# Supplementary material for: Early transcriptomic changes at the skin interface during Powassan virus transmission by Ixodes scapularis ticks
Source: Front Immunol. 2025 Jan 13;15:1511132. doi: 10.3389/fimmu.2024.1511132 (PMC11769802; doi:10.3389/fimmu.2024.1511132)
Supplement: Supplementary file 4 [file DataSheet3.csv]

Pathway identifier	Pathway name	#Entities found	#Entities total	Entities ratio	Entities pValue	Entities FDR	#Reactions found	#Reactions total	Reactions ratio	Species identifier	Species name	Submitted entities found	Mapped entities	Found reaction identifiers
R-HSA-9031628	NGF-stimulated transcription	23	56	0.003676471	0.007192475	0.97347167	34	37	0.002586147	9606	Homo sapiens	Egr1;Fosl1;Jund;Egr2;Egr3;Rrad;Nab2;Fos;Cdk5r1;Trib1;Arc;Id1;Fosb;Junb;Sgk1		R-HSA-9613202;R-HSA-9031624;R-HSA-9613207;R-HSA-9613460;R-HSA-9612501;R-HSA-9613210;R-HSA-9031616;R-HSA-9612509;R-HSA-9613213;R-HSA-9612483;R-HSA-9621386;R-HSA-9613451;R-HSA-9621385;R-HSA-9031575;R-HSA-9612493;R-HSA-9621042;R-HSA-9620723;R-HSA-9616368;R-HSA-9612534;R-HSA-9620663;R-HSA-9621048;R-HSA-9619838;R-HSA-9612514;R-HSA-9613219;R-HSA-9031610;R-HSA-9612516;R-HSA-9613476;R-HSA-9621035;R-HSA-9…
R-HSA-3656244	Defective B4GALT1 causes B4GALT1-CDG (CDG-2d)	6	9	5.91E-04	0.019633119	0.97347167	3	3	2.10E-04	9606	Homo sapiens	Acan;Lum;Omd;Ogn;Kera;Fmod		R-HSA-3656230;R-HSA-9035949;R-HSA-9035950
R-HSA-3656225	Defective CHST6 causes MCDC1	6	9	5.91E-04	0.019633119	0.97347167	1	1	6.99E-05	9606	Homo sapiens	Acan;Lum;Omd;Ogn;Kera;Fmod		R-HSA-3656269
R-HSA-3656243	Defective ST3GAL3 causes MCT12 and EIEE15	6	9	5.91E-04	0.019633119	0.97347167	1	1	6.99E-05	9606	Homo sapiens	Acan;Lum;Omd;Ogn;Kera;Fmod		R-HSA-3656258
R-HSA-390522	Striated Muscle Contraction	16	40	0.00262605	0.027114942	0.97347167	4	4	2.80E-04	9606	Homo sapiens	Tnnt3;Acta1;Tnnt2;Tnnt1;Tpm2;Tpm1;Tnni2;Tnni1;Tnnc2;Des;Actn2;Mybpc1;Actn3;Mybpc2;Tmod2;Tcap		R-HSA-390597;R-HSA-390598;R-HSA-390593;R-HSA-390595
R-HSA-428359	Insulin-like Growth Factor-2 mRNA Binding Proteins (IGF2BPs/IMPs/VICKZs) bind RNA	7	13	8.53E-04	0.033742467	0.97347167	2	3	2.10E-04	9606	Homo sapiens	H19;Myc;Cd44		R-HSA-428287;R-HSA-428296
R-HSA-8864260	Transcriptional regulation by the AP-2 (TFAP2) family of transcription factors	19	52	0.003413866	0.037760111	0.97347167	36	44	0.003075418	9606	Homo sapiens	Tfap2a;Erbb2;Cited4;Nop2;Kctd1;Myc;Vegfa;Mybl2;Tgfa;Cdkn1a;Esr1		R-HSA-8869575;R-HSA-8864453;R-HSA-8869568;R-HSA-8865280;R-HSA-8864718;R-HSA-8869580;R-HSA-8864395;R-HSA-8864343;R-HSA-3234081;R-HSA-8937369;R-HSA-8869590;R-HSA-8864278;R-HSA-8864466;R-HSA-8864989;R-HSA-8865244;R-HSA-8864412;R-HSA-8864729;R-HSA-8864999;R-HSA-8869543;R-HSA-8869542;R-HSA-8864737;R-HSA-8864431;R-HSA-8869549;R-HSA-8864426;R-HSA-8864361;R-HSA-8865256;R-HSA-8864936;R-HSA-8869558;R-HSA-8…
R-HSA-380108	Chemokine receptors bind chemokines	20	57	0.003742122	0.047435684	0.97347167	11	19	0.001328021	9606	Homo sapiens	Cxcl11;Cxcl10;Xcr1;Cxcr2;Ppbp;Cx3cr1;Cxcl9;Ccl12;Ccl8;Ccl7;Ccl4;Ccl3;Ccl2;Cxcl1;Cxcl2;Ccr3;Cxcl13;Cxcl5		R-HSA-373813;R-HSA-373061;R-HSA-443986;R-HSA-373074;R-HSA-373791;R-HSA-8862733;R-HSA-373342;R-HSA-443978;R-HSA-444523;R-HSA-374248;R-HSA-373339
R-HSA-3000171	Non-integrin membrane-ECM interactions	21	61	0.004004727	0.050615376	0.97347167	21	22	0.001537709	9606	Homo sapiens	Col1a1;Col4a3;Col5a2;Col11a2;Sdc4;Col4a4;Sdc2;Tnc;Ntn4;Lama5;Itgb4;Lama1;Lamb3;Lama2;Nrxn1;Actn1;Lama4;Sdc1;Pdgfb;Thbs1;Ddr1		R-HSA-2731081;R-HSA-2328129;R-HSA-2750187;R-HSA-2731147;R-HSA-2681675;R-HSA-2731149;R-HSA-2465890;R-HSA-2750177;R-HSA-2731075;R-HSA-2731074;R-HSA-2731141;R-HSA-2750181;R-HSA-2731078;R-HSA-2426263;R-HSA-2684507;R-HSA-2396337;R-HSA-2426355;R-HSA-2681694;R-HSA-2327738;R-HSA-2731123;R-HSA-2731122
R-HSA-8866911	TFAP2 (AP-2) family regulates transcription of cell cycle factors	4	6	3.94E-04	0.052272792	0.97347167	4	4	2.80E-04	9606	Homo sapiens	Tfap2a;Myc;Cdkn1a		R-HSA-8865265;R-HSA-8865280;R-HSA-8865244;R-HSA-8865256
R-HSA-1306955	GRB7 events in ERBB2 signaling	4	6	3.94E-04	0.052272792	0.97347167	1	1	6.99E-05	9606	Homo sapiens	Grb7;Erbb2;Nrg1		R-HSA-1306953
R-HSA-69895	Transcriptional activation of cell cycle inhibitor p21	4	6	3.94E-04	0.052272792	0.97347167	4	5	3.49E-04	9606	Homo sapiens	Pcbp4;Cdkn1a		R-HSA-6803411;R-HSA-6803388;R-HSA-6803403;R-HSA-6803801
R-HSA-69560	Transcriptional activation of p53 responsive genes	4	6	3.94E-04	0.052272792	0.97347167	4	5	3.49E-04	9606	Homo sapiens	Pcbp4;Cdkn1a		R-HSA-6803411;R-HSA-6803388;R-HSA-6803403;R-HSA-6803801
R-HSA-198725	Nuclear Events (kinase and transcription factor activation)	26	80	0.005252101	0.05707307	0.97347167	36	48	0.003355001	9606	Homo sapiens	Egr1;Fosl1;Egr2;Jund;Egr3;Rrad;Nab2;Fos;Cdk5r1;Trib1;Arc;Id1;Fosb;Junb;Dusp7;Sgk1;Dusp6;Mapk11		R-HSA-9613202;R-HSA-9031624;R-HSA-9613207;R-HSA-9613460;R-HSA-9612501;R-HSA-9613210;R-HSA-9031616;R-HSA-198669;R-HSA-9612509;R-HSA-9613213;R-HSA-9612483;R-HSA-203797;R-HSA-9621386;R-HSA-9613451;R-HSA-9621385;R-HSA-9031575;R-HSA-9612493;R-HSA-9621042;R-HSA-9620723;R-HSA-9616368;R-HSA-9612534;R-HSA-9620663;R-HSA-9621048;R-HSA-9619838;R-HSA-9612514;R-HSA-9613219;R-HSA-9031610;R-HSA-9612516;R-HSA-961…
R-HSA-8866910	TFAP2 (AP-2) family regulates transcription of growth factors and their receptors	9	21	0.001378676	0.058950739	0.97347167	15	18	0.001258125	9606	Homo sapiens	Tfap2a;Erbb2;Vegfa;Tgfa;Esr1		R-HSA-8864999;R-HSA-8864453;R-HSA-8864737;R-HSA-8864431;R-HSA-8864395;R-HSA-8864426;R-HSA-8864936;R-HSA-8937369;R-HSA-8864690;R-HSA-8864466;R-HSA-8864433;R-HSA-8864989;R-HSA-8864381;R-HSA-8864412;R-HSA-8864698
R-HSA-8869496	TFAP2A acts as a transcriptional repressor during retinoic acid induced cell differentiation	5	9	5.91E-04	0.060202965	0.97347167	7	7	4.89E-04	9606	Homo sapiens	Tfap2a;Nop2;Mybl2		R-HSA-8869543;R-HSA-8869558;R-HSA-8869542;R-HSA-8869568;R-HSA-8869566;R-HSA-8869549;R-HSA-8869560
R-HSA-8951671	RUNX3 regulates YAP1-mediated transcription	5	9	5.91E-04	0.060202965	0.97347167	3	3	2.10E-04	9606	Homo sapiens	Ctgf;Tead3;Tead4		R-HSA-8951676;R-HSA-8951695;R-HSA-1989766
R-HSA-3000157	Laminin interactions	12	31	0.002035189	0.061109483	0.97347167	15	15	0.001048438	9606	Homo sapiens	Lama5;Col18a1;Itgb4;Itga3;Col4a3;Lama1;Col4a4;Lamb3;Col7a1;Lama2;Lama4;Itga7		R-HSA-3787997;R-HSA-4084507;R-HSA-2426530;R-HSA-4084505;R-HSA-3907292;R-HSA-4084501;R-HSA-216051;R-HSA-2426676;R-HSA-2328145;R-HSA-216048;R-HSA-2426450;R-HSA-2396083;R-HSA-2327803;R-HSA-216058;R-HSA-349626
R-HSA-2473224	Antagonism of Activin by Follistatin	3	4	2.63E-04	0.066994152	0.97347167	2	2	1.40E-04	9606	Homo sapiens	Inhba;Inhbb;Fstl3		R-HSA-2473184;R-HSA-2473186
R-HSA-6785807	Interleukin-4 and Interleukin-13 signaling	59	211	0.013852416	0.083724246	0.97347167	32	47	0.003285105	9606	Homo sapiens	Socs1;Socs3;Hdc;Fscn1;Hmox1;Cebpd;Il6;Ccl12;Myc;Pim1;Vegfa;Ccl2;Ndn;Maoa;Maob;Hgf;Rorc;Bcl2l1;Osm;Timp1;Fos;Lama5;Vcam1;Il4ra;Il1b;Oprm1;Gata3;Cd36;Cdkn1a;Junb;Icam5;Lcn2;Ptgs2		R-HSA-6785895;R-HSA-6793958;R-HSA-6788582;R-HSA-6789615;R-HSA-6786095;R-HSA-6786092;R-HSA-6785898;R-HSA-6793975;R-HSA-6786101;R-HSA-6786096;R-HSA-6786110;R-HSA-6788346;R-HSA-6785860;R-HSA-6786050;R-HSA-6786114;R-HSA-6789325;R-HSA-6790029;R-HSA-6786124;R-HSA-6786058;R-HSA-6790025;R-HSA-6789960;R-HSA-6797271;R-HSA-6786070;R-HSA-6797268;R-HSA-6790036;R-HSA-6789524;R-HSA-6788628;R-HSA-6797267;R-HSA-6…
R-HSA-8941332	RUNX2 regulates genes involved in cell migration	6	14	9.19E-04	0.10959014	0.97347167	6	7	4.89E-04	9606	Homo sapiens	Mmp13;Itga5;Itgbl1		R-HSA-8939833;R-HSA-8940001;R-HSA-8939667;R-HSA-8939829;R-HSA-8939670;R-HSA-8940007
R-HSA-164940	Nef mediated downregulation of MHC class I complex cell surface expression	5	11	7.22E-04	0.114631539	0.97347167	4	4	2.80E-04	9606	Homo sapiens	Ap1m2;Ap1s2;Ap1s1;B2m		R-HSA-182243;R-HSA-182263;R-HSA-182279;R-HSA-182286
R-HSA-442380	Zinc influx into cells by the SLC39 gene family	5	11	7.22E-04	0.114631539	0.97347167	4	6	4.19E-04	9606	Homo sapiens	Slc39a14;Slc39a2;Slc39a8;Slc39a7;Slc39a6		R-HSA-442422;R-HSA-442387;R-HSA-442317;R-HSA-442393
R-HSA-9764302	Regulation of CDH19 Expression and Function	4	8	5.25E-04	0.116789188	0.97347167	5	5	3.49E-04	9606	Homo sapiens	Cdh19;Jup;Zc3h12a		R-HSA-9774195;R-HSA-9773218;R-HSA-9774168;R-HSA-9773208;R-HSA-9773192
R-HSA-194313	VEGF ligand-receptor interactions	4	8	5.25E-04	0.116789188	0.97347167	4	4	2.80E-04	9606	Homo sapiens	Kdr;Vegfa;Vegfc		R-HSA-195378;R-HSA-194310;R-HSA-194311;R-HSA-194308
R-HSA-195399	VEGF binds to VEGFR leading to receptor dimerization	4	8	5.25E-04	0.116789188	0.97347167	3	3	2.10E-04	9606	Homo sapiens	Kdr;Vegfa;Vegfc		R-HSA-194310;R-HSA-194311;R-HSA-194308
R-HSA-9702518	STAT5 activation downstream of FLT3 ITD mutants	8	21	0.001378676	0.118595639	0.97347167	8	14	9.79E-04	9606	Homo sapiens	Nox4;Bcl2l1;Pim1;Cdkn1a		R-HSA-9698754;R-HSA-9698758;R-HSA-9698021;R-HSA-9698043;R-HSA-9703436;R-HSA-9698026;R-HSA-9698762;R-HSA-9698041
R-HSA-6783783	Interleukin-10 signaling	25	86	0.005646008	0.149815652	0.97347167	4	15	0.001048438	9606	Homo sapiens	Cxcl10;Timp1;Il6;Ccl12;Il1b;Ccl4;Il1r2;Ccl3;Ccl2;Cxcl1;Cxcl2;Csf3;Ptgs2		R-HSA-6785047;R-HSA-8937656;R-HSA-6784160;R-HSA-6790029
R-HSA-352238	Breakdown of the nuclear lamina	2	3	1.97E-04	0.153597588	0.97347167	2	3	2.10E-04	9606	Homo sapiens	Lmna;Lmnb1		R-HSA-264871;R-HSA-264865
R-HSA-210991	Basigin interactions	9	26	0.001706933	0.153809007	0.97347167	10	10	6.99E-04	9606	Homo sapiens	Atp1b1;Slc7a5;Itga3;Slc7a8;Bsg;Slc7a11;Slc16a3;Slc16a8;Mup3		R-HSA-204434;R-HSA-204465;R-HSA-204485;R-HSA-204549;R-HSA-204500;R-HSA-375133;R-HSA-375135;R-HSA-204392;R-HSA-204600;R-HSA-375131
R-HSA-2129379	Molecules associated with elastic fibres	12	37	0.002429097	0.155833576	0.97347167	9	10	6.99E-04	9606	Homo sapiens	Mfap4;Efemp1;Fbn2;Tgfb2;Eln;Mfap2;Itga8;Itgb6;Fbln1;Bmp7;Ltbp1		R-HSA-2328033;R-HSA-2161282;R-HSA-2328048;R-HSA-2395328;R-HSA-2537665;R-HSA-2396029;R-HSA-1592387;R-HSA-2396399;R-HSA-2395320
R-HSA-8939256	RUNX1 regulates transcription of genes involved in WNT signaling	4	9	5.91E-04	0.157732299	0.97347167	4	4	2.80E-04	9606	Homo sapiens	Rspo3;Esr1;Runx1		R-HSA-8877879;R-HSA-8932076;R-HSA-8877884;R-HSA-8932084
R-HSA-1296025	ATP sensitive Potassium channels	3	6	3.94E-04	0.163422724	0.97347167	2	2	1.40E-04	9606	Homo sapiens	Abcc8;Kcnj11;Kcnj8		R-HSA-1296024;R-HSA-1369017
R-HSA-1566948	Elastic fibre formation	14	45	0.002954307	0.166512287	0.97347167	16	17	0.00118823	9606	Homo sapiens	Mfap4;Efemp1;Fbn2;Mfap2;Eln;Itga8;Itgb6;Itga5;Bmp7;Tgfb2;Furin;Fbln1;Ltbp1		R-HSA-2328033;R-HSA-2161282;R-HSA-2395328;R-HSA-2328037;R-HSA-2537665;R-HSA-2129353;R-HSA-2129385;R-HSA-2396399;R-HSA-2129357;R-HSA-2161293;R-HSA-2129362;R-HSA-2328048;R-HSA-2396029;R-HSA-1592387;R-HSA-2395320;R-HSA-2129375
R-HSA-3656237	Defective EXT2 causes exostoses 2	6	16	0.00105042	0.16975403	0.97347167	4	4	2.80E-04	9606	Homo sapiens	Sdc4;Gpc1;Sdc2;Sdc1;Gpc3;Gpc6		R-HSA-9036289;R-HSA-3656254;R-HSA-9036290;R-HSA-3656267
R-HSA-3656253	Defective EXT1 causes exostoses 1, TRPS2 and CHDS	6	16	0.00105042	0.16975403	0.97347167	4	4	2.80E-04	9606	Homo sapiens	Sdc4;Gpc1;Sdc2;Sdc1;Gpc3;Gpc6		R-HSA-9036283;R-HSA-3656261;R-HSA-9036285;R-HSA-3656257
R-HSA-397014	Muscle contraction	61	232	0.015231092	0.17199377	0.97347167	38	53	0.00370448	9606	Homo sapiens	Tnnt3;Tnnt2;Cacna1h;Ryr1;Cacng6;Tnnt1;Fgf14;Atp2a1;Casq1;Fgf12;Scn1b;Tnnc2;Kcnip4;Trpc1;Tmod2;Kcnip2;Kcnq1;Ces1d;Slc8a2;Cacna1i;Acta1;Slc8a3;Mme;Tpm2;Tpm1;Orai1;Orai2;Tnni2;Tnni1;Actn2;Actn3;Kcnk13;Vcl;Dmpk;Fxyd4;Atp1a1;Fxyd2;Scn7a;Pde5a;Gucy1b1;Kcnk4;Camk2b;Trim72;Tcap;Atp1b1;Cav3;Dysf;Scn4a;Tbx5;Scn4b;Kcnk7;Mylk;Gucy1a1;Gucy1a2;Des;Mybpc1;Mybpc2;Kcnj11;Kcnj12;Myl6b		R-HSA-390597;R-HSA-427910;R-HSA-5263633;R-HSA-445700;R-HSA-390598;R-HSA-390593;R-HSA-445699;R-HSA-390595;R-HSA-2855020;R-HSA-5577234;R-HSA-2089943;R-HSA-9700701;R-HSA-392143;R-HSA-5578910;R-HSA-5578777;R-HSA-445704;R-HSA-936897;R-HSA-5577050;R-HSA-445705;R-HSA-9727567;R-HSA-5263628;R-HSA-9708104;R-HSA-392152;R-HSA-9614031;R-HSA-445797;R-HSA-9727607;R-HSA-5678261;R-HSA-434798;R-HSA-5577213;R-HSA-9…
R-HSA-6791312	TP53 Regulates Transcription of Cell Cycle Genes	19	65	0.004267332	0.18216906	0.97347167	31	42	0.002935626	9606	Homo sapiens	Art1;Btg2;Plk3;Plagl1;Plk2;Pcbp4;E2f2;Gadd45a;Sfn;Cdkn1a		R-HSA-3215152;R-HSA-6801637;R-HSA-6803875;R-HSA-6803946;R-HSA-6801641;R-HSA-6802165;R-HSA-6803892;R-HSA-6803890;R-HSA-6803391;R-HSA-3215144;R-HSA-6798268;R-HSA-6803388;R-HSA-187934;R-HSA-6802170;R-HSA-6791109;R-HSA-6798020;R-HSA-6791235;R-HSA-6801666;R-HSA-6798031;R-HSA-6801675;R-HSA-6803403;R-HSA-6798282;R-HSA-6803400;R-HSA-6803411;R-HSA-6803858;R-HSA-6803871;R-HSA-6803935;R-HSA-6802973;R-HSA-67…
R-HSA-418990	Adherens junctions interactions	19	66	0.004332983	0.198971557	0.97347167	29	49	0.003424897	9606	Homo sapiens	Jup;Nectin1;Hoxc8;Cdh9;Nectin2;Nectin4;Cdh19;Zeb2;Prdm8;Cdh4;Cdh3;Rnase4;Cdh2;Cdh15;Cadm2;Cdh24;Zc3h12a;Actg1		R-HSA-5692437;R-HSA-419011;R-HSA-9760402;R-HSA-9774168;R-HSA-9773208;R-HSA-9833671;R-HSA-9760965;R-HSA-9760641;R-HSA-9761025;R-HSA-9761027;R-HSA-9761421;R-HSA-9760399;R-HSA-9833674;R-HSA-9773192;R-HSA-9833672;R-HSA-420582;R-HSA-420580;R-HSA-9774195;R-HSA-433711;R-HSA-420591;R-HSA-420598;R-HSA-9761120;R-HSA-420592;R-HSA-9773218;R-HSA-9761452;R-HSA-433725;R-HSA-419002;R-HSA-419003;R-HSA-419001
R-HSA-8949275	RUNX3 Regulates Immune Response and Cell Migration	4	10	6.57E-04	0.203099415	0.97347167	4	5	3.49E-04	9606	Homo sapiens	Itga4;Rorc		R-HSA-8949276;R-HSA-8949343;R-HSA-8949301;R-HSA-8949335
R-HSA-2033514	FGFR3 mutant receptor activation	6	17	0.001116071	0.204058681	0.97347167	10	10	6.99E-04	9606	Homo sapiens	Fgf5;Fgf9;Fgfr3;Fgf23		R-HSA-2033485;R-HSA-8853317;R-HSA-2012074;R-HSA-2012073;R-HSA-8853309;R-HSA-2012084;R-HSA-2033476;R-HSA-2012082;R-HSA-2038387;R-HSA-2038386
R-HSA-1839130	Signaling by activated point mutants of FGFR3	6	17	0.001116071	0.204058681	0.97347167	6	6	4.19E-04	9606	Homo sapiens	Fgf5;Fgf9;Fgfr3;Fgf23		R-HSA-2033485;R-HSA-2012074;R-HSA-2012073;R-HSA-2012084;R-HSA-2033476;R-HSA-2012082
R-HSA-446728	Cell junction organization	34	126	0.008272059	0.205218685	0.97347167	43	70	0.00489271	9606	Homo sapiens	Crb3;Vasp;Arhgef6;Cldn14;Cldn10;Nectin1;Hoxc8;Cdh9;Nectin2;Nectin4;Cdh4;Cdh3;Rnase4;Cdh2;Lamb3;Cadm2;Cdh24;Zc3h12a;Actg1;Plec;Pard6b;Cldn4;Jup;Krt14;F11r;Cdh19;Zeb2;Prdm8;Itgb4;Cdh15;Actn1;Parvb;Flnc		R-HSA-5692437;R-HSA-419011;R-HSA-446083;R-HSA-9760402;R-HSA-432909;R-HSA-419981;R-HSA-9774168;R-HSA-9773208;R-HSA-430347;R-HSA-446089;R-HSA-9833671;R-HSA-9760965;R-HSA-9760641;R-HSA-9761025;R-HSA-9761027;R-HSA-9761421;R-HSA-446364;R-HSA-9760399;R-HSA-9833674;R-HSA-9773192;R-HSA-9833672;R-HSA-420582;R-HSA-430308;R-HSA-420580;R-HSA-9774195;R-HSA-433711;R-HSA-420591;R-HSA-420598;R-HSA-446391;R-HSA-4…
R-HSA-9672387	Defective F8 accelerates dissociation of the A2 domain	1	1	6.57E-05	0.206444128	0.97347167	2	2	1.40E-04	9606	Homo sapiens	F8		R-HSA-9670049;R-HSA-9670054
R-HSA-9672397	Defective F8 secretion	1	1	6.57E-05	0.206444128	0.97347167	1	1	6.99E-05	9606	Homo sapiens	F8		R-HSA-9661980
R-HSA-5340573	LGK974 inhibits PORCN	1	1	6.57E-05	0.206444128	0.97347167	1	1	6.99E-05	9606	Homo sapiens	Porcn		R-HSA-5340560
R-HSA-9672395	Defective F8 binding to the cell membrane	1	1	6.57E-05	0.206444128	0.97347167	1	1	6.99E-05	9606	Homo sapiens	F8		R-HSA-9670189
R-HSA-5602410	TLR3 deficiency - HSE	1	1	6.57E-05	0.206444128	0.97347167	1	1	6.99E-05	9606	Homo sapiens	Tlr3		R-HSA-5602549
R-HSA-8874081	MET activates PTK2 signaling	10	32	0.00210084	0.211982104	0.97347167	5	5	3.49E-04	9606	Homo sapiens	Lama5;Col1a1;Lama1;Col5a2;Itga3;Lamb3;Col11a2;Lama2;Hgf;Lama4		R-HSA-8874083;R-HSA-8874082;R-HSA-8874080;R-HSA-8874079;R-HSA-8874078
R-HSA-9022699	MECP2 regulates neuronal receptors and channels	10	32	0.00210084	0.211982104	0.97347167	10	26	0.001817292	9606	Homo sapiens	Ptpn1;Gprin1;Notch1;Oprm1;Fkbp5		R-HSA-9022728;R-HSA-9021946;R-HSA-9023549;R-HSA-9021948;R-HSA-9022734;R-HSA-9017921;R-HSA-9023345;R-HSA-9017954;R-HSA-9023346;R-HSA-9023538
R-HSA-4420332	Defective B3GALT6 causes EDSP2 and SEMDJL1	7	21	0.001378676	0.216923467	0.97347167	1	1	6.99E-05	9606	Homo sapiens	Sdc4;Gpc1;Sdc2;Sdc1;Gpc3;Gpc6;Dcn		R-HSA-4420365
R-HSA-3560783	Defective B4GALT7 causes EDS, progeroid type	7	21	0.001378676	0.216923467	0.97347167	1	1	6.99E-05	9606	Homo sapiens	Sdc4;Gpc1;Sdc2;Sdc1;Gpc3;Gpc6;Dcn		R-HSA-3560804
R-HSA-447038	NrCAM interactions	3	7	4.60E-04	0.221427693	0.97347167	4	4	2.80E-04	9606	Homo sapiens	Nrcam;Ank1;Cntn2		R-HSA-447030;R-HSA-376134;R-HSA-549060;R-HSA-445067
R-HSA-8849472	PTK6 Down-Regulation	3	7	4.60E-04	0.221427693	0.97347167	3	3	2.10E-04	9606	Homo sapiens	Ptpn1;Srms;Ptk6		R-HSA-8849428;R-HSA-8849102;R-HSA-8849435
R-HSA-8849474	PTK6 Activates STAT3	3	7	4.60E-04	0.221427693	0.97347167	7	9	6.29E-04	9606	Homo sapiens	Socs3;Ptk6		R-HSA-8848087;R-HSA-8848023;R-HSA-8848150;R-HSA-8848178;R-HSA-8848110;R-HSA-8848077;R-HSA-8848124
R-HSA-420597	Nectin/Necl trans heterodimerization	3	7	4.60E-04	0.221427693	0.97347167	4	8	5.59E-04	9606	Homo sapiens	Nectin1;Nectin2;Nectin4		R-HSA-420598;R-HSA-420582;R-HSA-420580;R-HSA-420591
R-HSA-2173796	SMAD2/SMAD3:SMAD4 heterotrimer regulates transcription	13	44	0.002888655	0.224941268	0.97347167	15	24	0.001677501	9606	Homo sapiens	Myc;E2f2;Furin;Ccnc;Serpine1;Junb;Cdkn2b;Smad7		R-HSA-2186785;R-HSA-2187303;R-HSA-9733203;R-HSA-9736979;R-HSA-9736959;R-HSA-9736984;R-HSA-9736953;R-HSA-2186771;R-HSA-9736992;R-HSA-1484099;R-HSA-2127257;R-HSA-2176475;R-HSA-2106586;R-HSA-2187293;R-HSA-2186780
R-HSA-3000170	Syndecan interactions	9	29	0.001903887	0.23324395	0.97347167	15	15	0.001048438	9606	Homo sapiens	Col1a1;Col5a2;Itgb4;Sdc4;Actn1;Sdc2;Sdc1;Tnc;Thbs1		R-HSA-2731081;R-HSA-2750187;R-HSA-2731147;R-HSA-2681675;R-HSA-2731149;R-HSA-2750177;R-HSA-2731075;R-HSA-2731074;R-HSA-2731141;R-HSA-2750181;R-HSA-2731078;R-HSA-2684507;R-HSA-2681694;R-HSA-2731123;R-HSA-2731122
R-HSA-9025046	NTF3 activates NTRK2 (TRKB) signaling	2	4	2.63E-04	0.23663487	0.97347167	3	3	2.10E-04	9606	Homo sapiens	Ntrk2;Ntf3		R-HSA-9025033;R-HSA-9026366;R-HSA-9026502
R-HSA-9026357	NTF4 activates NTRK2 (TRKB) signaling	2	4	2.63E-04	0.23663487	0.97347167	3	3	2.10E-04	9606	Homo sapiens	Ntf5;Ntrk2		R-HSA-9026377;R-HSA-9026510;R-HSA-9026358
R-HSA-9818749	Regulation of NFE2L2 gene expression	2	4	2.63E-04	0.23663487	0.97347167	3	3	2.10E-04	9606	Homo sapiens	Notch1;Myc		R-HSA-9762100;R-HSA-9762102;R-HSA-9762097
R-HSA-8951911	RUNX3 regulates RUNX1-mediated transcription	2	4	2.63E-04	0.23663487	0.97347167	2	2	1.40E-04	9606	Homo sapiens	Runx1		R-HSA-8951926;R-HSA-8951910
R-HSA-8985801	Regulation of cortical dendrite branching	2	4	2.63E-04	0.23663487	0.97347167	2	2	1.40E-04	9606	Homo sapiens	Nck2;Slit1		R-HSA-8985812;R-HSA-8985799
R-HSA-5683177	Defective ABCC8 can cause hypo- and hyper-glycemias	2	4	2.63E-04	0.23663487	0.97347167	2	2	1.40E-04	9606	Homo sapiens	Abcc8;Kcnj11		R-HSA-5683209;R-HSA-5683113
R-HSA-445095	Interaction between L1 and Ankyrins	10	33	0.002166492	0.238528582	0.97347167	4	4	2.80E-04	9606	Homo sapiens	Sptbn5;Scn7a;Nrcam;Scn4a;Sptb;Scn4b;Ank1;Sptbn2;Actg1;Scn1b		R-HSA-445076;R-HSA-374675;R-HSA-392751;R-HSA-373739
R-HSA-418457	cGMP effects	6	18	0.001181723	0.24059801	0.97347167	4	4	2.80E-04	9606	Homo sapiens	Kcnmb1;Pde1a;Prkg2;Pde5a;Mrvi1;Pde9a		R-HSA-418549;R-HSA-418451;R-HSA-418442;R-HSA-418456
R-HSA-2032785	YAP1- and WWTR1 (TAZ)-stimulated gene expression	6	18	0.001181723	0.24059801	0.97347167	7	9	6.29E-04	9606	Homo sapiens	Ctgf;Tead3;Tbx5;Tead4		R-HSA-2032781;R-HSA-8871266;R-HSA-2032794;R-HSA-8871265;R-HSA-1989766;R-HSA-8871260;R-HSA-2032800
R-HSA-9768919	NPAS4 regulates expression of target genes	12	41	0.002691702	0.245681006	0.97347167	36	36	0.002516251	9606	Homo sapiens	Ret;Arnt2;Plk2;Dysf;Fos;Cdk5r1;Npas4		R-HSA-9769044;R-HSA-9634897;R-HSA-9769302;R-HSA-9769235;R-HSA-9769042;R-HSA-9768925;R-HSA-9769177;R-HSA-9770072;R-HSA-9634846;R-HSA-9769307;R-HSA-9769115;R-HSA-9634886;R-HSA-9634884;R-HSA-9769165;R-HSA-9644879;R-HSA-9769419;R-HSA-9638156;R-HSA-9769418;R-HSA-9769141;R-HSA-9769143;R-HSA-9768950;R-HSA-9769014;R-HSA-9768945;R-HSA-9634934;R-HSA-9769011;R-HSA-9634943;R-HSA-9769316;R-HSA-9634850;R-HSA-9…
R-HSA-3560801	Defective B3GAT3 causes JDSSDHD	7	22	0.001444328	0.250535665	0.97347167	1	1	6.99E-05	9606	Homo sapiens	Sdc4;Gpc1;Sdc2;Sdc1;Gpc3;Gpc6;Dcn		R-HSA-3560802
R-HSA-446107	Type I hemidesmosome assembly	4	11	7.22E-04	0.251717783	0.97347167	6	6	4.19E-04	9606	Homo sapiens	Itgb4;Lamb3;Krt14;Plec		R-HSA-446083;R-HSA-432956;R-HSA-446077;R-HSA-432909;R-HSA-432952;R-HSA-446089
R-HSA-8939242	RUNX1 regulates transcription of genes involved in differentiation of keratinocytes	4	11	7.22E-04	0.251717783	0.97347167	7	8	5.59E-04	9606	Homo sapiens	Socs3;Ctsk;Runx1		R-HSA-8938121;R-HSA-8955885;R-HSA-8955822;R-HSA-8938063;R-HSA-8955748;R-HSA-8955893;R-HSA-8938053
R-HSA-419812	Calcitonin-like ligand receptors	4	11	7.22E-04	0.251717783	0.97347167	6	8	5.59E-04	9606	Homo sapiens	Ramp3;Calcb;Calcrl		R-HSA-420214;R-HSA-419843;R-HSA-9702354;R-HSA-9733292;R-HSA-420127;R-HSA-420265
R-HSA-425986	Sodium/Proton exchangers	4	11	7.22E-04	0.251717783	0.97347167	2	4	2.80E-04	9606	Homo sapiens	Slc9a5;Slc9a2;Slc9a9;Slc9a1		R-HSA-425965;R-HSA-425994
R-HSA-9703648	Signaling by FLT3 ITD and TKD mutants	9	30	0.001969538	0.26256003	0.97347167	9	24	0.001677501	9606	Homo sapiens	Nox4;Bcl2l1;Pim1;Cdkn1a;Hras		R-HSA-9698754;R-HSA-9698758;R-HSA-9698021;R-HSA-9698043;R-HSA-9703436;R-HSA-9698026;R-HSA-9698762;R-HSA-9698041;R-HSA-9695853
R-HSA-2214320	Anchoring fibril formation	5	15	9.85E-04	0.26854485	0.97347167	4	4	2.80E-04	9606	Homo sapiens	Col1a1;Col4a3;Col4a4;Lamb3;Col7a1		R-HSA-2214324;R-HSA-2213195;R-HSA-2214330;R-HSA-2396234
R-HSA-1234158	Regulation of gene expression by Hypoxia-inducible Factor	5	15	9.85E-04	0.26854485	0.97347167	3	7	4.89E-04	9606	Homo sapiens	Vegfa;Higd1a;Car9		R-HSA-8932184;R-HSA-1235035;R-HSA-1235037
R-HSA-446353	Cell-extracellular matrix interactions	6	19	0.001247374	0.278886396	0.97347167	5	10	6.99E-04	9606	Homo sapiens	Vasp;Arhgef6;Actn1;Parvb;Flnc;Actg1		R-HSA-446391;R-HSA-430308;R-HSA-432946;R-HSA-446364;R-HSA-430347
R-HSA-2660826	Constitutive Signaling by NOTCH1 t(7;9)(NOTCH1:M1580_K2555) Translocation Mutant	3	8	5.25E-04	0.282734823	0.97347167	5	5	3.49E-04	9606	Homo sapiens	Jag2;Jag1;Notch1		R-HSA-2660815;R-HSA-2660816;R-HSA-2660819;R-HSA-2666278;R-HSA-2660822
R-HSA-2660825	Signaling by NOTCH1 t(7;9)(NOTCH1:M1580_K2555) Translocation Mutant	3	8	5.25E-04	0.282734823	0.97347167	5	5	3.49E-04	9606	Homo sapiens	Jag2;Jag1;Notch1		R-HSA-2660815;R-HSA-2660816;R-HSA-2660819;R-HSA-2666278;R-HSA-2660822
R-HSA-8937144	Aryl hydrocarbon receptor signalling	3	8	5.25E-04	0.282734823	0.97347167	5	5	3.49E-04	9606	Homo sapiens	Arnt2;Ahrr;Cep170		R-HSA-8937177;R-HSA-8937169;R-HSA-8936849;R-HSA-8936851;R-HSA-8937191
R-HSA-9652817	Signaling by MAPK mutants	3	8	5.25E-04	0.282734823	0.97347167	1	1	6.99E-05	9606	Homo sapiens	Dusp7;Dusp6;Dusp8		R-HSA-9652816
R-HSA-5660668	CLEC7A/inflammasome pathway	3	8	5.25E-04	0.282734823	0.97347167	2	4	2.80E-04	9606	Homo sapiens	Il1b		R-HSA-5660663;R-HSA-5660622
R-HSA-446388	Regulation of cytoskeletal remodeling and cell spreading by IPP complex components	3	8	5.25E-04	0.282734823	0.97347167	2	5	3.49E-04	9606	Homo sapiens	Arhgef6;Actn1;Parvb		R-HSA-430308;R-HSA-432946
R-HSA-9694614	Attachment and Entry	8	27	0.001772584	0.290007903	0.97347167	6	11	7.69E-04	9606	Homo sapiens	Sdc4;Gpc1;Sdc2;Sdc1;Gpc3;Furin;Tmprss2;Gpc6		R-HSA-9694579;R-HSA-9694661;R-HSA-9681514;R-HSA-9699007;R-HSA-9697423;R-HSA-9698988
R-HSA-3000178	ECM proteoglycans	21	79	0.00518645	0.290493981	0.97347167	14	23	0.001607605	9606	Homo sapiens	Col1a1;Col4a3;Col5a2;Col4a4;Lum;Itga7;Tnc;Itga8;Itgb6;Dcn;Aspn;Acan;Lama5;Sparc;Tgfb2;Lama1;Lama2;Lama4;Tnr;Serpine1;Fmod		R-HSA-4086204;R-HSA-2327909;R-HSA-2681667;R-HSA-2396079;R-HSA-2327886;R-HSA-2424246;R-HSA-2396370;R-HSA-2424243;R-HSA-2424252;R-HSA-2396124;R-HSA-2681681;R-HSA-2318623;R-HSA-2465883;R-HSA-2466106
R-HSA-1482801	Acyl chain remodelling of PS	9	31	0.002035189	0.29293861	0.97347167	6	8	5.59E-04	9606	Homo sapiens	Pla2g4f;Pla2g2d;Pla2g16;Pla2g2f;Pla2g4b;Pla2g4e;Osbpl10;Lpcat4;Nes		R-HSA-8867876;R-HSA-1482691;R-HSA-1482771;R-HSA-1482897;R-HSA-1482636;R-HSA-1602374
R-HSA-1592389	Activation of Matrix Metalloproteinases	10	35	0.002297794	0.294827634	0.97347167	18	27	0.001887188	9606	Homo sapiens	Mmp13;Tpsb2;Col18a1;Mmp15;Mmp16;Timp1;Ctsk;Furin;Cma1;Timp2		R-HSA-1602488;R-HSA-1604732;R-HSA-1592316;R-HSA-1592349;R-HSA-1604350;R-HSA-1604368;R-HSA-1604752;R-HSA-1604722;R-HSA-1604690;R-HSA-1602484;R-HSA-1592436;R-HSA-1602454;R-HSA-1592278;R-HSA-1604360;R-HSA-1592362;R-HSA-1605825;R-HSA-1602466;R-HSA-1604741
R-HSA-3371568	Attenuation phase	13	47	0.003085609	0.296707499	0.97347167	3	5	3.49E-04	9606	Homo sapiens	Dnajb1;Mrpl18;Hspb1;Hspa1a;Hspb2;Hspa2;Dedd2		R-HSA-3371554;R-HSA-5082369;R-HSA-5082384
R-HSA-1679131	Trafficking and processing of endosomal TLR	5	16	0.00105042	0.312669011	0.97347167	7	7	4.89E-04	9606	Homo sapiens	Tlr9;Ctsk;Tlr8;Tlr7;Tlr3		R-HSA-1678921;R-HSA-1678920;R-HSA-1678923;R-HSA-1678927;R-HSA-1678944;R-HSA-1678981;R-HSA-1678998
R-HSA-435354	Zinc transporters	5	16	0.00105042	0.312669011	0.97347167	4	13	9.09E-04	9606	Homo sapiens	Slc39a14;Slc39a2;Slc39a8;Slc39a7;Slc39a6		R-HSA-442422;R-HSA-442387;R-HSA-442317;R-HSA-442393
R-HSA-381340	Transcriptional regulation of white adipocyte differentiation	28	109	0.007155987	0.313862316	0.97347167	19	19	0.001328021	9606	Homo sapiens	Egr2;Ncor2;Med25;Nr2f2;Ebf1;Lpl;Ccnc;Plin1;Cebpd;Pparg;Cebpb;Cebpa;Adipoq;Slc2a4;Cd36;Pck1		R-HSA-1183058;R-HSA-9732629;R-HSA-560491;R-HSA-381377;R-HSA-560493;R-HSA-381283;R-HSA-1183003;R-HSA-1183032;R-HSA-381262;R-HSA-560517;R-HSA-381290;R-HSA-560472;R-HSA-560473;R-HSA-560510;R-HSA-381309;R-HSA-977271;R-HSA-560498;R-HSA-381337;R-HSA-977392
R-HSA-6809371	Formation of the cornified envelope	35	138	0.009059874	0.314324195	0.97347167	20	27	0.001887188	9606	Homo sapiens	Cdsn;St14;Sprr1b;Klk8;Ppl;Tgm1;Krt80;Krt23;Furin;Casp14;Lce3d;Krt18;Lce3c;Krt16;Jup;Krt14;Capn1;Prss8;Evpl;Sprr2d;Krt6a;Krt6b;Sprr2g;Stfa3;Sprr2e;Sprr2f;Klk12;Krt79;Pkp1;Pkp3;Dsg3;Rptn;Klk13		R-HSA-6814695;R-HSA-6814374;R-HSA-8849797;R-HSA-8849826;R-HSA-8850786;R-HSA-8850831;R-HSA-6814734;R-HSA-6810894;R-HSA-8850797;R-HSA-6814764;R-HSA-8934819;R-HSA-6814187;R-HSA-6810357;R-HSA-6811539;R-HSA-6814387;R-HSA-6810899;R-HSA-8942224;R-HSA-6810843;R-HSA-6814298;R-HSA-6810937
R-HSA-388844	Receptor-type tyrosine-protein phosphatases	6	20	0.001313025	0.318424731	0.97347167	3	6	4.19E-04	9606	Homo sapiens	Slitrk6;Ppfia3;Slitrk4;Ppfia2;Ptprf		R-HSA-6798258;R-HSA-6797803;R-HSA-388824
R-HSA-187042	TRKA activation by NGF	2	5	3.28E-04	0.321467384	0.97347167	4	4	2.80E-04	9606	Homo sapiens	Ntrk1		R-HSA-166544;R-HSA-190065;R-HSA-166538;R-HSA-166542
R-HSA-8875513	MET interacts with TNS proteins	2	5	3.28E-04	0.321467384	0.97347167	2	2	1.40E-04	9606	Homo sapiens	Hgf;Tns4		R-HSA-8875523;R-HSA-8875531
R-HSA-1368071	NR1D1 (REV-ERBA) represses gene expression	2	5	3.28E-04	0.321467384	0.97347167	1	1	6.99E-05	9606	Homo sapiens	Elovl3;Nr1d1		R-HSA-5663252
R-HSA-6804115	TP53 regulates transcription of additional cell cycle genes whose exact role in the p53 pathway remain uncertain	8	28	0.001838235	0.323411972	0.97347167	12	14	9.79E-04	9606	Homo sapiens	Btg2;Plk3;Plagl1;Plk2		R-HSA-6801637;R-HSA-6802165;R-HSA-6798020;R-HSA-6801666;R-HSA-6798031;R-HSA-6803935;R-HSA-6802973;R-HSA-6798044;R-HSA-6801675;R-HSA-6803946;R-HSA-6802170;R-HSA-6801641
R-HSA-8857538	PTK6 promotes HIF1A stabilization	3	9	5.91E-04	0.345246309	0.97347167	6	6	4.19E-04	9606	Homo sapiens	Lrrk2;Ptk6;Hbegf		R-HSA-8857555;R-HSA-8857583;R-HSA-8857565;R-HSA-8857549;R-HSA-9634702;R-HSA-8857577
R-HSA-6806942	MET Receptor Activation	3	9	5.91E-04	0.345246309	0.97347167	5	5	3.49E-04	9606	Homo sapiens	Spint1;Hgf;Spint2		R-HSA-6806974;R-HSA-6806957;R-HSA-6800299;R-HSA-6800298;R-HSA-6800200
R-HSA-383280	Nuclear Receptor transcription pathway	22	86	0.005646008	0.346356148	0.97347167	2	2	1.40E-04	9606	Homo sapiens	Nr3c2;Nr2f6;Ncor2;Nr1d1;Vdr;Rorc;Ppard;Rorb;Esr1;Pparg;Esrra;Ar;Rara;Nr4a3;Nr5a2;Nr4a1		R-HSA-382096;R-HSA-376419
R-HSA-216083	Integrin cell surface interactions	22	86	0.005646008	0.346356148	0.97347167	31	55	0.003844272	9606	Homo sapiens	Col1a1;Col18a1;Col4a3;Col5a2;Col4a4;Col7a1;Lum;Itga7;Tnc;Itga8;Itgb6;Itga5;F11r;Vcam1;Itga3;Itga4;Bsg;Kdr;Icam5;Thbs1;Cd44;Jam2		R-HSA-114563;R-HSA-216064;R-HSA-4539779;R-HSA-216068;R-HSA-2467436;R-HSA-199050;R-HSA-265428;R-HSA-204434;R-HSA-265429;R-HSA-202706;R-HSA-265424;R-HSA-265426;R-HSA-2752115;R-HSA-202718;R-HSA-198941;R-HSA-2752118;R-HSA-4088218;R-HSA-4085083;R-HSA-349603;R-HSA-4088281;R-HSA-216040;R-HSA-2327695;R-HSA-216045;R-HSA-9679740;R-HSA-216050;R-HSA-4085133;R-HSA-4088264;R-HSA-2426259;R-HSA-4086216;R-HSA-199…
R-HSA-421270	Cell-cell junction organization	25	99	0.006499475	0.356507893	0.97347167	32	54	0.003774376	9606	Homo sapiens	Pard6b;Crb3;Cldn4;Cldn14;Jup;Cldn10;F11r;Nectin1;Hoxc8;Cdh9;Nectin2;Nectin4;Cdh19;Zeb2;Prdm8;Cdh4;Cdh3;Rnase4;Cdh2;Cdh15;Cadm2;Cdh24;Zc3h12a;Actg1		R-HSA-5692437;R-HSA-419011;R-HSA-9760402;R-HSA-419981;R-HSA-9774168;R-HSA-9773208;R-HSA-9833671;R-HSA-9760965;R-HSA-9760641;R-HSA-9761025;R-HSA-9761027;R-HSA-9761421;R-HSA-9760399;R-HSA-9833674;R-HSA-9773192;R-HSA-9833672;R-HSA-420582;R-HSA-420580;R-HSA-9774195;R-HSA-433711;R-HSA-420591;R-HSA-420598;R-HSA-420661;R-HSA-9761120;R-HSA-420019;R-HSA-420592;R-HSA-9773218;R-HSA-9761452;R-HSA-433725;R-HS…
R-HSA-1502540	Signaling by Activin	5	17	0.001116071	0.357639533	0.97347167	7	10	6.99E-04	9606	Homo sapiens	Acvr1c;Acvr1b;Inhba;Inhbb;Fstl3		R-HSA-1549526;R-HSA-1181153;R-HSA-2473184;R-HSA-2470483;R-HSA-2473186;R-HSA-2470508;R-HSA-1181149
R-HSA-9616222	Transcriptional regulation of granulopoiesis	18	70	0.004595588	0.357910686	0.97347167	26	27	0.001887188	9606	Homo sapiens	Hist1h2ac;Hist1h2ab;H2afx;Hist1h4k;Cebpb;Cebpa;Fli1;Hist1h4i;Hist1h4j;H2afj;Myc;Hist1h4h;Rara;Cdkn1a;Hist1h4a;Hist1h4b;Runx1;Hist1h2bn		R-HSA-9616214;R-HSA-9618582;R-HSA-9618586;R-HSA-9622363;R-HSA-9618584;R-HSA-9622367;R-HSA-9624668;R-HSA-9634433;R-HSA-9617217;R-HSA-9634442;R-HSA-9634446;R-HSA-9634445;R-HSA-9622386;R-HSA-9616243;R-HSA-9624112;R-HSA-9616241;R-HSA-9617207;R-HSA-8865505;R-HSA-9624120;R-HSA-9617209;R-HSA-9617087;R-HSA-9634430;R-HSA-9634429;R-HSA-9617194;R-HSA-9617067;R-HSA-9622377
R-HSA-6804114	TP53 Regulates Transcription of Genes Involved in G2 Cell Cycle Arrest	6	21	0.001378676	0.358719503	0.97347167	11	11	7.69E-04	9606	Homo sapiens	Art1;E2f2;Gadd45a;Sfn		R-HSA-3215152;R-HSA-6791109;R-HSA-6803892;R-HSA-6791235;R-HSA-6803875;R-HSA-6803890;R-HSA-6803858;R-HSA-6803871;R-HSA-3215144;R-HSA-6798268;R-HSA-6798282
R-HSA-9670621	Defective Inhibition of DNA Recombination at Telomere	1	2	1.31E-04	0.370278639	0.97347167	2	2	1.40E-04	9606	Homo sapiens	Daxx		R-HSA-9670619;R-HSA-9670620
R-HSA-9673013	Diseases of Telomere Maintenance	1	2	1.31E-04	0.370278639	0.97347167	2	2	1.40E-04	9606	Homo sapiens	Daxx		R-HSA-9670619;R-HSA-9670620
R-HSA-9006821	Alternative Lengthening of Telomeres (ALT)	1	2	1.31E-04	0.370278639	0.97347167	2	2	1.40E-04	9606	Homo sapiens	Daxx		R-HSA-9670619;R-HSA-9670620
R-HSA-5602415	UNC93B1 deficiency - HSE	1	2	1.31E-04	0.370278639	0.97347167	1	1	6.99E-05	9606	Homo sapiens	Tlr3		R-HSA-5607838
R-HSA-6809583	Retinoid metabolism disease events	1	2	1.31E-04	0.370278639	0.97347167	1	1	6.99E-05	9606	Homo sapiens	Rbp4		R-HSA-2466828
R-HSA-9632697	Evasion of Oxidative Stress Induced Senescence Due to Defective p16INK4A binding to CDK4	1	2	1.31E-04	0.370278639	0.97347167	1	1	6.99E-05	9606	Homo sapiens	Cdkn2b		R-HSA-9630792
R-HSA-5602566	TICAM1 deficiency - HSE	1	2	1.31E-04	0.370278639	0.97347167	1	1	6.99E-05	9606	Homo sapiens	Tlr3		R-HSA-5602712
R-HSA-9672393	Defective F8 binding to von Willebrand factor	1	2	1.31E-04	0.370278639	0.97347167	1	1	6.99E-05	9606	Homo sapiens	F8		R-HSA-9665809
R-HSA-9630791	Evasion of Oncogene Induced Senescence Due to Defective p16INK4A binding to CDK4	1	2	1.31E-04	0.370278639	0.97347167	1	1	6.99E-05	9606	Homo sapiens	Cdkn2b		R-HSA-9630792
R-HSA-9670613	Defective Inhibition of DNA Recombination at Telomere Due to DAXX Mutations	1	2	1.31E-04	0.370278639	0.97347167	1	1	6.99E-05	9606	Homo sapiens	Daxx		R-HSA-9670620
R-HSA-5579031	Defective ACTH causes obesity and POMCD	1	2	1.31E-04	0.370278639	0.97347167	1	1	6.99E-05	9606	Homo sapiens	Mc2r		R-HSA-5603251
R-HSA-1299287	Tandem pore domain halothane-inhibited K+ channel (THIK)	1	2	1.31E-04	0.370278639	0.97347167	1	1	6.99E-05	9606	Homo sapiens	Kcnk13		R-HSA-1299297
R-HSA-5619043	Defective SLC2A1 causes GLUT1 deficiency syndrome 1 (GLUT1DS1)	1	2	1.31E-04	0.370278639	0.97347167	1	1	6.99E-05	9606	Homo sapiens	Slc2a1		R-HSA-5632804
R-HSA-9670615	Defective Inhibition of DNA Recombination at Telomere Due to ATRX Mutations	1	2	1.31E-04	0.370278639	0.97347167	1	1	6.99E-05	9606	Homo sapiens	Daxx		R-HSA-9670619
R-HSA-4793954	Defective MOGS causes CDG-2b	1	2	1.31E-04	0.370278639	0.97347167	1	1	6.99E-05	9606	Homo sapiens	Mogs		R-HSA-4793947
R-HSA-9734091	Drug-mediated inhibition of MET activation	1	2	1.31E-04	0.370278639	0.97347167	1	2	1.40E-04	9606	Homo sapiens	Hgf		R-HSA-9735946
R-HSA-5576892	Phase 0 - rapid depolarisation	9	34	0.002232143	0.388121023	0.97347167	2	2	1.40E-04	9606	Homo sapiens	Cacng6;Camk2b;Fgf14;Scn7a;Scn4a;Scn4b;Fgf12;Scn1b		R-HSA-5577213;R-HSA-5576895
R-HSA-3371571	HSF1-dependent transactivation	15	59	0.003873424	0.391625448	0.97347167	6	8	5.59E-04	9606	Homo sapiens	Akt1s1;Camk2b;Dnajb1;Mrpl18;Hspb1;Hspa1a;Hspb2;Hspa2;Dedd2		R-HSA-3371554;R-HSA-5082405;R-HSA-5082356;R-HSA-5082369;R-HSA-5082384;R-HSA-5082387
R-HSA-164938	Nef-mediates down modulation of cell surface receptors by recruiting them to clathrin adapters	6	22	0.001444328	0.399298548	0.97347167	7	15	0.001048438	9606	Homo sapiens	Ap1m2;Ap1s2;Ap1s1;Cd28;B2m		R-HSA-182243;R-HSA-167633;R-HSA-182263;R-HSA-182279;R-HSA-167637;R-HSA-182286;R-HSA-167630
R-HSA-2022857	Keratan sulfate degradation	6	22	0.001444328	0.399298548	0.97347167	2	7	4.89E-04	9606	Homo sapiens	Acan;Lum;Omd;Ogn;Kera;Fmod		R-HSA-2046239;R-HSA-1793217
R-HSA-5654227	Phospholipase C-mediated cascade; FGFR3	5	18	0.001181723	0.402802554	0.97347167	3	3	2.10E-04	9606	Homo sapiens	Fgf5;Fgf9;Fgfr3;Fgf23		R-HSA-5654148;R-HSA-5654224;R-HSA-5654222
R-HSA-8847993	ERBB2 Activates PTK6 Signaling	5	18	0.001181723	0.402802554	0.97347167	2	2	1.40E-04	9606	Homo sapiens	Erbb2;Ptk6;Nrg1;Hbegf		R-HSA-8848005;R-HSA-8847995
R-HSA-9707587	Regulation of HMOX1 expression and activity	2	6	3.94E-04	0.403816028	0.97347167	4	4	2.80E-04	9606	Homo sapiens	Hmox1		R-HSA-9707645;R-HSA-9708558;R-HSA-9708536;R-HSA-9708457
R-HSA-9026527	Activated NTRK2 signals through PLCG1	2	6	3.94E-04	0.403816028	0.97347167	3	3	2.10E-04	9606	Homo sapiens	Ntf5;Ntrk2		R-HSA-9026894;R-HSA-9026579;R-HSA-9026531
R-HSA-5083630	Defective LFNG causes SCDO3	2	6	3.94E-04	0.403816028	0.97347167	1	1	6.99E-05	9606	Homo sapiens	Notch1;Notch3		R-HSA-5096538
R-HSA-140834	Extrinsic Pathway of Fibrin Clot Formation	2	6	3.94E-04	0.403816028	0.97347167	7	8	5.59E-04	9606	Homo sapiens	F7;Tfpi		R-HSA-140736;R-HSA-140769;R-HSA-140823;R-HSA-140825;R-HSA-140777;R-HSA-140783;R-HSA-140748
R-HSA-2142850	Hyaluronan biosynthesis and export	2	6	3.94E-04	0.403816028	0.97347167	2	3	2.10E-04	9606	Homo sapiens	Has1;Cemip		R-HSA-2160851;R-HSA-5693356
R-HSA-388479	Vasopressin-like receptors	2	6	3.94E-04	0.403816028	0.97347167	4	7	4.89E-04	9606	Homo sapiens	Oxtr;Pcdh1		R-HSA-9667619;R-HSA-388468;R-HSA-388503;R-HSA-9667456
R-HSA-391908	Prostanoid ligand receptors	4	14	9.19E-04	0.405760595	0.97347167	5	9	6.29E-04	9606	Homo sapiens	Ptgfr;Ptger3;Fam83g;Gpr1		R-HSA-9718020;R-HSA-391940;R-HSA-416929;R-HSA-391933;R-HSA-391934
R-HSA-5658623	FGFRL1 modulation of FGFR1 signaling	4	14	9.19E-04	0.405760595	0.97347167	1	2	1.40E-04	9606	Homo sapiens	Fgf5;Fgf23;Fgf10;Fgf22		R-HSA-5654511
R-HSA-9662834	CD163 mediating an anti-inflammatory response	4	14	9.19E-04	0.405760595	0.97347167	4	9	6.29E-04	9606	Homo sapiens	Il6;Plk2;Myh9;Furin		R-HSA-9663426;R-HSA-9662786;R-HSA-9662823;R-HSA-9662781
R-HSA-187015	Activation of TRKA receptors	3	10	6.57E-04	0.407230865	0.97347167	8	8	5.59E-04	9606	Homo sapiens	Ntrk2;Ntrk1		R-HSA-166544;R-HSA-190065;R-HSA-9612996;R-HSA-166538;R-HSA-166542;R-HSA-187678;R-HSA-9613023;R-HSA-187661
R-HSA-2173793	Transcriptional activity of SMAD2/SMAD3:SMAD4 heterotrimer	16	64	0.004201681	0.411216853	0.97347167	23	51	0.003564689	9606	Homo sapiens	Ncor2;Smox;Myc;E2f2;Furin;Ccnc;Serpine1;Junb;Cdkn2b;Smad7		R-HSA-2186785;R-HSA-9730967;R-HSA-2187303;R-HSA-9733203;R-HSA-9736979;R-HSA-9736959;R-HSA-173481;R-HSA-9736984;R-HSA-2179276;R-HSA-9736953;R-HSA-9736966;R-HSA-2186771;R-HSA-2186741;R-HSA-9736992;R-HSA-1484099;R-HSA-2127257;R-HSA-2176475;R-HSA-2186747;R-HSA-2106586;R-HSA-2187293;R-HSA-2186780;R-HSA-9736970;R-HSA-2106591
R-HSA-2022928	HS-GAG biosynthesis	10	39	0.002560399	0.414930145	0.97347167	13	14	9.79E-04	9606	Homo sapiens	Sdc4;Gpc1;Hs3st5;Ndst3;Sdc2;Sdc1;Gpc3;Gpc6;Hs6st1		R-HSA-2076383;R-HSA-2076508;R-HSA-2076371;R-HSA-2024108;R-HSA-2022860;R-HSA-2022856;R-HSA-2076392;R-HSA-2022887;R-HSA-2022919;R-HSA-2024100;R-HSA-2076419;R-HSA-2076611;R-HSA-2022851
R-HSA-392154	Nitric oxide stimulates guanylate cyclase	9	35	0.002297794	0.420423131	0.97347167	6	7	4.89E-04	9606	Homo sapiens	Gucy1b1;Gucy1a1;Gucy1a2;Kcnmb1;Pde1a;Prkg2;Pde5a;Mrvi1;Pde9a		R-HSA-418549;R-HSA-418451;R-HSA-392143;R-HSA-418442;R-HSA-392152;R-HSA-418456
R-HSA-1266695	Interleukin-7 signaling	8	31	0.002035189	0.426317891	0.97347167	16	26	0.001817292	9606	Homo sapiens	Socs1;Tslp;Il7;Hgf;Cish;Crlf2		R-HSA-449958;R-HSA-1295540;R-HSA-8983011;R-HSA-6785165;R-HSA-8983077;R-HSA-1295519;R-HSA-8983078;R-HSA-1266684;R-HSA-1295516;R-HSA-8983003;R-HSA-9012671;R-HSA-9025969;R-HSA-8983059;R-HSA-8983061;R-HSA-449978;R-HSA-8983063
R-HSA-419037	NCAM1 interactions	11	44	0.002888655	0.438730439	0.97347167	5	10	6.99E-04	9606	Homo sapiens	Cacna1h;Cacnb4;St8sia4;Cacna1s;Col4a3;Col5a2;Gdnf;Col4a4;Nrtn;Cntn2;Cacna1i		R-HSA-422454;R-HSA-375157;R-HSA-525833;R-HSA-375151;R-HSA-375144
R-HSA-156711	Polo-like kinase mediated events	6	23	0.001509979	0.439723303	0.97347167	15	15	0.001048438	9606	Homo sapiens	Mpp2;Wee1;Plk1;Mybl2;Pkmyt1		R-HSA-162657;R-HSA-156678;R-HSA-4088152;R-HSA-4088441;R-HSA-4088439;R-HSA-4088309;R-HSA-4088306;R-HSA-4088307;R-HSA-4088305;R-HSA-4088298;R-HSA-4088299;R-HSA-4088134;R-HSA-156699;R-HSA-4088130;R-HSA-4088162
R-HSA-2033519	Activated point mutants of FGFR2	6	23	0.001509979	0.439723303	0.97347167	6	10	6.99E-04	9606	Homo sapiens	Fgf5;Fgf7;Fgf9;Fgf23;Fgf10;Fgf22		R-HSA-2033486;R-HSA-2077421;R-HSA-2033474;R-HSA-2077424;R-HSA-2033472;R-HSA-2033488
R-HSA-190239	FGFR3 ligand binding and activation	5	19	0.001247374	0.447568855	0.97347167	6	6	4.19E-04	9606	Homo sapiens	Fgf5;Fgf9;Fgfr3;Fgf23		R-HSA-190385;R-HSA-8851619;R-HSA-190263;R-HSA-190388;R-HSA-190261;R-HSA-8851632
R-HSA-428540	Activation of RAC1	4	15	9.85E-04	0.456573863	0.97347167	4	4	2.80E-04	9606	Homo sapiens	Nck2;Pak6;Slit2;Pak4		R-HSA-428535;R-HSA-428531;R-HSA-428515;R-HSA-428511
R-HSA-9703465	Signaling by FLT3 fusion proteins	8	32	0.00210084	0.460605221	0.97347167	17	18	0.001258125	9606	Homo sapiens	Myo18a;Nox4;Pim1;Cdkn1a;Hras		R-HSA-9703440;R-HSA-9703441;R-HSA-9703442;R-HSA-9698043;R-HSA-9698041;R-HSA-9698754;R-HSA-9703430;R-HSA-9698758;R-HSA-9703436;R-HSA-9703437;R-HSA-9698762;R-HSA-9703438;R-HSA-9703439;R-HSA-9703432;R-HSA-9703433;R-HSA-9703434;R-HSA-9703435
R-HSA-1500931	Cell-Cell communication	39	165	0.010832458	0.466862077	0.97347167	47	93	0.006500315	9606	Homo sapiens	Crb3;Vasp;Arhgef6;Cldn14;Cldn10;Nectin1;Hoxc8;Cdh9;Nectin2;Nectin4;Cdh4;Cdh3;Rnase4;Cdh2;Lamb3;Cadm2;Cdh24;Nck2;Zc3h12a;Actg1;Plec;Iqgap3;Pard6b;Cldn4;Jup;Krt14;F11r;Cdh19;Zeb2;Prdm8;Itgb4;Actn2;Cdh15;Actn3;Magi2;Actn1;Parvb;Flnc		R-HSA-5692437;R-HSA-419011;R-HSA-446083;R-HSA-9760402;R-HSA-432909;R-HSA-419981;R-HSA-451403;R-HSA-9774168;R-HSA-9773208;R-HSA-430347;R-HSA-446089;R-HSA-9833671;R-HSA-9760965;R-HSA-9760641;R-HSA-9761025;R-HSA-9761027;R-HSA-9761421;R-HSA-373724;R-HSA-446364;R-HSA-9760399;R-HSA-9833674;R-HSA-9773192;R-HSA-9833672;R-HSA-420582;R-HSA-430308;R-HSA-420580;R-HSA-9774195;R-HSA-433711;R-HSA-420591;R-HSA-4…
R-HSA-111453	BH3-only proteins associate with and inactivate anti-apoptotic BCL-2 members	3	11	7.22E-04	0.467335829	0.97347167	3	5	3.49E-04	9606	Homo sapiens	Bcl2l1;Bbc3		R-HSA-508163;R-HSA-508162;R-HSA-6790025
R-HSA-8866904	Negative regulation of activity of TFAP2 (AP-2) family transcription factors	3	11	7.22E-04	0.467335829	0.97347167	3	6	4.19E-04	9606	Homo sapiens	Tfap2a;Kctd1		R-HSA-8864343;R-HSA-3234081;R-HSA-8864361
R-HSA-351906	Apoptotic cleavage of cell adhesion proteins	3	11	7.22E-04	0.467335829	0.97347167	3	10	6.99E-04	9606	Homo sapiens	Pkp1;Dsg3;Tjp2		R-HSA-201595;R-HSA-351871;R-HSA-201631
R-HSA-8875878	MET promotes cell motility	11	45	0.002954307	0.467577175	0.97347167	12	12	8.39E-04	9606	Homo sapiens	Lama5;Col1a1;Lama1;Col5a2;Itga3;Lamb3;Col11a2;Lama2;Hgf;Lama4;Tns4		R-HSA-8875591;R-HSA-8875558;R-HSA-8875540;R-HSA-8874083;R-HSA-8875523;R-HSA-8874082;R-HSA-8874080;R-HSA-8875568;R-HSA-8874079;R-HSA-8874078;R-HSA-8875531;R-HSA-8875576
R-HSA-112409	RAF-independent MAPK1/3 activation	7	28	0.001838235	0.469488389	0.97347167	6	12	8.39E-04	9606	Homo sapiens	Dusp5;Il6;Map2k2;Dusp1;Dusp7;Dusp6;Dusp8		R-HSA-109857;R-HSA-109858;R-HSA-5675376;R-HSA-109862;R-HSA-109864;R-HSA-5675373
R-HSA-1474228	Degradation of the extracellular matrix	35	148	0.009716387	0.469719711	0.97347167	68	105	0.007339065	9606	Homo sapiens	Fbn2;Col18a1;Col12a1;Col11a2;Eln;Ctsk;Klk7;Lamb3;Bsg;Furin;Cma1;Cd44;Adamts1;Mmp13;Col1a1;Mme;Col4a3;Col5a2;Mmp15;Col4a4;Col7a1;Adamts4;Mmp16;Capn1;Adamts9;Timp1;Mmp19;Adam8;Timp2;Dcn;Acan;Lama5;Tpsb2		R-HSA-3828025;R-HSA-1474197;R-HSA-1564179;R-HSA-1592349;R-HSA-3791295;R-HSA-2471842;R-HSA-1604368;R-HSA-1604752;R-HSA-3791155;R-HSA-1602454;R-HSA-1564184;R-HSA-1604360;R-HSA-3788075;R-HSA-1566981;R-HSA-1564164;R-HSA-1566979;R-HSA-3791149;R-HSA-8848658;R-HSA-8855825;R-HSA-1458433;R-HSA-1604741;R-HSA-1602488;R-HSA-3788061;R-HSA-1454781;R-HSA-1602484;R-HSA-1592362;R-HSA-1454757;R-HSA-1474213;R-HSA-2…
R-HSA-110381	Resolution of AP sites via the single-nucleotide replacement pathway	2	7	4.60E-04	0.481091207	0.97347167	6	6	4.19E-04	9606	Homo sapiens	Hap1;Xrcc1		R-HSA-110375;R-HSA-110360;R-HSA-110376;R-HSA-73931;R-HSA-110380;R-HSA-73932
R-HSA-69478	G2/M DNA replication checkpoint	2	7	4.60E-04	0.481091207	0.97347167	2	2	1.40E-04	9606	Homo sapiens	Wee1;Pkmyt1		R-HSA-170070;R-HSA-170055
R-HSA-6804116	TP53 Regulates Transcription of Genes Involved in G1 Cell Cycle Arrest	5	20	0.001313025	0.491424978	0.97347167	8	17	0.00118823	9606	Homo sapiens	Pcbp4;Cdkn1a		R-HSA-6803411;R-HSA-6803391;R-HSA-69562;R-HSA-6803388;R-HSA-187934;R-HSA-6803403;R-HSA-6803801;R-HSA-6803400
R-HSA-3928663	EPHA-mediated growth cone collapse	8	33	0.002166492	0.4944703	0.97347167	4	4	2.80E-04	9606	Homo sapiens	Efna1;Epha7;Efna3;Myh9;Myh14;Epha1;Epha2;Epha3		R-HSA-3928651;R-HSA-3928602;R-HSA-3928648;R-HSA-3928616
R-HSA-9657689	Defective SERPING1 causes hereditary angioedema	1	3	1.97E-04	0.500296091	0.97347167	3	3	2.10E-04	9606	Homo sapiens	Serping1		R-HSA-9651456;R-HSA-9651467;R-HSA-9650447
R-HSA-164939	Nef mediated downregulation of CD28 cell surface expression	1	3	1.97E-04	0.500296091	0.97347167	3	3	2.10E-04	9606	Homo sapiens	Cd28		R-HSA-167633;R-HSA-167637;R-HSA-167630
R-HSA-168874	Transport of HA trimer, NA tetramer and M2 tetramer from the endoplasmic reticulum to the Golgi Apparatus	1	3	1.97E-04	0.500296091	0.97347167	2	2	1.40E-04	9606	Homo sapiens	NA		R-HSA-168871;R-HSA-168869
R-HSA-205017	NFG and proNGF binds to p75NTR	1	3	1.97E-04	0.500296091	0.97347167	2	2	1.40E-04	9606	Homo sapiens	Ngfr		R-HSA-193653;R-HSA-193642
R-HSA-73930	Abasic sugar-phosphate removal via the single-nucleotide replacement pathway	1	3	1.97E-04	0.500296091	0.97347167	2	2	1.40E-04	9606	Homo sapiens	Hap1		R-HSA-110375;R-HSA-110360
R-HSA-2033515	t(4;14) translocations of FGFR3	1	3	1.97E-04	0.500296091	0.97347167	2	2	1.40E-04	9606	Homo sapiens	Fgfr3		R-HSA-2038387;R-HSA-2038386
R-HSA-9630750	Evasion of Oncogene Induced Senescence Due to p16INK4A Defects	1	3	1.97E-04	0.500296091	0.97347167	2	2	1.40E-04	9606	Homo sapiens	Cdkn2b		R-HSA-9630795;R-HSA-9630792
R-HSA-8853334	Signaling by FGFR3 fusions in cancer	1	3	1.97E-04	0.500296091	0.97347167	2	2	1.40E-04	9606	Homo sapiens	Fgfr3		R-HSA-8853317;R-HSA-8853309
R-HSA-9632693	Evasion of Oxidative Stress Induced Senescence Due to p16INK4A Defects	1	3	1.97E-04	0.500296091	0.97347167	2	2	1.40E-04	9606	Homo sapiens	Cdkn2b		R-HSA-9630795;R-HSA-9630792
R-HSA-5619101	Variant SLC6A20 contributes towards hyperglycinuria (HG) and iminoglycinuria (IG)	1	3	1.97E-04	0.500296091	0.97347167	1	1	6.99E-05	9606	Homo sapiens	Slc6a20a		R-HSA-5660694
R-HSA-5602680	MyD88 deficiency (TLR5)	1	3	1.97E-04	0.500296091	0.97347167	1	1	6.99E-05	9606	Homo sapiens	Tlr5		R-HSA-5602316
R-HSA-5619099	Defective AVP does not bind AVPR1A,B and causes neurohypophyseal diabetes insipidus (NDI)	1	3	1.97E-04	0.500296091	0.97347167	1	1	6.99E-05	9606	Homo sapiens	Pcdh1		R-HSA-5621425
R-HSA-9630794	Evasion of Oncogene Induced Senescence Due to Defective p16INK4A binding to CDK4 and CDK6	1	3	1.97E-04	0.500296091	0.97347167	1	1	6.99E-05	9606	Homo sapiens	Cdkn2b		R-HSA-9630795
R-HSA-9632700	Evasion of Oxidative Stress Induced Senescence Due to Defective p16INK4A binding to CDK4 and CDK6	1	3	1.97E-04	0.500296091	0.97347167	1	1	6.99E-05	9606	Homo sapiens	Cdkn2b		R-HSA-9630795
R-HSA-5619045	Defective SLC34A2 causes pulmonary alveolar microlithiasis (PALM)	1	3	1.97E-04	0.500296091	0.97347167	1	1	6.99E-05	9606	Homo sapiens	Slc34a2		R-HSA-5651697
R-HSA-4724289	Defective ALG6 causes CDG-1c	1	3	1.97E-04	0.500296091	0.97347167	1	1	6.99E-05	9606	Homo sapiens	Alg6		R-HSA-4724291
R-HSA-5678420	Defective ABCC9 causes CMD10, ATFB12 and Cantu syndrome	1	3	1.97E-04	0.500296091	0.97347167	1	1	6.99E-05	9606	Homo sapiens	Kcnj11		R-HSA-5678418
R-HSA-5619052	Defective SLC9A9 causes autism 16 (AUTS16)	1	3	1.97E-04	0.500296091	0.97347167	1	1	6.99E-05	9606	Homo sapiens	Slc9a9		R-HSA-5661086
R-HSA-9793242	SUMOylation of nuclear envelope proteins	1	3	1.97E-04	0.500296091	0.97347167	1	1	6.99E-05	9606	Homo sapiens	Rangap1		R-HSA-3000449
R-HSA-5602571	TRAF3 deficiency - HSE	1	3	1.97E-04	0.500296091	0.97347167	1	1	6.99E-05	9606	Homo sapiens	Tlr3		R-HSA-5602624
R-HSA-5656364	Defective SLC5A1 causes congenital glucose/galactose malabsorption (GGM)	1	3	1.97E-04	0.500296091	0.97347167	1	1	6.99E-05	9606	Homo sapiens	Slc5a1		R-HSA-5656356
R-HSA-5609977	Defective GALE causes EDG	1	3	1.97E-04	0.500296091	0.97347167	1	1	6.99E-05	9606	Homo sapiens	Gale		R-HSA-5610036
R-HSA-5660686	Variant SLC6A20 contributes towards hyperglycinuria (HG) and iminoglycinuria (IG)	1	3	1.97E-04	0.500296091	0.97347167	1	1	6.99E-05	9606	Homo sapiens	Slc6a20a		R-HSA-5660694
R-HSA-5083628	Defective POMGNT1 causes MDDGA3, MDDGB3 and MDDGC3	1	3	1.97E-04	0.500296091	0.97347167	1	1	6.99E-05	9606	Homo sapiens	Pomgnt1		R-HSA-5617096
R-HSA-5687583	Defective SLC34A2 causes PALM	1	3	1.97E-04	0.500296091	0.97347167	1	1	6.99E-05	9606	Homo sapiens	Slc34a2		R-HSA-5687585
R-HSA-5619056	Defective HK1 causes hexokinase deficiency (HK deficiency)	1	3	1.97E-04	0.500296091	0.97347167	1	1	6.99E-05	9606	Homo sapiens	Hk1		R-HSA-5621888
R-HSA-9636667	Manipulation of host energy metabolism	1	3	1.97E-04	0.500296091	0.97347167	1	2	1.40E-04	9606	Homo sapiens	Pgk1		R-HSA-9636658
R-HSA-168315	Inhibition of Host mRNA Processing and RNA Silencing	1	3	1.97E-04	0.500296091	0.97347167	1	2	1.40E-04	9606	Homo sapiens	Pabpn1		R-HSA-168883
R-HSA-3560782	Diseases associated with glycosaminoglycan metabolism	13	55	0.003610819	0.505651045	0.97347167	20	29	0.00202698	9606	Homo sapiens	Sdc4;Lum;Sdc2;Omd;Kera;Dcn;Acan;Gpc1;Ogn;Sdc1;Gpc3;Gpc6;Fmod		R-HSA-3636919;R-HSA-9035949;R-HSA-9035950;R-HSA-9036289;R-HSA-3656254;R-HSA-9036290;R-HSA-4420365;R-HSA-3595175;R-HSA-3656230;R-HSA-3560804;R-HSA-9036283;R-HSA-3656261;R-HSA-3560802;R-HSA-9036285;R-HSA-3656258;R-HSA-3656257;R-HSA-3656269;R-HSA-3656267;R-HSA-3595178;R-HSA-3595176
R-HSA-9648895	Response of EIF2AK1 (HRI) to heme deficiency	7	29	0.001903887	0.505655345	0.97347167	12	20	0.001397917	9606	Homo sapiens	Ppp1r15a;Grb10;Cebpb;Atf3		R-HSA-9654752;R-HSA-9635927;R-HSA-9653894;R-HSA-9650710;R-HSA-1791118;R-HSA-9654774;R-HSA-9653893;R-HSA-9635915;R-HSA-9654792;R-HSA-9635912;R-HSA-9653742;R-HSA-9653724
R-HSA-8941856	RUNX3 regulates NOTCH signaling	4	16	0.00105042	0.505835791	0.97347167	7	7	4.89E-04	9606	Homo sapiens	Jag1;Notch1;Maml3		R-HSA-1980047;R-HSA-8878212;R-HSA-8878243;R-HSA-8878193;R-HSA-4396347;R-HSA-8878237;R-HSA-8878220
R-HSA-2691232	Constitutive Signaling by NOTCH1 HD Domain Mutants	4	16	0.00105042	0.505835791	0.97347167	6	6	4.19E-04	9606	Homo sapiens	Jag2;Jag1;Notch1;Neurl1a		R-HSA-2691211;R-HSA-2691226;R-HSA-2691214;R-HSA-2730752;R-HSA-2737728;R-HSA-2691219
R-HSA-2691230	Signaling by NOTCH1 HD Domain Mutants in Cancer	4	16	0.00105042	0.505835791	0.97347167	6	6	4.19E-04	9606	Homo sapiens	Jag2;Jag1;Notch1;Neurl1a		R-HSA-2691211;R-HSA-2691226;R-HSA-2691214;R-HSA-2730752;R-HSA-2737728;R-HSA-2691219
R-HSA-1474244	Extracellular matrix organization	76	328	0.021533613	0.508417267	0.97347167	219	319	0.022296778	9606	Homo sapiens	Col18a1;Col12a1;Eln;Tnc;Ctsk;Nrxn1;Bsg;Kdr;Tnr;Fbln1;Ltbp1;Plec;Adamts1;Efemp1;Mmp13;Col1a1;Mme;Col5a2;Mmp15;Col7a1;Adamts4;Mmp16;Adamts9;Mmp19;Itgb6;Adam8;Dcn;Lama5;Itgb4;Lama1;Lama2;Actn1;Lama4;Serpine1;Thbs1;Icam5;Ddr1;Fbn2;Col11a2;Sdc4;Sdc2;Itga7;Itga8;Ntn4;Itga5;Klk7;Aspn;Pcolce2;Tgfb2;Itga3;Lamb3;Itga4;Colgalt2;Pdgfb;Furin;Cma1;Fmod;Cd44;Jam2;Mfap4;Col4a3;Col4a4;Lum;Mfap2;Timp1;Capn1;Timp2;…		R-HSA-8944265;R-HSA-2002460;R-HSA-8944266;R-HSA-216064;R-HSA-1564179;R-HSA-1592349;R-HSA-216068;R-HSA-1564184;R-HSA-1564164;R-HSA-2002440;R-HSA-2250301;R-HSA-1592362;R-HSA-2002466;R-HSA-2537499;R-HSA-2465890;R-HSA-2467436;R-HSA-1604690;R-HSA-2473584;R-HSA-8942302;R-HSA-2473596;R-HSA-2752115;R-HSA-2731123;R-HSA-1592387;R-HSA-2731122;R-HSA-2395257;R-HSA-2752118;R-HSA-2473594;R-HSA-2731081;R-HSA-165…
R-HSA-5578775	Ion homeostasis	15	64	0.004201681	0.513730601	0.97347167	10	17	0.00118823	9606	Homo sapiens	Ryr1;Atp1b1;Slc8a3;Dmpk;Atp2a1;Fxyd4;Atp1a1;Fxyd2;Orai1;Casq1;Orai2;Camk2b;Trpc1;Kcnj11;Slc8a2		R-HSA-427910;R-HSA-5678261;R-HSA-9684068;R-HSA-2855020;R-HSA-2089943;R-HSA-434798;R-HSA-425661;R-HSA-5578777;R-HSA-9691566;R-HSA-936897
R-HSA-1296065	Inwardly rectifying K+ channels	9	38	0.002494748	0.51603551	0.97347167	7	7	4.89E-04	9606	Homo sapiens	Gng2;Abcc8;Gnb2;Kcnj11;Kcnj12;Kcnj9;Kcnj16;Kcnj8;Kcnj6		R-HSA-1013020;R-HSA-1013013;R-HSA-1013012;R-HSA-1296024;R-HSA-1369017;R-HSA-1296046;R-HSA-1296045
R-HSA-5654221	Phospholipase C-mediated cascade; FGFR2	6	25	0.001641282	0.518573843	0.97347167	3	3	2.10E-04	9606	Homo sapiens	Fgf5;Fgf7;Fgf9;Fgf23;Fgf10;Fgf22		R-HSA-5654147;R-HSA-5654159;R-HSA-5654157
R-HSA-416572	Sema4D induced cell migration and growth-cone collapse	6	25	0.001641282	0.518573843	0.97347167	4	7	4.89E-04	9606	Homo sapiens	Sema4d;Erbb2;Myh9;Myh14;Plxnb1;Rnd1		R-HSA-373750;R-HSA-416594;R-HSA-416588;R-HSA-419197
R-HSA-391903	Eicosanoid ligand-binding receptors	6	25	0.001641282	0.518573843	0.97347167	8	15	0.001048438	9606	Homo sapiens	Ptgfr;Ptger3;Fam83g;Cysltr1;Gpr1;Ltb4r2		R-HSA-9718020;R-HSA-391941;R-HSA-9684627;R-HSA-391940;R-HSA-9690439;R-HSA-416929;R-HSA-391933;R-HSA-391934
R-HSA-373753	Nephrin family interactions	6	25	0.001641282	0.518573843	0.97347167	4	13	9.09E-04	9606	Homo sapiens	Actn2;Actn3;Magi2;Actn1;Nck2;Iqgap3		R-HSA-532603;R-HSA-451377;R-HSA-373724;R-HSA-451403
R-HSA-198693	AKT phosphorylates targets in the nucleus	3	12	7.88E-04	0.524563395	0.97347167	3	4	2.80E-04	9606	Homo sapiens	Rps6kb2;Foxo6;Nr4a1		R-HSA-199299;R-HSA-199863;R-HSA-199839
R-HSA-428542	Regulation of commissural axon pathfinding by SLIT and ROBO	3	12	7.88E-04	0.524563395	0.97347167	3	5	3.49E-04	9606	Homo sapiens	Slit1;Slit2;Ntn1		R-HSA-9011241;R-HSA-9011224;R-HSA-373715
R-HSA-9762293	Regulation of CDH11 gene transcription	3	12	7.88E-04	0.524563395	0.97347167	7	14	9.79E-04	9606	Homo sapiens	Prdm8;Zeb2;Hoxc8		R-HSA-9760965;R-HSA-9761120;R-HSA-9760641;R-HSA-9761025;R-HSA-9760402;R-HSA-9761027;R-HSA-9760399
R-HSA-448706	Interleukin-1 processing	3	12	7.88E-04	0.524563395	0.97347167	2	5	3.49E-04	9606	Homo sapiens	Il1b;Nfkb2		R-HSA-449058;R-HSA-448703
R-HSA-187037	Signaling by NTRK1 (TRKA)	33	143	0.00938813	0.527997907	0.97347167	80	102	0.007129377	9606	Homo sapiens	Egr1;Fosl1;Mapk13;Egr2;Jund;Egr3;Rrad;Nab2;Fos;Cdk5r1;Trib1;Ntrk2;Map2k2;Ntrk1;Arc;Id1;Fosb;Klhl21;Junb;Dusp7;Sgk1;Dusp6;Hras;Mapk11		R-HSA-9613202;R-HSA-171011;R-HSA-167683;R-HSA-9613207;R-HSA-167684;R-HSA-9613460;R-HSA-166538;R-HSA-9613210;R-HSA-166542;R-HSA-198669;R-HSA-9613213;R-HSA-187661;R-HSA-171026;R-HSA-166544;R-HSA-167056;R-HSA-198295;R-HSA-203797;R-HSA-9621386;R-HSA-9613451;R-HSA-9621385;R-HSA-187678;R-HSA-9031575;R-HSA-9621042;R-HSA-169891;R-HSA-169895;R-HSA-9620663;R-HSA-9612980;R-HSA-198315;R-HSA-9621048;R-HSA-187…
R-HSA-190242	FGFR1 ligand binding and activation	5	21	0.001378676	0.533938603	0.97347167	6	7	4.89E-04	9606	Homo sapiens	Fgf5;Fgf9;Fgf23;Fgf10;Fgf22		R-HSA-190256;R-HSA-191062;R-HSA-190245;R-HSA-190427;R-HSA-190268;R-HSA-190429
R-HSA-9682385	FLT3 signaling in disease	10	43	0.002823004	0.535038952	0.97347167	20	52	0.003634584	9606	Homo sapiens	Myo18a;Nox4;Bcl2l1;Pim1;Cdkn1a;Hras		R-HSA-9703440;R-HSA-9703441;R-HSA-9703442;R-HSA-9698043;R-HSA-9698041;R-HSA-9698754;R-HSA-9703430;R-HSA-9698758;R-HSA-9698021;R-HSA-9703436;R-HSA-9703437;R-HSA-9698026;R-HSA-9698762;R-HSA-9703438;R-HSA-9703439;R-HSA-9703432;R-HSA-9703433;R-HSA-9703434;R-HSA-9695853;R-HSA-9703435
R-HSA-3371511	HSF1 activation	10	43	0.002823004	0.535038952	0.97347167	1	7	4.89E-04	9606	Homo sapiens	Dnajb1;Mrpl18;Hspb1;Hspa1a;Hspb2;Dedd2		R-HSA-4793819
R-HSA-445355	Smooth Muscle Contraction	14	61	0.004004727	0.546834471	0.97347167	14	16	0.001118334	9606	Homo sapiens	Cacna1h;Cav3;Tpm2;Tpm1;Dysf;Pde5a;Mylk;Gucy1b1;Gucy1a1;Gucy1a2;Trim72;Myl6b;Vcl;Cacna1i		R-HSA-5263633;R-HSA-445700;R-HSA-445797;R-HSA-445699;R-HSA-9700701;R-HSA-9621179;R-HSA-392143;R-HSA-445704;R-HSA-445705;R-HSA-445813;R-HSA-9620456;R-HSA-5263628;R-HSA-9708104;R-HSA-392152
R-HSA-166665	Terminal pathway of complement	2	8	5.25E-04	0.5518779	0.97347167	5	5	3.49E-04	9606	Homo sapiens	C6;C7		R-HSA-173723;R-HSA-173720;R-HSA-173705;R-HSA-173725;R-HSA-173709
R-HSA-187024	NGF-independant TRKA activation	2	8	5.25E-04	0.5518779	0.97347167	4	4	2.80E-04	9606	Homo sapiens	Ntrk2;Ntrk1		R-HSA-9612996;R-HSA-187678;R-HSA-9613023;R-HSA-187661
R-HSA-9833576	CDH11 homotypic and heterotypic interactions	2	8	5.25E-04	0.5518779	0.97347167	3	3	2.10E-04	9606	Homo sapiens	Jup;Cdh24		R-HSA-9833671;R-HSA-9833674;R-HSA-9833672
R-HSA-111957	Cam-PDE 1 activation	2	8	5.25E-04	0.5518779	0.97347167	2	2	1.40E-04	9606	Homo sapiens	Pde1c;Pde1a		R-HSA-111955;R-HSA-111956
R-HSA-176417	Phosphorylation of Emi1	2	8	5.25E-04	0.5518779	0.97347167	2	2	1.40E-04	9606	Homo sapiens	Plk1;Cdc20		R-HSA-174122;R-HSA-174174
R-HSA-9017802	Noncanonical activation of NOTCH3	2	8	5.25E-04	0.5518779	0.97347167	2	2	1.40E-04	9606	Homo sapiens	Aph1a;Notch3		R-HSA-9017817;R-HSA-9017797
R-HSA-5576894	Phase 1 - inactivation of fast Na+ channels	2	8	5.25E-04	0.5518779	0.97347167	1	1	6.99E-05	9606	Homo sapiens	Kcnip4;Kcnip2		R-HSA-5577234
R-HSA-9667769	Acetylcholine inhibits contraction of outer hair cells	2	8	5.25E-04	0.5518779	0.97347167	3	4	2.80E-04	9606	Homo sapiens	Kcnmb1;Chrna10		R-HSA-9667809;R-HSA-9663785;R-HSA-9663736
R-HSA-8941855	RUNX3 regulates CDKN1A transcription	2	8	5.25E-04	0.5518779	0.97347167	3	6	4.19E-04	9606	Homo sapiens	Cdkn1a		R-HSA-8878130;R-HSA-8878178;R-HSA-8878186
R-HSA-5632681	Ligand-receptor interactions	2	8	5.25E-04	0.5518779	0.97347167	2	4	2.80E-04	9606	Homo sapiens	Hhip;Cdon		R-HSA-5632652;R-HSA-445448
R-HSA-5638303	Inhibition of Signaling by Overexpressed EGFR	2	8	5.25E-04	0.5518779	0.97347167	1	2	1.40E-04	9606	Homo sapiens	Tgfa;Hbegf		R-HSA-1225978
R-HSA-9730628	Sensory perception of salty taste	2	8	5.25E-04	0.5518779	0.97347167	1	2	1.40E-04	9606	Homo sapiens	Scnn1a;Scnn1b		R-HSA-2672334
R-HSA-5638302	Signaling by Overexpressed Wild-Type EGFR in Cancer	2	8	5.25E-04	0.5518779	0.97347167	1	2	1.40E-04	9606	Homo sapiens	Tgfa;Hbegf		R-HSA-1225978
R-HSA-8852405	Signaling by MST1	2	8	5.25E-04	0.5518779	0.97347167	1	4	2.80E-04	9606	Homo sapiens	Spint1;Spint2		R-HSA-6800198
R-HSA-190241	FGFR2 ligand binding and activation	6	26	0.001706933	0.556355168	0.97347167	5	5	3.49E-04	9606	Homo sapiens	Fgf5;Fgf7;Fgf9;Fgf23;Fgf10;Fgf22		R-HSA-190258;R-HSA-5656070;R-HSA-190260;R-HSA-190408;R-HSA-190413
R-HSA-5654704	SHC-mediated cascade:FGFR3	6	26	0.001706933	0.556355168	0.97347167	4	4	2.80E-04	9606	Homo sapiens	Fgf5;Fgf9;Fgfr3;Fgf23;Hras		R-HSA-5654646;R-HSA-5654647;R-HSA-5654625;R-HSA-5654634
R-HSA-1296072	Voltage gated Potassium channels	10	44	0.002888655	0.563830903	0.97347167	1	1	6.99E-05	9606	Homo sapiens	Kcnh1;Kcna7;Kcna6;Kcna2;Kcnc4;Kcnc3;Kcna1;Kcnq1;Kcnc2;Kcnc1		R-HSA-1296127
R-HSA-5654219	Phospholipase C-mediated cascade: FGFR1	5	22	0.001444328	0.574759306	0.97347167	3	3	2.10E-04	9606	Homo sapiens	Fgf5;Fgf9;Fgf23;Fgf10;Fgf22		R-HSA-5654167;R-HSA-5654165;R-HSA-5654149
R-HSA-5210891	Uptake and function of anthrax toxins	5	22	0.001444328	0.574759306	0.97347167	10	20	0.001397917	9606	Homo sapiens	Map2k3;Map2k2;Furin;Antxr2		R-HSA-5210959;R-HSA-5210943;R-HSA-5210892;R-HSA-5211356;R-HSA-5211400;R-HSA-5210935;R-HSA-5210918;R-HSA-9683546;R-HSA-5210932;R-HSA-5210912
R-HSA-1971475	A tetrasaccharide linker sequence is required for GAG synthesis	7	31	0.002035189	0.575172914	0.97347167	5	5	3.49E-04	9606	Homo sapiens	Sdc4;Gpc1;Sdc2;Sdc1;Gpc3;Gpc6;Dcn		R-HSA-1889981;R-HSA-9638064;R-HSA-1889978;R-HSA-1878002;R-HSA-1889955
R-HSA-425410	Metal ion SLC transporters	7	31	0.002035189	0.575172914	0.97347167	6	20	0.001397917	9606	Homo sapiens	Slc39a14;Slc39a2;Slc41a1;Slc39a8;Slc39a7;Cp;Slc39a6		R-HSA-442422;R-HSA-904830;R-HSA-442661;R-HSA-442387;R-HSA-442317;R-HSA-442393
R-HSA-1482788	Acyl chain remodelling of PC	9	40	0.00262605	0.576875972	0.97347167	5	9	6.29E-04	9606	Homo sapiens	Pla2g4f;Pla2g2d;Pla2g16;Pla2g2f;Pla2g4b;Pla2g4e;Lpcat4;Nes		R-HSA-1482533;R-HSA-1482547;R-HSA-1482862;R-HSA-1602417;R-HSA-1482856
R-HSA-6799990	Metal sequestration by antimicrobial proteins	3	13	8.53E-04	0.578228415	0.97347167	3	5	3.49E-04	9606	Homo sapiens	S100a9;S100a8;Lcn2		R-HSA-5229273;R-HSA-6798528;R-HSA-6798474
R-HSA-1296346	Tandem pore domain potassium channels	3	13	8.53E-04	0.578228415	0.97347167	3	6	4.19E-04	9606	Homo sapiens	Kcnk4;Kcnk13;Kcnk7		R-HSA-1299297;R-HSA-1299304;R-HSA-1296348
R-HSA-1296071	Potassium Channels	24	107	0.007024685	0.586627369	0.97347167	15	20	0.001397917	9606	Homo sapiens	Kcna7;Hcn4;Kcna6;Kcnmb1;Kcna2;Kcnc4;Kcnc3;Kcna1;Kcnc2;Kcnj9;Kcnc1;Kcnj8;Kcnk7;Kcnj6;Kcnk4;Kcnh1;Gng2;Kcnk13;Abcc8;Gnb2;Kcnj11;Kcnj12;Kcnq1;Kcnj16		R-HSA-1296024;R-HSA-1296127;R-HSA-1369017;R-HSA-1296348;R-HSA-9726875;R-HSA-1299297;R-HSA-1013020;R-HSA-1296037;R-HSA-1297444;R-HSA-1296043;R-HSA-1013013;R-HSA-1299304;R-HSA-1013012;R-HSA-1296046;R-HSA-1296045
R-HSA-5576891	Cardiac conduction	33	147	0.009650735	0.591030496	0.97347167	20	33	0.002306563	9606	Homo sapiens	Ryr1;Cacng6;Fgf14;Dmpk;Atp2a1;Fxyd4;Atp1a1;Fxyd2;Casq1;Scn7a;Fgf12;Scn1b;Kcnk4;Camk2b;Kcnip4;Trpc1;Kcnip2;Kcnq1;Ces1d;Slc8a2;Atp1b1;Slc8a3;Mme;Orai1;Orai2;Scn4a;Tbx5;Scn4b;Kcnk7;Kcnk13;Kcnj11;Kcnj12		R-HSA-427910;R-HSA-9727607;R-HSA-5678261;R-HSA-2855020;R-HSA-5577234;R-HSA-2089943;R-HSA-434798;R-HSA-5577213;R-HSA-5576895;R-HSA-5578910;R-HSA-5578777;R-HSA-936897;R-HSA-5577050;R-HSA-9684068;R-HSA-425661;R-HSA-9727567;R-HSA-1296046;R-HSA-9614031;R-HSA-9691566;R-HSA-2032800
R-HSA-2022854	Keratan sulfate biosynthesis	8	36	0.002363445	0.591495607	0.97347167	8	9	6.29E-04	9606	Homo sapiens	Acan;B4galt5;B3gnt7;Lum;Omd;Ogn;Kera;Fmod		R-HSA-2046175;R-HSA-2046222;R-HSA-2025724;R-HSA-2046285;R-HSA-2046298;R-HSA-2025723;R-HSA-2046265;R-HSA-2046180
R-HSA-5654706	FRS-mediated FGFR3 signaling	6	27	0.001772584	0.592697003	0.97347167	9	9	6.29E-04	9606	Homo sapiens	Fgf5;Fgf9;Fgfr3;Fgf23;Hras		R-HSA-5654631;R-HSA-5654628;R-HSA-8941628;R-HSA-5654416;R-HSA-5654623;R-HSA-5654413;R-HSA-5654408;R-HSA-5654633;R-HSA-5654409
R-HSA-9617828	FOXO-mediated transcription of cell cycle genes	6	27	0.001772584	0.592697003	0.97347167	7	22	0.001537709	9606	Homo sapiens	Pcbp4;Gadd45a;Cdkn1a		R-HSA-9617840;R-HSA-6803411;R-HSA-9618004;R-HSA-6803403;R-HSA-9617838;R-HSA-9617852;R-HSA-9617853
R-HSA-190372	FGFR3c ligand binding and activation	4	18	0.001181723	0.597656001	0.97347167	4	4	2.80E-04	9606	Homo sapiens	Fgf5;Fgf9;Fgfr3;Fgf23		R-HSA-8851619;R-HSA-190388;R-HSA-190261;R-HSA-8851632
R-HSA-417957	P2Y receptors	4	18	0.001181723	0.597656001	0.97347167	4	13	9.09E-04	9606	Homo sapiens	P2ry10;P2ry2;P2ry1;Lpar4		R-HSA-417927;R-HSA-417908;R-HSA-417842;R-HSA-417820
R-HSA-9665230	Drug resistance in ERBB2 KD mutants	1	4	2.63E-04	0.603475092	0.97347167	8	8	5.59E-04	9606	Homo sapiens	Erbb2		R-HSA-9665315;R-HSA-9665232;R-HSA-9665280;R-HSA-9665286;R-HSA-9665284;R-HSA-9665304;R-HSA-9665311;R-HSA-9665278
R-HSA-8874177	ATF6B (ATF6-beta) activates chaperones	1	4	2.63E-04	0.603475092	0.97347167	5	5	3.49E-04	9606	Homo sapiens	Atf6b		R-HSA-8874162;R-HSA-8874145;R-HSA-8874122;R-HSA-8874138;R-HSA-8874137
R-HSA-844615	The AIM2 inflammasome	1	4	2.63E-04	0.603475092	0.97347167	4	4	2.80E-04	9606	Homo sapiens	Aim2		R-HSA-844620;R-HSA-874079;R-HSA-844618;R-HSA-844619
R-HSA-9024909	BDNF activates NTRK2 (TRKB) signaling	1	4	2.63E-04	0.603475092	0.97347167	3	3	2.10E-04	9606	Homo sapiens	Ntrk2		R-HSA-9024906;R-HSA-9026464;R-HSA-9024967
R-HSA-9652282	Drug-mediated inhibition of ERBB2 signaling	1	4	2.63E-04	0.603475092	0.97347167	3	3	2.10E-04	9606	Homo sapiens	Erbb2		R-HSA-9652277;R-HSA-9652264;R-HSA-9665726
R-HSA-9034013	NTF3 activates NTRK3 signaling	1	4	2.63E-04	0.603475092	0.97347167	2	2	1.40E-04	9606	Homo sapiens	Ntf3		R-HSA-9034714;R-HSA-9034016
R-HSA-9649913	RAS GTPase cycle mutants	1	4	2.63E-04	0.603475092	0.97347167	2	2	1.40E-04	9606	Homo sapiens	Hras		R-HSA-9651280;R-HSA-6802834
R-HSA-8854521	Interaction between PHLDA1 and AURKA	1	4	2.63E-04	0.603475092	0.97347167	2	2	1.40E-04	9606	Homo sapiens	Phlda1		R-HSA-8853429;R-HSA-8853444
R-HSA-9665244	Resistance of ERBB2 KD mutants to sapitinib	1	4	2.63E-04	0.603475092	0.97347167	1	1	6.99E-05	9606	Homo sapiens	Erbb2		R-HSA-9665304
R-HSA-9753512	Signaling by RAS GTPase mutants	1	4	2.63E-04	0.603475092	0.97347167	1	1	6.99E-05	9606	Homo sapiens	Hras		R-HSA-6802834
R-HSA-5578997	Defective AHCY causes HMAHCHD	1	4	2.63E-04	0.603475092	0.97347167	1	1	6.99E-05	9606	Homo sapiens	Ahcy		R-HSA-5579084
R-HSA-3359462	Defective AMN causes MGA1	1	4	2.63E-04	0.603475092	0.97347167	1	1	6.99E-05	9606	Homo sapiens	Cubn		R-HSA-3296477
R-HSA-5619049	Defective SLC40A1 causes hemochromatosis 4 (HFE4) (macrophages)	1	4	2.63E-04	0.603475092	0.97347167	1	1	6.99E-05	9606	Homo sapiens	Cp		R-HSA-5655733
R-HSA-9665246	Resistance of ERBB2 KD mutants to neratinib	1	4	2.63E-04	0.603475092	0.97347167	1	1	6.99E-05	9606	Homo sapiens	Erbb2		R-HSA-9665286
R-HSA-5578998	Defective OPLAH causes OPLAHD	1	4	2.63E-04	0.603475092	0.97347167	1	1	6.99E-05	9606	Homo sapiens	Oplah		R-HSA-5603208
R-HSA-9665249	Resistance of ERBB2 KD mutants to afatinib	1	4	2.63E-04	0.603475092	0.97347167	1	1	6.99E-05	9606	Homo sapiens	Erbb2		R-HSA-9665311
R-HSA-5619036	Defective SLC24A5 causes oculocutaneous albinism 6 (OCA6)	1	4	2.63E-04	0.603475092	0.97347167	1	1	6.99E-05	9606	Homo sapiens	Slc24a5		R-HSA-5626356
R-HSA-9672396	Defective cofactor function of FVIIIa variant	1	4	2.63E-04	0.603475092	0.97347167	1	1	6.99E-05	9606	Homo sapiens	F8		R-HSA-9668365
R-HSA-9672383	Defective factor IX causes thrombophilia	1	4	2.63E-04	0.603475092	0.97347167	1	1	6.99E-05	9606	Homo sapiens	F8		R-HSA-9668253
R-HSA-9665250	Resistance of ERBB2 KD mutants to AEE788	1	4	2.63E-04	0.603475092	0.97347167	1	1	6.99E-05	9606	Homo sapiens	Erbb2		R-HSA-9665278
R-HSA-3814836	Glycogen storage disease type XV (GYG1)	1	4	2.63E-04	0.603475092	0.97347167	1	1	6.99E-05	9606	Homo sapiens	Gys1		R-HSA-3814838
R-HSA-3359463	Defective CUBN causes MGA1	1	4	2.63E-04	0.603475092	0.97347167	1	1	6.99E-05	9606	Homo sapiens	Cubn		R-HSA-3296462
R-HSA-1299503	TWIK related potassium channel (TREK)	1	4	2.63E-04	0.603475092	0.97347167	1	1	6.99E-05	9606	Homo sapiens	Kcnk4		R-HSA-1296348
R-HSA-9673202	Defective F9 variant does not activate FX	1	4	2.63E-04	0.603475092	0.97347167	1	1	6.99E-05	9606	Homo sapiens	F8		R-HSA-9670874
R-HSA-1296067	Potassium transport channels	1	4	2.63E-04	0.603475092	0.97347167	1	1	6.99E-05	9606	Homo sapiens	Kcnj16		R-HSA-1296045
R-HSA-9753510	Signaling by RAS GAP mutants	1	4	2.63E-04	0.603475092	0.97347167	1	1	6.99E-05	9606	Homo sapiens	Hras		R-HSA-9651280
R-HSA-68881	Mitotic Metaphase/Anaphase Transition	1	4	2.63E-04	0.603475092	0.97347167	1	1	6.99E-05	9606	Homo sapiens	Plk1		R-HSA-163010
R-HSA-9672391	Defective F8 cleavage by thrombin	1	4	2.63E-04	0.603475092	0.97347167	1	1	6.99E-05	9606	Homo sapiens	F8		R-HSA-9666383
R-HSA-9665233	Resistance of ERBB2 KD mutants to trastuzumab	1	4	2.63E-04	0.603475092	0.97347167	1	1	6.99E-05	9606	Homo sapiens	Erbb2		R-HSA-9665232
R-HSA-9665245	Resistance of ERBB2 KD mutants to tesevatinib	1	4	2.63E-04	0.603475092	0.97347167	1	1	6.99E-05	9606	Homo sapiens	Erbb2		R-HSA-9665315
R-HSA-9665251	Resistance of ERBB2 KD mutants to lapatinib	1	4	2.63E-04	0.603475092	0.97347167	1	1	6.99E-05	9606	Homo sapiens	Erbb2		R-HSA-9665284
R-HSA-9674519	Defective F8 sulfation at Y1699	1	4	2.63E-04	0.603475092	0.97347167	1	1	6.99E-05	9606	Homo sapiens	F8		R-HSA-9668148
R-HSA-3828062	Glycogen storage disease type 0 (muscle GYS1)	1	4	2.63E-04	0.603475092	0.97347167	1	1	6.99E-05	9606	Homo sapiens	Gys1		R-HSA-3828061
R-HSA-9665247	Resistance of ERBB2 KD mutants to osimertinib	1	4	2.63E-04	0.603475092	0.97347167	1	1	6.99E-05	9606	Homo sapiens	Erbb2		R-HSA-9665280
R-HSA-1299308	Tandem of pore domain in a weak inwardly rectifying K+ channels (TWIK)	1	4	2.63E-04	0.603475092	0.97347167	1	1	6.99E-05	9606	Homo sapiens	Kcnk7		R-HSA-1299304
R-HSA-5678771	Defective ABCB4 causes PFIC3, ICP3 and GBD1	1	4	2.63E-04	0.603475092	0.97347167	1	1	6.99E-05	9606	Homo sapiens	Abcb4		R-HSA-5678749
R-HSA-5619072	Defective SLC35A2 causes congenital disorder of glycosylation 2M (CDG2M)	1	4	2.63E-04	0.603475092	0.97347167	1	1	6.99E-05	9606	Homo sapiens	Slc35a2		R-HSA-5652099
R-HSA-5619104	Defective SLC12A1 causes Bartter syndrome 1 (BS1)	1	4	2.63E-04	0.603475092	0.97347167	1	1	6.99E-05	9606	Homo sapiens	Slc12a1		R-HSA-5623588
R-HSA-9665737	Drug resistance in ERBB2 TMD/JMD mutants	1	4	2.63E-04	0.603475092	0.97347167	1	1	6.99E-05	9606	Homo sapiens	Erbb2		R-HSA-9665708
R-HSA-9675132	Diseases of cellular response to stress	1	4	2.63E-04	0.603475092	0.97347167	2	3	2.10E-04	9606	Homo sapiens	Cdkn2b		R-HSA-9630795;R-HSA-9630792
R-HSA-9630747	Diseases of Cellular Senescence	1	4	2.63E-04	0.603475092	0.97347167	2	3	2.10E-04	9606	Homo sapiens	Cdkn2b		R-HSA-9630795;R-HSA-9630792
R-HSA-180897	Vpr-mediated induction of apoptosis by mitochondrial outer membrane permeabilization	1	4	2.63E-04	0.603475092	0.97347167	1	2	1.40E-04	9606	Homo sapiens	Slc25a4		R-HSA-180905
R-HSA-194306	Neurophilin interactions with VEGF and VEGFR	1	4	2.63E-04	0.603475092	0.97347167	1	2	1.40E-04	9606	Homo sapiens	Kdr		R-HSA-195408
R-HSA-168277	Influenza Virus Induced Apoptosis	1	4	2.63E-04	0.603475092	0.97347167	1	2	1.40E-04	9606	Homo sapiens	NA		R-HSA-168865
R-HSA-9708296	tRNA-derived small RNA (tsRNA or tRNA-related fragment, tRF) biogenesis	1	4	2.63E-04	0.603475092	0.97347167	1	4	2.80E-04	9606	Homo sapiens	Rnase4		R-HSA-9708327
R-HSA-171286	Synthesis and processing of ENV and VPU	1	4	2.63E-04	0.603475092	0.97347167	1	10	6.99E-04	9606	Homo sapiens	Furin		R-HSA-171288
R-HSA-525793	Myogenesis	7	32	0.00210084	0.608126338	0.97347167	14	14	9.79E-04	9606	Homo sapiens	Myog;Cdh4;Cdh3;Cdh2;Cdh15;Myod1;Cdon;Mapk11		R-HSA-375141;R-HSA-375140;R-HSA-448962;R-HSA-448963;R-HSA-375138;R-HSA-376117;R-HSA-448951;R-HSA-376119;R-HSA-448948;R-HSA-449200;R-HSA-448958;R-HSA-448957;R-HSA-376121;R-HSA-448955
R-HSA-166520	Signaling by NTRKs	37	166	0.010898109	0.610789543	0.97347167	134	164	0.01146292	9606	Homo sapiens	Jund;Nab2;Trib1;Ntf5;Ptpro;Ntf3;Id1;Fosb;Furin;Klhl21;Dusp7;Dusp6;Egr1;Fosl1;Mapk13;Egr2;Egr3;Rrad;Fos;Cdk5r1;Ntrk2;Map2k2;Ntrk1;Arc;Junb;Sgk1;Hras;Mapk11		R-HSA-9613202;R-HSA-9032841;R-HSA-9032073;R-HSA-171011;R-HSA-167683;R-HSA-9024906;R-HSA-9613207;R-HSA-167684;R-HSA-9613460;R-HSA-9613210;R-HSA-9032067;R-HSA-198669;R-HSA-9613213;R-HSA-187661;R-HSA-9032582;R-HSA-171026;R-HSA-9028505;R-HSA-9032601;R-HSA-9603719;R-HSA-203797;R-HSA-9032863;R-HSA-9621386;R-HSA-9613451;R-HSA-9621385;R-HSA-187678;R-HSA-9036949;R-HSA-9031575;R-HSA-9032854;R-HSA-9036970;R…
R-HSA-4419969	Depolymerization of the Nuclear Lamina	5	23	0.001509979	0.613615782	0.97347167	5	6	4.19E-04	9606	Homo sapiens	Lmna;Lpin3;Lemd2;Lmnb1		R-HSA-5229194;R-HSA-5195402;R-HSA-5221130;R-HSA-5244669;R-HSA-4419948
R-HSA-629587	Highly sodium permeable postsynaptic acetylcholine nicotinic receptors	2	9	5.91E-04	0.615561249	0.97347167	2	2	1.40E-04	9606	Homo sapiens	Chrnb4;Chrnd		R-HSA-622325;R-HSA-629588
R-HSA-350864	Regulation of thyroid hormone activity	2	9	5.91E-04	0.615561249	0.97347167	2	2	1.40E-04	9606	Homo sapiens	Dio3		R-HSA-350869;R-HSA-209772
R-HSA-190370	FGFR1b ligand binding and activation	2	9	5.91E-04	0.615561249	0.97347167	2	2	1.40E-04	9606	Homo sapiens	Fgf10;Fgf22		R-HSA-190245;R-HSA-190427
R-HSA-6802953	RAS signaling downstream of NF1 loss-of-function variants	2	9	5.91E-04	0.615561249	0.97347167	1	1	6.99E-05	9606	Homo sapiens	Vasp;Hras		R-HSA-6802837
R-HSA-2161517	Abacavir transmembrane transport	2	9	5.91E-04	0.615561249	0.97347167	2	3	2.10E-04	9606	Homo sapiens	Abcb4;Slc22a3		R-HSA-2161538;R-HSA-2161500
R-HSA-391906	Leukotriene receptors	2	9	5.91E-04	0.615561249	0.97347167	3	5	3.49E-04	9606	Homo sapiens	Cysltr1;Ltb4r2		R-HSA-391941;R-HSA-9684627;R-HSA-9690439
R-HSA-447043	Neurofascin interactions	2	9	5.91E-04	0.615561249	0.97347167	4	7	4.89E-04	9606	Homo sapiens	Nrcam;Ank1		R-HSA-373729;R-HSA-445091;R-HSA-373730;R-HSA-443774
R-HSA-8964572	Lipid particle organization	2	9	5.91E-04	0.615561249	0.97347167	2	4	2.80E-04	9606	Homo sapiens	Cidea;Fitm1		R-HSA-8857686;R-HSA-8856630
R-HSA-8874211	CREB3 factors activate genes	2	9	5.91E-04	0.615561249	0.97347167	8	21	0.001467813	9606	Homo sapiens	Creb3l3;Creb3l1		R-HSA-8874212;R-HSA-8874194;R-HSA-8874193;R-HSA-8874208;R-HSA-8874206;R-HSA-8874202;R-HSA-8874201;R-HSA-8874184
R-HSA-9006936	Signaling by TGFB family members	30	136	0.008928571	0.626485847	0.97347167	70	125	0.008736982	9606	Homo sapiens	Ncor2;Smox;Acvr1c;Itga8;Itgb6;Ccnc;Bmpr1b;Stub1;F11r;Ppp1r15a;Tgfb2;Myc;E2f2;Furin;Inhba;Serpine1;Acvr1b;Inhbb;Cdkn2b;Junb;Ltbp1;Fstl3;Smad7;Chrdl1		R-HSA-2186785;R-HSA-201475;R-HSA-178178;R-HSA-2176417;R-HSA-202626;R-HSA-2176416;R-HSA-9730967;R-HSA-2160931;R-HSA-2160932;R-HSA-2187303;R-HSA-2160935;R-HSA-201476;R-HSA-9736979;R-HSA-9736984;R-HSA-178189;R-HSA-9736966;R-HSA-2395320;R-HSA-9736970;R-HSA-178208;R-HSA-2134532;R-HSA-178215;R-HSA-178218;R-HSA-173483;R-HSA-173481;R-HSA-2186771;R-HSA-201648;R-HSA-9736992;R-HSA-2127257;R-HSA-2187293;R-HS…
R-HSA-190377	FGFR2b ligand binding and activation	3	14	9.19E-04	0.627908879	0.97347167	3	3	2.10E-04	9606	Homo sapiens	Fgf7;Fgf10;Fgf22		R-HSA-5656070;R-HSA-190260;R-HSA-190408
R-HSA-433692	Proton-coupled monocarboxylate transport	3	14	9.19E-04	0.627908879	0.97347167	2	2	1.40E-04	9606	Homo sapiens	Bsg;Slc16a3;Slc16a8		R-HSA-433698;R-HSA-9645220
R-HSA-210747	Regulation of gene expression in early pancreatic precursor cells	3	14	9.19E-04	0.627908879	0.97347167	3	6	4.19E-04	9606	Homo sapiens	Nr5a2;Fgf10		R-HSA-210769;R-HSA-210773;R-HSA-210788
R-HSA-2219530	Constitutive Signaling by Aberrant PI3K in Cancer	21	96	0.006302521	0.629468806	0.97347167	1	2	1.40E-04	9606	Homo sapiens	Klb;Erbb2;Hgf;Tgfa;Nrg1;Esr1;Fgfr3;Fgf23;Hbegf;Fgf10;Fgf22;Fgf5;Fgf7;Fgf9;Cd28;Pdgfb;Icos		R-HSA-2400009
R-HSA-400253	Circadian Clock	23	105	0.006893382	0.630298808	0.97347167	53	59	0.004123855	9606	Homo sapiens	Npas2;Nfil3;Nr1d1;Cry1;Bhlhe40;Per2;Per1;Elovl3;F7;Noct;Serpine1;Sik1;Csnk1e		R-HSA-549385;R-HSA-400256;R-HSA-400267;R-HSA-5663174;R-HSA-1368069;R-HSA-5663170;R-HSA-1368065;R-HSA-549533;R-HSA-400272;R-HSA-879770;R-HSA-400282;R-HSA-879762;R-HSA-1368119;R-HSA-1856948;R-HSA-879782;R-HSA-1368889;R-HSA-549424;R-HSA-879798;R-HSA-549428;R-HSA-5663127;R-HSA-5663252;R-HSA-5663124;R-HSA-5663122;R-HSA-5663120;R-HSA-5663132;R-HSA-5663258;R-HSA-421320;R-HSA-400342;R-HSA-8878679;R-HSA-1…
R-HSA-1482839	Acyl chain remodelling of PE	9	42	0.002757353	0.634046903	0.97347167	6	9	6.29E-04	9606	Homo sapiens	Pla2g4f;Pla2g2d;Pla2g16;Pla2g2f;Pla2g4b;Pla2g4e;Lpcat4;Nes		R-HSA-1482646;R-HSA-1482884;R-HSA-1602398;R-HSA-1482828;R-HSA-1482667;R-HSA-8858298
R-HSA-6785631	ERBB2 Regulates Cell Motility	4	19	0.001247374	0.639526475	0.97347167	2	2	1.40E-04	9606	Homo sapiens	Erbb2;Nrg1;Hbegf		R-HSA-6785636;R-HSA-6785648
R-HSA-5655332	Signaling by FGFR3 in disease	7	33	0.002166492	0.639670769	0.97347167	21	21	0.001467813	9606	Homo sapiens	Fgf5;Fgf9;Fgfr3;Fgf23;Hras		R-HSA-8853317;R-HSA-5655285;R-HSA-5655315;R-HSA-5655262;R-HSA-5655295;R-HSA-2012084;R-HSA-2012082;R-HSA-2038387;R-HSA-2038386;R-HSA-5655289;R-HSA-5655270;R-HSA-2033485;R-HSA-2077420;R-HSA-2012074;R-HSA-2012073;R-HSA-5655247;R-HSA-5655244;R-HSA-8853309;R-HSA-5655277;R-HSA-2033476;R-HSA-5655243
R-HSA-5654699	SHC-mediated cascade:FGFR2	7	33	0.002166492	0.639670769	0.97347167	4	4	2.80E-04	9606	Homo sapiens	Fgf5;Fgf7;Fgf9;Fgf23;Hras;Fgf10;Fgf22		R-HSA-5654406;R-HSA-5654407;R-HSA-5654404;R-HSA-5654402
R-HSA-375165	NCAM signaling for neurite out-growth	15	70	0.004595588	0.649995347	0.97347167	12	23	0.001607605	9606	Homo sapiens	Cacna1h;Cacnb4;St8sia4;Col4a3;Col5a2;Col4a4;Sptb;Sptbn2;Cntn2;Sptbn5;Gdnf;Cacna1s;Nrtn;Cacna1i;Hras		R-HSA-392053;R-HSA-422454;R-HSA-375157;R-HSA-525833;R-HSA-392054;R-HSA-392051;R-HSA-391868;R-HSA-375151;R-HSA-391871;R-HSA-391865;R-HSA-375144;R-HSA-391866
R-HSA-5654710	PI-3K cascade:FGFR3	5	24	0.00157563	0.650310549	0.97347167	6	7	4.89E-04	9606	Homo sapiens	Fgf5;Fgf9;Fgfr3;Fgf23		R-HSA-5654709;R-HSA-5654643;R-HSA-5654640;R-HSA-5654641;R-HSA-5654705;R-HSA-5654637
R-HSA-982772	Growth hormone receptor signaling	6	29	0.001903887	0.660334883	0.97347167	25	28	0.001957084	9606	Homo sapiens	Ghr;Socs1;Socs3;Ptpn1;Cish;Prlr		R-HSA-1168789;R-HSA-982792;R-HSA-1168768;R-HSA-982810;R-HSA-1168839;R-HSA-1168777;R-HSA-1168393;R-HSA-1168456;R-HSA-982807;R-HSA-1168459;R-HSA-1168394;R-HSA-1362485;R-HSA-1169210;R-HSA-1168445;R-HSA-1168767;R-HSA-1168894;R-HSA-982778;R-HSA-1362465;R-HSA-1169188;R-HSA-1168423;R-HSA-1168809;R-HSA-1169192;R-HSA-982775;R-HSA-1168813;R-HSA-982768
R-HSA-164952	The role of Nef in HIV-1 replication and disease pathogenesis	6	29	0.001903887	0.660334883	0.97347167	7	20	0.001397917	9606	Homo sapiens	Ap1m2;Ap1s2;Ap1s1;Cd28;B2m		R-HSA-182243;R-HSA-167633;R-HSA-182263;R-HSA-182279;R-HSA-167637;R-HSA-182286;R-HSA-167630
R-HSA-8853659	RET signaling	9	43	0.002823004	0.660995325	0.97347167	24	24	0.001677501	9606	Homo sapiens	Ret;Rap1gap;Grb7;Gdnf;Dok5;Klhl21;Grb10;Nrtn;Pdlim7		R-HSA-8853734;R-HSA-8854981;R-HSA-8855747;R-HSA-8853762;R-HSA-8855617;R-HSA-8853793;R-HSA-8853792;R-HSA-8853774;R-HSA-8855564;R-HSA-8855915;R-HSA-8853737;R-HSA-8853801;R-HSA-8853800;R-HSA-8855508;R-HSA-8854899;R-HSA-8854897;R-HSA-8853745;R-HSA-8853789;R-HSA-8854908;R-HSA-8853755;R-HSA-8871227;R-HSA-8871226;R-HSA-8853753;R-HSA-8854905
R-HSA-1368108	BMAL1:CLOCK,NPAS2 activates circadian gene expression	9	43	0.002823004	0.660995325	0.97347167	20	20	0.001397917	9606	Homo sapiens	F7;Npas2;Noct;Bhlhe40;Serpine1		R-HSA-879724;R-HSA-5663127;R-HSA-5663156;R-HSA-5663124;R-HSA-5663122;R-HSA-8878702;R-HSA-5663132;R-HSA-879782;R-HSA-5663165;R-HSA-1368889;R-HSA-8878679;R-HSA-5663138;R-HSA-5663170;R-HSA-879770;R-HSA-5663105;R-HSA-549424;R-HSA-879798;R-HSA-549364;R-HSA-549428;R-HSA-879762
R-HSA-170834	Signaling by TGF-beta Receptor Complex	23	107	0.007024685	0.664692814	0.97347167	53	100	0.006989586	9606	Homo sapiens	Ncor2;Smox;Itga8;Itgb6;Ccnc;Stub1;F11r;Ppp1r15a;Tgfb2;Myc;E2f2;Furin;Serpine1;Junb;Cdkn2b;Smad7;Ltbp1		R-HSA-2186785;R-HSA-178178;R-HSA-2176417;R-HSA-2176416;R-HSA-9730967;R-HSA-2160931;R-HSA-2160932;R-HSA-2187303;R-HSA-2160935;R-HSA-9736979;R-HSA-9736984;R-HSA-178189;R-HSA-9736966;R-HSA-2395320;R-HSA-9736970;R-HSA-178208;R-HSA-2134532;R-HSA-178215;R-HSA-178218;R-HSA-173483;R-HSA-173481;R-HSA-2186771;R-HSA-9736992;R-HSA-2127257;R-HSA-2187293;R-HSA-2186780;R-HSA-2328033;R-HSA-2128994;R-HSA-9733203;…
R-HSA-5654700	FRS-mediated FGFR2 signaling	7	34	0.002232143	0.669694876	0.97347167	9	9	6.29E-04	9606	Homo sapiens	Fgf5;Fgf7;Fgf9;Fgf23;Hras;Fgf10;Fgf22		R-HSA-5654615;R-HSA-5654608;R-HSA-5654607;R-HSA-5654399;R-HSA-8941618;R-HSA-5654605;R-HSA-5654397;R-HSA-5654618;R-HSA-5654603
R-HSA-159782	Removal of aminoterminal propeptides from gamma-carboxylated proteins	2	10	6.57E-04	0.672056625	0.97347167	9	9	6.29E-04	9606	Homo sapiens	F7;Furin		R-HSA-163843;R-HSA-159728;R-HSA-163798;R-HSA-159796;R-HSA-159733;R-HSA-159771;R-HSA-159868;R-HSA-6807224;R-HSA-159773
R-HSA-8931987	RUNX1 regulates estrogen receptor mediated transcription	2	10	6.57E-04	0.672056625	0.97347167	8	8	5.59E-04	9606	Homo sapiens	Esr1;Runx1		R-HSA-8932076;R-HSA-8931981;R-HSA-8932033;R-HSA-8932084;R-HSA-8932020;R-HSA-8932037;R-HSA-8932021;R-HSA-8932070
R-HSA-9032845	Activated NTRK2 signals through CDK5	2	10	6.57E-04	0.672056625	0.97347167	6	6	4.19E-04	9606	Homo sapiens	Ntrk2;Cdk5r1		R-HSA-9032841;R-HSA-9033292;R-HSA-9033276;R-HSA-9032863;R-HSA-9033284;R-HSA-9032854
R-HSA-139915	Activation of PUMA and translocation to mitochondria	2	10	6.57E-04	0.672056625	0.97347167	5	5	3.49E-04	9606	Homo sapiens	Bbc3		R-HSA-139914;R-HSA-139913;R-HSA-4331324;R-HSA-4331340;R-HSA-140221
R-HSA-418886	Netrin mediated repulsion signals	2	10	6.57E-04	0.672056625	0.97347167	4	4	2.80E-04	9606	Homo sapiens	Unc5b;Ntn1		R-HSA-373751;R-HSA-373713;R-HSA-418863;R-HSA-418859
R-HSA-8964046	VLDL clearance	2	10	6.57E-04	0.672056625	0.97347167	3	3	2.10E-04	9606	Homo sapiens	Apoc4;Lsr		R-HSA-8933292;R-HSA-8854462;R-HSA-8854408
R-HSA-8849473	PTK6 Expression	2	10	6.57E-04	0.672056625	0.97347167	3	3	2.10E-04	9606	Homo sapiens	Ptk6		R-HSA-8848804;R-HSA-8856930;R-HSA-8848812
R-HSA-9031528	NR1H2 & NR1H3 regulate gene expression linked to triglyceride lipolysis in adipose	2	10	6.57E-04	0.672056625	0.97347167	2	2	1.40E-04	9606	Homo sapiens	Plin1		R-HSA-9608048;R-HSA-9608039
R-HSA-9632974	NR1H2 & NR1H3 regulate gene expression linked to gluconeogenesis	2	10	6.57E-04	0.672056625	0.97347167	2	2	1.40E-04	9606	Homo sapiens	Pck1		R-HSA-9028524;R-HSA-9605051
R-HSA-1912399	Pre-NOTCH Processing in the Endoplasmic Reticulum	2	10	6.57E-04	0.672056625	0.97347167	2	2	1.40E-04	9606	Homo sapiens	Notch1;Notch3		R-HSA-1912349;R-HSA-1912353
R-HSA-190371	FGFR3b ligand binding and activation	2	10	6.57E-04	0.672056625	0.97347167	2	2	1.40E-04	9606	Homo sapiens	Fgf9;Fgfr3		R-HSA-190385;R-HSA-190263
R-HSA-162791	Attachment of GPI anchor to uPAR	2	10	6.57E-04	0.672056625	0.97347167	2	2	1.40E-04	9606	Homo sapiens	Gpaa1;Plaur		R-HSA-162836;R-HSA-162729
R-HSA-4411364	Binding of TCF/LEF:CTNNB1 to target gene promoters	2	10	6.57E-04	0.672056625	0.97347167	2	4	2.80E-04	9606	Homo sapiens	Myc		R-HSA-4411367;R-HSA-4411357
R-HSA-8951430	RUNX3 regulates WNT signaling	2	10	6.57E-04	0.672056625	0.97347167	2	5	3.49E-04	9606	Homo sapiens	Myc		R-HSA-4411367;R-HSA-4411357
R-HSA-9022707	MECP2 regulates transcription factors	2	10	6.57E-04	0.672056625	0.97347167	2	8	5.59E-04	9606	Homo sapiens	Pparg		R-HSA-9017441;R-HSA-9017447
R-HSA-209822	Glycoprotein hormones	2	10	6.57E-04	0.672056625	0.97347167	1	4	2.80E-04	9606	Homo sapiens	Inhba;Inhbb		R-HSA-378975
R-HSA-416550	Sema4D mediated inhibition of cell attachment and migration	3	15	9.85E-04	0.673395876	0.97347167	6	6	4.19E-04	9606	Homo sapiens	Sema4d;Plxnb1;Rnd1		R-HSA-400677;R-HSA-416562;R-HSA-416546;R-HSA-419646;R-HSA-416559;R-HSA-400682
R-HSA-9026519	Activated NTRK2 signals through RAS	3	15	9.85E-04	0.673395876	0.97347167	4	4	2.80E-04	9606	Homo sapiens	Ntf5;Ntrk2;Hras		R-HSA-9028328;R-HSA-9026891;R-HSA-9026890;R-HSA-9026493
R-HSA-190373	FGFR1c ligand binding and activation	3	15	9.85E-04	0.673395876	0.97347167	2	3	2.10E-04	9606	Homo sapiens	Fgf5;Fgf9;Fgf23		R-HSA-190256;R-HSA-190429
R-HSA-418359	Reduction of cytosolic Ca++ levels	3	15	9.85E-04	0.673395876	0.97347167	2	3	2.10E-04	9606	Homo sapiens	Slc8a3;Atp2a1;Slc8a2		R-HSA-425661;R-HSA-418365
R-HSA-1839122	Signaling by activated point mutants of FGFR1	3	15	9.85E-04	0.673395876	0.97347167	2	4	2.80E-04	9606	Homo sapiens	Fgf5;Fgf9;Fgf23		R-HSA-2023455;R-HSA-2023451
R-HSA-425561	Sodium/Calcium exchangers	3	15	9.85E-04	0.673395876	0.97347167	2	4	2.80E-04	9606	Homo sapiens	Slc8a3;Slc24a5;Slc8a2		R-HSA-5626316;R-HSA-425661
R-HSA-376172	DSCAM interactions	3	15	9.85E-04	0.673395876	0.97347167	2	6	4.19E-04	9606	Homo sapiens	Mapk13;Ntn1;Mapk11		R-HSA-451366;R-HSA-376126
R-HSA-5576886	Phase 4 - resting membrane potential	4	20	0.001313025	0.67844031	0.97347167	2	2	1.40E-04	9606	Homo sapiens	Kcnk4;Kcnk13;Kcnj12;Kcnk7		R-HSA-5578910;R-HSA-1296046
R-HSA-9754706	Atorvastatin ADME	4	20	0.001313025	0.67844031	0.97347167	5	12	8.39E-04	9606	Homo sapiens	Pon3;Pon1;Abcb4;Slco2b1		R-HSA-9756150;R-HSA-9756177;R-HSA-9757010;R-HSA-9757139;R-HSA-9756136
R-HSA-9013424	RHOV GTPase cycle	8	39	0.002560399	0.678476681	0.97347167	2	2	1.40E-04	9606	Homo sapiens	Pard6b;Nck2;Pak6;Rhov;Map3k11;Epha2;Pak4;Iqgap3		R-HSA-9018794;R-HSA-9018798
R-HSA-9764260	Regulation of Expression and Function of Type II Classical Cadherins	8	39	0.002560399	0.678476681	0.97347167	17	33	0.002306563	9606	Homo sapiens	Cdh19;Prdm8;Zeb2;Jup;Cdh24;Hoxc8;Zc3h12a		R-HSA-9760402;R-HSA-9774195;R-HSA-9774168;R-HSA-9773208;R-HSA-9833671;R-HSA-9760965;R-HSA-9761120;R-HSA-9760641;R-HSA-9761025;R-HSA-9773218;R-HSA-9761027;R-HSA-9761452;R-HSA-9761421;R-HSA-9760399;R-HSA-9833674;R-HSA-9773192;R-HSA-9833672
R-HSA-9759476	Regulation of Homotypic Cell-Cell Adhesion	8	39	0.002560399	0.678476681	0.97347167	17	33	0.002306563	9606	Homo sapiens	Cdh19;Prdm8;Zeb2;Jup;Cdh24;Hoxc8;Zc3h12a		R-HSA-9760402;R-HSA-9774195;R-HSA-9774168;R-HSA-9773208;R-HSA-9833671;R-HSA-9760965;R-HSA-9761120;R-HSA-9760641;R-HSA-9761025;R-HSA-9773218;R-HSA-9761027;R-HSA-9761452;R-HSA-9761421;R-HSA-9760399;R-HSA-9833674;R-HSA-9773192;R-HSA-9833672
R-HSA-70263	Gluconeogenesis	14	67	0.004398634	0.682696308	0.97347167	11	26	0.001817292	9606	Homo sapiens	Tpi1;Mdh2;Slc37a1;Got2;Aldoc;Eno3;Gapdh;Aldoa;Eno2;Pgk1;Pgam2;Pgam1;Pck1;Fbp2		R-HSA-70481;R-HSA-70241;R-HSA-3257122;R-HSA-70482;R-HSA-71445;R-HSA-70613;R-HSA-71495;R-HSA-71783;R-HSA-70486;R-HSA-70479;R-HSA-70494
R-HSA-2559582	Senescence-Associated Secretory Phenotype (SASP)	19	90	0.005908613	0.684582134	0.97347167	21	22	0.001537709	9606	Homo sapiens	Hist1h2ac;Hist1h2ab;Ube2s;H2afx;Hist1h4k;Fos;Cebpb;Ube2c;Il6;Hist1h4i;Hist1h4j;H2afj;Il1b;Hist1h4h;Cdkn2b;Cdkn1a;Hist1h4a;Hist1h4b;Cdkn2d;Hist1h2bn		R-HSA-3790137;R-HSA-182594;R-HSA-4568740;R-HSA-3857336;R-HSA-3857305;R-HSA-4568737;R-HSA-3857308;R-HSA-3858387;R-HSA-3857328;R-HSA-3790130;R-HSA-3797202;R-HSA-3857329;R-HSA-3788725;R-HSA-3788724;R-HSA-3788745;R-HSA-3797196;R-HSA-3788748;R-HSA-3788705;R-HSA-3857345;R-HSA-3788708;R-HSA-3857348
R-HSA-1482922	Acyl chain remodelling of PI	5	25	0.001641282	0.68471296	0.97347167	3	6	4.19E-04	9606	Homo sapiens	Pla2g4f;Pla2g2d;Pla2g16;Pla2g2f;Pla2g4e		R-HSA-1602377;R-HSA-1482932;R-HSA-1482825
R-HSA-167021	PLC-gamma1 signalling	1	5	3.28E-04	0.685354443	0.97347167	3	3	2.10E-04	9606	Homo sapiens	Ntrk1		R-HSA-167683;R-HSA-167684;R-HSA-167674
R-HSA-9034793	Activated NTRK3 signals through PLCG1	1	5	3.28E-04	0.685354443	0.97347167	3	3	2.10E-04	9606	Homo sapiens	Ntf3		R-HSA-9034796;R-HSA-9034814;R-HSA-9034855
R-HSA-5603037	IRAK4 deficiency (TLR5)	1	5	3.28E-04	0.685354443	0.97347167	2	2	1.40E-04	9606	Homo sapiens	Tlr5		R-HSA-5602472;R-HSA-5602603
R-HSA-209563	Axonal growth stimulation	1	5	3.28E-04	0.685354443	0.97347167	2	2	1.40E-04	9606	Homo sapiens	Ngfr		R-HSA-193668;R-HSA-193646
R-HSA-8866906	TFAP2 (AP-2) family regulates transcription of other transcription factors	1	5	3.28E-04	0.685354443	0.97347167	2	2	1.40E-04	9606	Homo sapiens	Tfap2a		R-HSA-8864718;R-HSA-8864729
R-HSA-844623	The IPAF inflammasome	1	5	3.28E-04	0.685354443	0.97347167	2	2	1.40E-04	9606	Homo sapiens	Nlrc4		R-HSA-844617;R-HSA-874084
R-HSA-5579014	Defective CYP27B1 causes VDDR1A	1	5	3.28E-04	0.685354443	0.97347167	1	1	6.99E-05	9606	Homo sapiens	Cyp27b1		R-HSA-5602186
R-HSA-5579005	Defective CYP4F22 causes ARCI5	1	5	3.28E-04	0.685354443	0.97347167	1	1	6.99E-05	9606	Homo sapiens	Cyp4f39		R-HSA-5602272
R-HSA-8865999	MET activates PTPN11	1	5	3.28E-04	0.685354443	0.97347167	1	1	6.99E-05	9606	Homo sapiens	Hgf		R-HSA-8865994
R-HSA-5579013	Defective CYP7B1 causes SPG5A and CBAS3	1	5	3.28E-04	0.685354443	0.97347167	1	1	6.99E-05	9606	Homo sapiens	Cyp7b1		R-HSA-5602885
R-HSA-5579012	Defective MAOA causes BRUNS	1	5	3.28E-04	0.685354443	0.97347167	1	1	6.99E-05	9606	Homo sapiens	Maoa;Maob		R-HSA-5603108
R-HSA-1296053	Classical Kir channels	1	5	3.28E-04	0.685354443	0.97347167	1	1	6.99E-05	9606	Homo sapiens	Kcnj12		R-HSA-1296046
R-HSA-198745	Signalling to STAT3	1	5	3.28E-04	0.685354443	0.97347167	1	1	6.99E-05	9606	Homo sapiens	Ntrk1		R-HSA-198732
R-HSA-8875791	MET activates STAT3	1	5	3.28E-04	0.685354443	0.97347167	2	4	2.80E-04	9606	Homo sapiens	Hgf		R-HSA-8875817;R-HSA-8875816
R-HSA-427589	Type II Na+/Pi cotransporters	1	5	3.28E-04	0.685354443	0.97347167	1	2	1.40E-04	9606	Homo sapiens	Slc34a2		R-HSA-427656
R-HSA-444411	Rhesus glycoproteins mediate ammonium transport.	1	5	3.28E-04	0.685354443	0.97347167	2	5	3.49E-04	9606	Homo sapiens	Rhbg		R-HSA-446278;R-HSA-444419
R-HSA-844455	The NLRP1 inflammasome	1	5	3.28E-04	0.685354443	0.97347167	1	4	2.80E-04	9606	Homo sapiens	Bcl2l1		R-HSA-879201
R-HSA-9036866	Expression and Processing of Neurotrophins	1	5	3.28E-04	0.685354443	0.97347167	1	5	3.49E-04	9606	Homo sapiens	Furin		R-HSA-187020
R-HSA-167060	NGF processing	1	5	3.28E-04	0.685354443	0.97347167	1	5	3.49E-04	9606	Homo sapiens	Furin		R-HSA-187020
R-HSA-5654688	SHC-mediated cascade:FGFR1	6	30	0.001969538	0.69138409	0.97347167	4	4	2.80E-04	9606	Homo sapiens	Fgf5;Fgf9;Fgf23;Hras;Fgf10;Fgf22		R-HSA-5654582;R-HSA-5654597;R-HSA-5654573;R-HSA-5654600
R-HSA-5334118	DNA methylation	7	35	0.002297794	0.69811905	0.97347167	7	7	4.89E-04	9606	Homo sapiens	Hist1h2ac;Dnmt3l;Hist1h2ab;Hist1h4i;Hist1h4j;H2afj;Hist1h4h;H2afx;Hist1h4k;Hist1h4a;Hist1h4b;Hist1h2bn		R-HSA-5334097;R-HSA-5334160;R-HSA-5334179;R-HSA-5334099;R-HSA-5334164;R-HSA-5334151;R-HSA-5334152
R-HSA-114608	Platelet degranulation	30	141	0.009256828	0.700364451	0.97347167	5	11	7.69E-04	9606	Homo sapiens	Serping1;Mmrn1;Ppbp;Qsox1;Aldoa;Selp;Tgfb2;Vegfa;Pdgfb;Endod1;Vegfc;Serpina3k;Selenop;Hgf;Tagln2;Timp1;Igf1;F5;F8;Islr;Sparc;Actn2;Pcyox1l;Actn1;Tuba4a;Serpine1;Cd36;Thbs1;Vcl		R-HSA-481044;R-HSA-482772;R-HSA-481010;R-HSA-481009;R-HSA-481007
R-HSA-373752	Netrin-1 signaling	12	59	0.003873424	0.709093455	0.97347167	29	37	0.002586147	9606	Homo sapiens	Ablim2;Mapk13;Trpc1;Unc5b;Siah2;Myo10;Slit1;Hfe2;Ntn4;Slit2;Ntn1;Mapk11		R-HSA-593672;R-HSA-373711;R-HSA-374665;R-HSA-373707;R-HSA-374667;R-HSA-373716;R-HSA-593690;R-HSA-373713;R-HSA-373715;R-HSA-593685;R-HSA-622357;R-HSA-373720;R-HSA-451366;R-HSA-374692;R-HSA-418850;R-HSA-374689;R-HSA-374701;R-HSA-418863;R-HSA-418858;R-HSA-418859;R-HSA-418856;R-HSA-373751;R-HSA-418868;R-HSA-418866;R-HSA-418865;R-HSA-376126;R-HSA-418874;R-HSA-418872;R-HSA-622390
R-HSA-1963640	GRB2 events in ERBB2 signaling	4	21	0.001378676	0.714320972	0.97347167	4	4	2.80E-04	9606	Homo sapiens	Erbb2;Nrg1;Hras;Hbegf		R-HSA-1250498;R-HSA-1306969;R-HSA-1250488;R-HSA-1306972
R-HSA-141405	Inhibition of the proteolytic activity of APC/C required for the onset of anaphase by mitotic spindle checkpoint components	4	21	0.001378676	0.714320972	0.97347167	3	3	2.10E-04	9606	Homo sapiens	Ube2s;Ube2c;Bub1b;Cdc20		R-HSA-141429;R-HSA-141423;R-HSA-141437
R-HSA-141430	Inactivation of APC/C via direct inhibition of the APC/C complex	4	21	0.001378676	0.714320972	0.97347167	2	2	1.40E-04	9606	Homo sapiens	Ube2s;Ube2c;Bub1b;Cdc20		R-HSA-141423;R-HSA-141437
R-HSA-2892247	POU5F1 (OCT4), SOX2, NANOG activate genes related to proliferation	4	21	0.001378676	0.714320972	0.97347167	4	16	0.001118334	9606	Homo sapiens	Zic3;Epha1		R-HSA-480470;R-HSA-480509;R-HSA-2972967;R-HSA-2972978
R-HSA-9028731	Activated NTRK2 signals through FRS2 and FRS3	3	16	0.00105042	0.71464694	0.97347167	7	7	4.89E-04	9606	Homo sapiens	Ntf5;Ntrk2;Hras		R-HSA-9032073;R-HSA-9028728;R-HSA-9032426;R-HSA-9028730;R-HSA-9031981;R-HSA-9032067;R-HSA-9032402
R-HSA-4641265	Repression of WNT target genes	3	16	0.00105042	0.71464694	0.97347167	6	7	4.89E-04	9606	Homo sapiens	Tle3;Myc		R-HSA-4649028;R-HSA-8944349;R-HSA-8944352;R-HSA-4641231;R-HSA-5229348;R-HSA-4641229
R-HSA-179812	GRB2 events in EGFR signaling	3	16	0.00105042	0.71464694	0.97347167	2	3	2.10E-04	9606	Homo sapiens	Tgfa;Hras;Hbegf		R-HSA-177938;R-HSA-177943
R-HSA-877312	Regulation of IFNG signaling	3	16	0.00105042	0.71464694	0.97347167	2	4	2.80E-04	9606	Homo sapiens	Socs1;Socs3;Ptpn1		R-HSA-877308;R-HSA-877269
R-HSA-5661231	Metallothioneins bind metals	3	16	0.00105042	0.71464694	0.97347167	10	27	0.001887188	9606	Homo sapiens	Mt2;Mt1		R-HSA-5662598;R-HSA-5662613;R-HSA-5661219;R-HSA-5662608;R-HSA-5661217;R-HSA-5661230;R-HSA-5662606;R-HSA-5662620;R-HSA-5662986;R-HSA-5663002
R-HSA-1358803	Downregulation of ERBB2:ERBB3 signaling	3	16	0.00105042	0.71464694	0.97347167	2	8	5.59E-04	9606	Homo sapiens	Erbb2;Nrg1		R-HSA-1358798;R-HSA-1358792
R-HSA-179409	APC-Cdc20 mediated degradation of Nek2A	5	26	0.001706933	0.716751268	0.97347167	3	3	2.10E-04	9606	Homo sapiens	Ube2s;Ube2c;Bub1b;Nek2;Cdc20		R-HSA-179410;R-HSA-179417;R-HSA-179421
R-HSA-5602498	MyD88 deficiency (TLR2/4)	5	26	0.001706933	0.716751268	0.97347167	2	2	1.40E-04	9606	Homo sapiens	Tlr6;Cd36;S100a9;S100a8;Ly96		R-HSA-5602383;R-HSA-5602606
R-HSA-167044	Signalling to RAS	5	26	0.001706933	0.716751268	0.97347167	8	10	6.99E-04	9606	Homo sapiens	Mapk13;Ntrk1;Klhl21;Hras;Mapk11		R-HSA-171026;R-HSA-171011;R-HSA-5686071;R-HSA-167056;R-HSA-167217;R-HSA-170986;R-HSA-167019;R-HSA-187688
R-HSA-1482925	Acyl chain remodelling of PG	5	26	0.001706933	0.716751268	0.97347167	7	10	6.99E-04	9606	Homo sapiens	Pla2g4f;Pla2g2d;Pla2g2f;Pla2g4b;Lpcat4		R-HSA-1482900;R-HSA-1602368;R-HSA-1482847;R-HSA-1482635;R-HSA-1482539;R-HSA-1482920;R-HSA-1482745
R-HSA-2022377	Metabolism of Angiotensinogen to Angiotensins	5	26	0.001706933	0.716751268	0.97347167	6	20	0.001397917	9606	Homo sapiens	Enpep;Mme;Cma1;Ces1d;Cpa3		R-HSA-2022383;R-HSA-2022399;R-HSA-2022396;R-HSA-9619024;R-HSA-2028294;R-HSA-2022368
R-HSA-2219528	PI3K/AKT Signaling in Cancer	26	124	0.008140756	0.717245774	0.97347167	6	21	0.001467813	9606	Homo sapiens	Klb;Akt1s1;Erbb2;Hgf;Tgfa;Nrg1;Esr1;Fgfr3;Fgf23;Hbegf;Fgf10;Fgf22;Fgf5;Fgf7;Fgf9;Rps6kb2;Foxo6;Cd28;Pdgfb;Cdkn1a;Icos;Nr4a1		R-HSA-2399988;R-HSA-2399969;R-HSA-2399999;R-HSA-2399992;R-HSA-2400009;R-HSA-2399977
R-HSA-5654693	FRS-mediated FGFR1 signaling	6	31	0.002035189	0.720492159	0.97347167	9	9	6.29E-04	9606	Homo sapiens	Fgf5;Fgf9;Fgf23;Hras;Fgf10;Fgf22		R-HSA-5654578;R-HSA-5654575;R-HSA-5654586;R-HSA-5654587;R-HSA-5654571;R-HSA-5654584;R-HSA-5654392;R-HSA-8941623;R-HSA-5654569
R-HSA-997272	Inhibition of voltage gated Ca2+ channels via Gbeta/gamma subunits	6	31	0.002035189	0.720492159	0.97347167	3	3	2.10E-04	9606	Homo sapiens	Gng2;Gnb2;Kcnj12;Kcnj9;Kcnj16;Kcnj6		R-HSA-1013020;R-HSA-1013013;R-HSA-1013012
R-HSA-1296041	Activation of G protein gated Potassium channels	6	31	0.002035189	0.720492159	0.97347167	3	3	2.10E-04	9606	Homo sapiens	Gng2;Gnb2;Kcnj12;Kcnj9;Kcnj16;Kcnj6		R-HSA-1013020;R-HSA-1013013;R-HSA-1013012
R-HSA-1296059	G protein gated Potassium channels	6	31	0.002035189	0.720492159	0.97347167	3	3	2.10E-04	9606	Homo sapiens	Gng2;Gnb2;Kcnj12;Kcnj9;Kcnj16;Kcnj6		R-HSA-1013020;R-HSA-1013013;R-HSA-1013012
R-HSA-420029	Tight junction interactions	6	31	0.002035189	0.720492159	0.97347167	3	3	2.10E-04	9606	Homo sapiens	Crb3;Pard6b;Cldn14;Cldn4;Cldn10;F11r		R-HSA-420661;R-HSA-420019;R-HSA-419981
R-HSA-5654695	PI-3K cascade:FGFR2	6	31	0.002035189	0.720492159	0.97347167	6	7	4.89E-04	9606	Homo sapiens	Fgf5;Fgf7;Fgf9;Fgf23;Fgf10;Fgf22		R-HSA-5654614;R-HSA-5654612;R-HSA-5654622;R-HSA-5654620;R-HSA-5654701;R-HSA-5654697
R-HSA-400685	Sema4D in semaphorin signaling	6	31	0.002035189	0.720492159	0.97347167	10	13	9.09E-04	9606	Homo sapiens	Sema4d;Erbb2;Myh9;Myh14;Plxnb1;Rnd1		R-HSA-400677;R-HSA-373750;R-HSA-416562;R-HSA-416546;R-HSA-416594;R-HSA-419646;R-HSA-416559;R-HSA-416588;R-HSA-419197;R-HSA-400682
R-HSA-212718	EGFR interacts with phospholipase C-gamma	2	11	7.22E-04	0.721616996	0.97347167	3	3	2.10E-04	9606	Homo sapiens	Tgfa;Hbegf		R-HSA-212706;R-HSA-212710;R-HSA-212713
R-HSA-9768778	Regulation of NPAS4 mRNA translation	2	11	7.22E-04	0.721616996	0.97347167	2	2	1.40E-04	9606	Homo sapiens	Dysf;Npas4		R-HSA-9768788;R-HSA-9768782
R-HSA-3785653	Myoclonic epilepsy of Lafora	2	11	7.22E-04	0.721616996	0.97347167	2	2	1.40E-04	9606	Homo sapiens	Ppp1r3c;Gys1		R-HSA-3797226;R-HSA-3791349
R-HSA-1169092	Activation of RAS in B cells	2	11	7.22E-04	0.721616996	0.97347167	2	2	1.40E-04	9606	Homo sapiens	Rasgrp3;Hras		R-HSA-1168374;R-HSA-1168636
R-HSA-9028335	Activated NTRK2 signals through PI3K	2	11	7.22E-04	0.721616996	0.97347167	2	2	1.40E-04	9606	Homo sapiens	Ntf5;Ntrk2		R-HSA-9028505;R-HSA-9028519
R-HSA-193634	Axonal growth inhibition (RHOA activation)	2	11	7.22E-04	0.721616996	0.97347167	5	6	4.19E-04	9606	Homo sapiens	Ngfr;Lingo1		R-HSA-9012761;R-HSA-193696;R-HSA-193655;R-HSA-209573;R-HSA-193636
R-HSA-3371378	Regulation by c-FLIP	2	11	7.22E-04	0.721616996	0.97347167	3	4	2.80E-04	9606	Homo sapiens	Tradd;Tnfsf10		R-HSA-3371360;R-HSA-3465448;R-HSA-3371359
R-HSA-163680	AMPK inhibits chREBP transcriptional activation activity	2	11	7.22E-04	0.721616996	0.97347167	3	4	2.80E-04	9606	Homo sapiens	Adipoq;Stk11		R-HSA-8848663;R-HSA-164151;R-HSA-163691
R-HSA-69416	Dimerization of procaspase-8	2	11	7.22E-04	0.721616996	0.97347167	2	3	2.10E-04	9606	Homo sapiens	Tradd;Tnfsf10		R-HSA-141159;R-HSA-141156
R-HSA-390696	Adrenoceptors	2	11	7.22E-04	0.721616996	0.97347167	3	12	8.39E-04	9606	Homo sapiens	Adra1a		R-HSA-390641;R-HSA-9617370;R-HSA-9623384
R-HSA-1442490	Collagen degradation	14	69	0.004529937	0.722315651	0.97347167	21	34	0.002376459	9606	Homo sapiens	Mmp13;Col1a1;Col18a1;Mme;Col4a3;Mmp15;Col5a2;Col12a1;Col11a2;Col4a4;Col7a1;Mmp19;Ctsk;Furin		R-HSA-2471621;R-HSA-1564117;R-HSA-1474197;R-HSA-1564179;R-HSA-2471842;R-HSA-1564120;R-HSA-2168046;R-HSA-1564184;R-HSA-1454822;R-HSA-1454757;R-HSA-1564164;R-HSA-1474213;R-HSA-2172405;R-HSA-2473584;R-HSA-1458433;R-HSA-2484882;R-HSA-2473596;R-HSA-1564142;R-HSA-2168923;R-HSA-2537499;R-HSA-2473594
R-HSA-9634815	Transcriptional Regulation by NPAS4	12	60	0.003939076	0.729629193	0.97347167	46	47	0.003285105	9606	Homo sapiens	Ret;Arnt2;Plk2;Dysf;Fos;Cdk5r1;Npas4		R-HSA-9769044;R-HSA-9768788;R-HSA-9634897;R-HSA-9769302;R-HSA-9769235;R-HSA-9769042;R-HSA-9768925;R-HSA-9769177;R-HSA-9770072;R-HSA-9634846;R-HSA-9769307;R-HSA-9769115;R-HSA-9769345;R-HSA-9634886;R-HSA-9768832;R-HSA-9769347;R-HSA-9634884;R-HSA-9769165;R-HSA-9768782;R-HSA-9644879;R-HSA-9639567;R-HSA-9769419;R-HSA-9638156;R-HSA-9769418;R-HSA-9769141;R-HSA-9769143;R-HSA-9768950;R-HSA-9769014;R-HSA-9…
R-HSA-9705462	Inactivation of CSF3 (G-CSF) signaling	5	27	0.001772584	0.746404301	0.97347167	9	9	6.29E-04	9606	Homo sapiens	Socs1;Socs3;Csf3		R-HSA-9705461;R-HSA-9705729;R-HSA-9705458;R-HSA-9705726;R-HSA-9707977;R-HSA-9705465;R-HSA-9705738;R-HSA-9705466;R-HSA-9705467
R-HSA-442982	Ras activation upon Ca2+ influx through NMDA receptor	5	27	0.001772584	0.746404301	0.97347167	2	2	1.40E-04	9606	Homo sapiens	Rasgrf2;Camk2b;Actn2;Scrib;Hras		R-HSA-442732;R-HSA-442760
R-HSA-5603041	IRAK4 deficiency (TLR2/4)	5	27	0.001772584	0.746404301	0.97347167	2	2	1.40E-04	9606	Homo sapiens	Tlr6;Cd36;S100a9;S100a8;Ly96		R-HSA-5602353;R-HSA-5602672
R-HSA-9725371	Nuclear events stimulated by ALK signaling in cancer	5	27	0.001772584	0.746404301	0.97347167	3	9	6.29E-04	9606	Homo sapiens	Junb;Cebpb		R-HSA-9725345;R-HSA-9725357;R-HSA-9725342
R-HSA-1963642	PI3K events in ERBB2 signaling	4	22	0.001444328	0.747168611	0.97347167	7	7	4.89E-04	9606	Homo sapiens	Erbb2;Nrg1;Hbegf		R-HSA-1306979;R-HSA-1306963;R-HSA-1306965;R-HSA-1250346;R-HSA-1250462;R-HSA-1306957;R-HSA-1250189
R-HSA-210500	Glutamate Neurotransmitter Release Cycle	6	32	0.00210084	0.74763365	0.97347167	4	8	5.59E-04	9606	Homo sapiens	Gls2;Slc1a1;Slc1a3;Ppfia3;Ppfia2		R-HSA-70609;R-HSA-210404;R-HSA-210426;R-HSA-210430
R-HSA-5694530	Cargo concentration in the ER	7	37	0.002429097	0.749991641	0.97347167	9	12	8.39E-04	9606	Homo sapiens	F8;Col7a1;Lman1l;Tgfa;Cnih2;Cpz;Sec24d;F5		R-HSA-5694436;R-HSA-5694435;R-HSA-5694431;R-HSA-5694428;R-HSA-5694445;R-HSA-5694413;R-HSA-5694522;R-HSA-5694442;R-HSA-5694427
R-HSA-205025	NADE modulates death signalling	1	6	3.94E-04	0.750330129	0.97347167	3	3	2.10E-04	9606	Homo sapiens	Ngfr		R-HSA-193650;R-HSA-204981;R-HSA-205117
R-HSA-5626978	TNFR1-mediated ceramide production	1	6	3.94E-04	0.750330129	0.97347167	3	3	2.10E-04	9606	Homo sapiens	Trpv3		R-HSA-5626981;R-HSA-5626982;R-HSA-5626988
R-HSA-9013957	TLR3-mediated TICAM1-dependent programmed cell death	1	6	3.94E-04	0.750330129	0.97347167	3	3	2.10E-04	9606	Homo sapiens	Tlr3		R-HSA-9013963;R-HSA-9013889;R-HSA-9013895
R-HSA-1296061	HCN channels	1	6	3.94E-04	0.750330129	0.97347167	3	3	2.10E-04	9606	Homo sapiens	Hcn4		R-HSA-1297444;R-HSA-1296043;R-HSA-9726875
R-HSA-1307965	betaKlotho-mediated ligand binding	1	6	3.94E-04	0.750330129	0.97347167	2	2	1.40E-04	9606	Homo sapiens	Klb		R-HSA-1307955;R-HSA-1307963
R-HSA-2206285	MPS VI - Maroteaux-Lamy syndrome	1	6	3.94E-04	0.750330129	0.97347167	2	2	1.40E-04	9606	Homo sapiens	Arsb		R-HSA-9036065;R-HSA-2282889
R-HSA-1251932	PLCG1 events in ERBB2 signaling	1	6	3.94E-04	0.750330129	0.97347167	2	2	1.40E-04	9606	Homo sapiens	Erbb2		R-HSA-1251922;R-HSA-1251944
R-HSA-5660883	Defective SLC7A9 causes cystinuria (CSNU)	1	6	3.94E-04	0.750330129	0.97347167	1	1	6.99E-05	9606	Homo sapiens	Mup3		R-HSA-5660890
R-HSA-5619060	Defective CP causes aceruloplasminemia (ACERULOP)	1	6	3.94E-04	0.750330129	0.97347167	1	1	6.99E-05	9606	Homo sapiens	Cp		R-HSA-5621402
R-HSA-5619113	Defective SLC3A1 causes cystinuria (CSNU)	1	6	3.94E-04	0.750330129	0.97347167	1	1	6.99E-05	9606	Homo sapiens	Mup3		R-HSA-5655702
R-HSA-2644605	FBXW7 Mutants and NOTCH1 in Cancer	1	6	3.94E-04	0.750330129	0.97347167	1	1	6.99E-05	9606	Homo sapiens	Notch1		R-HSA-2220978
R-HSA-2644607	Loss of Function of FBXW7 in Cancer and NOTCH1 Signaling	1	6	3.94E-04	0.750330129	0.97347167	1	1	6.99E-05	9606	Homo sapiens	Notch1		R-HSA-2220978
R-HSA-9652169	Signaling by MAP2K mutants	1	6	3.94E-04	0.750330129	0.97347167	1	1	6.99E-05	9606	Homo sapiens	Map2k2		R-HSA-9652165
R-HSA-8941333	RUNX2 regulates genes involved in differentiation of myeloid cells	1	6	3.94E-04	0.750330129	0.97347167	1	2	1.40E-04	9606	Homo sapiens	Runx1		R-HSA-8938382
R-HSA-9692913	SARS-CoV-1-mediated effects on programmed cell death	1	6	3.94E-04	0.750330129	0.97347167	2	5	3.49E-04	9606	Homo sapiens	Bcl2l1		R-HSA-9704692;R-HSA-9704655
R-HSA-193670	p75NTR negatively regulates cell cycle via SC1	1	6	3.94E-04	0.750330129	0.97347167	1	3	2.10E-04	9606	Homo sapiens	Ngfr		R-HSA-193643
R-HSA-9705677	SARS-CoV-2 targets PDZ proteins in cell-cell junction	1	6	3.94E-04	0.750330129	0.97347167	1	4	2.80E-04	9606	Homo sapiens	Crb3		R-HSA-420661
R-HSA-190322	FGFR4 ligand binding and activation	3	17	0.001116071	0.751744752	0.97347167	4	4	2.80E-04	9606	Homo sapiens	Klb;Fgf9;Fgf23		R-HSA-1307955;R-HSA-190326;R-HSA-1307963;R-HSA-190265
R-HSA-190375	FGFR2c ligand binding and activation	3	17	0.001116071	0.751744752	0.97347167	2	2	1.40E-04	9606	Homo sapiens	Fgf5;Fgf9;Fgf23		R-HSA-190258;R-HSA-190413
R-HSA-9661069	Defective binding of RB1 mutants to E2F1,(E2F2, E2F3)	3	17	0.001116071	0.751744752	0.97347167	1	1	6.99E-05	9606	Homo sapiens	E2f2;Cdkn1a;Cdkn1c		R-HSA-9659782
R-HSA-1663150	The activation of arylsulfatases	3	17	0.001116071	0.751744752	0.97347167	1	2	1.40E-04	9606	Homo sapiens	Arsk;Arsj;Arsb		R-HSA-1614362
R-HSA-9659787	Aberrant regulation of mitotic G1/S transition in cancer due to RB1 defects	3	17	0.001116071	0.751744752	0.97347167	1	2	1.40E-04	9606	Homo sapiens	E2f2;Cdkn1a;Cdkn1c		R-HSA-9659782
R-HSA-2559584	Formation of Senescence-Associated Heterochromatin Foci (SAHF)	3	17	0.001116071	0.751744752	0.97347167	1	2	1.40E-04	9606	Homo sapiens	Hmga1;Cdkn1a;Lmnb1		R-HSA-4647594
R-HSA-6788467	IL-6-type cytokine receptor ligand interactions	3	17	0.001116071	0.751744752	0.97347167	6	14	9.79E-04	9606	Homo sapiens	Clcf1;Osm;Crlf1		R-HSA-6783670;R-HSA-6783556;R-HSA-6783524;R-HSA-6783552;R-HSA-5696490;R-HSA-6783530
R-HSA-5602358	Diseases associated with the TLR signaling cascade	8	42	0.002757353	0.753017526	0.97347167	13	15	0.001048438	9606	Homo sapiens	Nfkb2;Tlr6;Cd36;Tlr5;S100a9;S100a8;Tlr3;Ly96		R-HSA-5602549;R-HSA-5602353;R-HSA-5228811;R-HSA-5602672;R-HSA-5607838;R-HSA-5602712;R-HSA-5602624;R-HSA-5602316;R-HSA-5602383;R-HSA-5602606;R-HSA-9630921;R-HSA-5602472;R-HSA-5602603
R-HSA-5260271	Diseases of Immune System	8	42	0.002757353	0.753017526	0.97347167	13	15	0.001048438	9606	Homo sapiens	Nfkb2;Tlr6;Cd36;Tlr5;S100a9;S100a8;Tlr3;Ly96		R-HSA-5602549;R-HSA-5602353;R-HSA-5228811;R-HSA-5602672;R-HSA-5607838;R-HSA-5602712;R-HSA-5602624;R-HSA-5602316;R-HSA-5602383;R-HSA-5602606;R-HSA-9630921;R-HSA-5602472;R-HSA-5602603
R-HSA-2559585	Oncogene Induced Senescence	8	42	0.002757353	0.753017526	0.97347167	12	19	0.001328021	9606	Homo sapiens	Id1;Erf;E2f2;Cdkn2b;Cdkn2d;Ets2		R-HSA-182594;R-HSA-8979082;R-HSA-3209109;R-HSA-3209159;R-HSA-3209096;R-HSA-3209160;R-HSA-3209177;R-HSA-3209114;R-HSA-3209098;R-HSA-3209179;R-HSA-3209165;R-HSA-3132737
R-HSA-193692	Regulated proteolysis of p75NTR	2	12	7.88E-04	0.764697209	0.97347167	5	5	3.49E-04	9606	Homo sapiens	Ngfr;Aph1a		R-HSA-193682;R-HSA-193702;R-HSA-193700;R-HSA-193679;R-HSA-209532
R-HSA-112411	MAPK1 (ERK2) activation	2	12	7.88E-04	0.764697209	0.97347167	3	3	2.10E-04	9606	Homo sapiens	Map2k2;Il6		R-HSA-109858;R-HSA-109862;R-HSA-109864
R-HSA-5218900	CASP8 activity is inhibited	2	12	7.88E-04	0.764697209	0.97347167	2	2	1.40E-04	9606	Homo sapiens	Tradd;Tnfsf10		R-HSA-3465429;R-HSA-5675456
R-HSA-9768777	Regulation of NPAS4 gene transcription	2	12	7.88E-04	0.764697209	0.97347167	8	9	6.29E-04	9606	Homo sapiens	Npas4		R-HSA-9769345;R-HSA-9768832;R-HSA-9769347;R-HSA-9768829;R-HSA-9768764;R-HSA-9639567;R-HSA-9768762;R-HSA-9640060
R-HSA-193697	p75NTR regulates axonogenesis	2	12	7.88E-04	0.764697209	0.97347167	7	8	5.59E-04	9606	Homo sapiens	Ngfr;Lingo1		R-HSA-9012761;R-HSA-193696;R-HSA-193655;R-HSA-209573;R-HSA-193636;R-HSA-193668;R-HSA-193646
R-HSA-201688	WNT mediated activation of DVL	2	12	7.88E-04	0.764697209	0.97347167	3	4	2.80E-04	9606	Homo sapiens	Csnk1e;Pip5k1b		R-HSA-3772435;R-HSA-3772434;R-HSA-3772436
R-HSA-430116	GP1b-IX-V activation signalling	2	12	7.88E-04	0.764697209	0.97347167	5	7	4.89E-04	9606	Homo sapiens	Col1a1;Gp1bb		R-HSA-430096;R-HSA-430076;R-HSA-443418;R-HSA-443402;R-HSA-430073
R-HSA-450341	Activation of the AP-1 family of transcription factors	2	12	7.88E-04	0.764697209	0.97347167	3	5	3.49E-04	9606	Homo sapiens	Fos;Mapk11		R-HSA-450292;R-HSA-450325;R-HSA-168053
R-HSA-9013700	NOTCH4 Activation and Transmission of Signal to the Nucleus	2	12	7.88E-04	0.764697209	0.97347167	3	5	3.49E-04	9606	Homo sapiens	Aph1a;Jag1		R-HSA-9604294;R-HSA-9604247;R-HSA-9604264
R-HSA-5649702	APEX1-Independent Resolution of AP Sites via the Single Nucleotide Replacement Pathway	2	12	7.88E-04	0.764697209	0.97347167	5	9	6.29E-04	9606	Homo sapiens	Xrcc1;Dusp8		R-HSA-5649734;R-HSA-5649726;R-HSA-5649724;R-HSA-5649723;R-HSA-5649705
R-HSA-8866907	Activation of the TFAP2 (AP-2) family of transcription factors	2	12	7.88E-04	0.764697209	0.97347167	2	4	2.80E-04	9606	Homo sapiens	Tfap2a;Cited4		R-HSA-8864278;R-HSA-8864307
R-HSA-5625970	RHO GTPases activate KTN1	2	12	7.88E-04	0.764697209	0.97347167	1	2	1.40E-04	9606	Homo sapiens	Klc3;Klc2		R-HSA-5672083
R-HSA-1433617	Regulation of signaling by NODAL	2	12	7.88E-04	0.764697209	0.97347167	1	3	2.10E-04	9606	Homo sapiens	Acvr1c;Acvr1b		R-HSA-1181351
R-HSA-8851680	Butyrophilin (BTN) family interactions	2	12	7.88E-04	0.764697209	0.97347167	2	8	5.59E-04	9606	Homo sapiens	Btnl9;Ppl		R-HSA-8938431;R-HSA-8851979
R-HSA-418889	Caspase activation via Dependence Receptors in the absence of ligand	2	12	7.88E-04	0.764697209	0.97347167	2	8	5.59E-04	9606	Homo sapiens	Dapk1;Unc5b		R-HSA-418852;R-HSA-418849
R-HSA-264870	Caspase-mediated cleavage of cytoskeletal proteins	2	12	7.88E-04	0.764697209	0.97347167	2	10	6.99E-04	9606	Homo sapiens	Mapt;Plec		R-HSA-201637;R-HSA-201629
R-HSA-450520	HuR (ELAVL1) binds and stabilizes mRNA	2	12	7.88E-04	0.764697209	0.97347167	1	7	4.89E-04	9606	Homo sapiens	Gprc5a;Enpp2		R-HSA-450595
R-HSA-171306	Packaging Of Telomere Ends	6	33	0.002166492	0.772813747	0.97347167	2	2	1.40E-04	9606	Homo sapiens	Hist1h2ac;Hist1h2ab;Hist1h4i;Hist1h4j;H2afj;Hist1h4h;H2afx;Hist1h4k;Hist1h4a;Hist1h4b;Hist1h2bn		R-HSA-181450;R-HSA-176700
R-HSA-73728	RNA Polymerase I Promoter Opening	6	33	0.002166492	0.772813747	0.97347167	1	2	1.40E-04	9606	Homo sapiens	Hist1h2ac;Hist1h2ab;Hist1h4i;Hist1h4j;H2afj;Hist1h4h;H2afx;Hist1h4k;Hist1h4a;Hist1h4b;Hist1h2bn		R-HSA-73718
R-HSA-111465	Apoptotic cleavage of cellular proteins	7	38	0.002494748	0.773414306	0.97347167	7	38	0.002656042	9606	Homo sapiens	Lmna;Pkp1;Dsg3;Mapt;Lmnb1;Tjp2;Plec		R-HSA-264871;R-HSA-264865;R-HSA-201637;R-HSA-201595;R-HSA-351871;R-HSA-201631;R-HSA-201629
R-HSA-9013507	NOTCH3 Activation and Transmission of Signal to the Nucleus	5	28	0.001838235	0.773693176	0.97347167	15	15	0.001048438	9606	Homo sapiens	Aph1a;Jag2;Jag1;Notch3;Neurl1a		R-HSA-9013069;R-HSA-9018573;R-HSA-9018572;R-HSA-157124;R-HSA-2168136;R-HSA-9017797;R-HSA-9013284;R-HSA-157100;R-HSA-9017817;R-HSA-157937;R-HSA-9017855;R-HSA-9013361;R-HSA-9021520;R-HSA-9021523;R-HSA-157145
R-HSA-350054	Notch-HLH transcription pathway	5	28	0.001838235	0.773693176	0.97347167	2	2	1.40E-04	9606	Homo sapiens	Hdac5;Ncor2;Notch1;Notch3;Maml3		R-HSA-212356;R-HSA-350058
R-HSA-5654689	PI-3K cascade:FGFR1	5	28	0.001838235	0.773693176	0.97347167	6	7	4.89E-04	9606	Homo sapiens	Fgf5;Fgf9;Fgf23;Fgf10;Fgf22		R-HSA-5654692;R-HSA-5654596;R-HSA-5654594;R-HSA-5654690;R-HSA-5654592;R-HSA-5654591
R-HSA-140877	Formation of Fibrin Clot (Clotting Cascade)	8	43	0.002823004	0.774947239	0.97347167	30	61	0.004263647	9606	Homo sapiens	F7;F8;Gp1bb;Serping1;Ppbp;Tfpi;Cd177;F5		R-HSA-140736;R-HSA-158145;R-HSA-158278;R-HSA-5607004;R-HSA-140686;R-HSA-140748;R-HSA-5607002;R-HSA-158419;R-HSA-5591040;R-HSA-140823;R-HSA-5607043;R-HSA-158164;R-HSA-158357;R-HSA-140696;R-HSA-9015122;R-HSA-140825;R-HSA-158300;R-HSA-141026;R-HSA-140769;R-HSA-158118;R-HSA-9661625;R-HSA-140777;R-HSA-9670014;R-HSA-140783;R-HSA-141040;R-HSA-9650473;R-HSA-140664;R-HSA-158137;R-HSA-158399;R-HSA-158333
R-HSA-210993	Tie2 Signaling	4	23	0.001509979	0.777044281	0.97347167	14	14	9.79E-04	9606	Homo sapiens	Grb7;Angpt1;Tek;Hras		R-HSA-210881;R-HSA-210977;R-HSA-204871;R-HSA-204773;R-HSA-204779;R-HSA-204873;R-HSA-204813;R-HSA-204850;R-HSA-204824;R-HSA-210872;R-HSA-204863;R-HSA-210974;R-HSA-204798;R-HSA-204861
R-HSA-1912420	Pre-NOTCH Processing in Golgi	4	23	0.001509979	0.777044281	0.97347167	8	8	5.59E-04	9606	Homo sapiens	Atp2a1;Notch1;Notch3;Furin		R-HSA-1912382;R-HSA-1912379;R-HSA-1912378;R-HSA-1912372;R-HSA-1912374;R-HSA-1912369;R-HSA-1912352;R-HSA-1912355
R-HSA-418217	G beta:gamma signalling through PLC beta	4	23	0.001509979	0.777044281	0.97347167	2	2	1.40E-04	9606	Homo sapiens	Plcb3;Gng2;Gnb2;Plcb1		R-HSA-398193;R-HSA-398040
R-HSA-8849932	Synaptic adhesion-like molecules	4	23	0.001509979	0.777044281	0.97347167	5	8	5.59E-04	9606	Homo sapiens	Lingo4;Lrfn4;Gria4;Ptprf		R-HSA-8849891;R-HSA-8855648;R-HSA-8849900;R-HSA-8849882;R-HSA-8849881
R-HSA-2979096	NOTCH2 Activation and Transmission of Signal to the Nucleus	4	23	0.001509979	0.777044281	0.97347167	6	11	7.69E-04	9606	Homo sapiens	Aph1a;Jag2;Jag1;Neurl1a		R-HSA-1980061;R-HSA-2974731;R-HSA-1980056;R-HSA-157640;R-HSA-2172172;R-HSA-157629
R-HSA-500657	Presynaptic function of Kainate receptors	4	23	0.001509979	0.777044281	0.97347167	1	2	1.40E-04	9606	Homo sapiens	Plcb3;Gng2;Gnb2;Plcb1		R-HSA-500717
R-HSA-2142845	Hyaluronan metabolism	4	23	0.001509979	0.777044281	0.97347167	5	13	9.09E-04	9606	Homo sapiens	Has1;Cemip;Slc9a1;Cd44		R-HSA-2160851;R-HSA-2160915;R-HSA-2160884;R-HSA-5693356;R-HSA-2160892
R-HSA-9614657	FOXO-mediated transcription of cell death genes	4	23	0.001509979	0.777044281	0.97347167	4	15	0.001048438	9606	Homo sapiens	Stk11;Bbc3		R-HSA-9625378;R-HSA-9622667;R-HSA-9625375;R-HSA-9622668
R-HSA-418038	Nucleotide-like (purinergic) receptors	4	23	0.001509979	0.777044281	0.97347167	4	15	0.001048438	9606	Homo sapiens	P2ry10;P2ry2;P2ry1;Lpar4		R-HSA-417927;R-HSA-417908;R-HSA-417842;R-HSA-417820
R-HSA-109704	PI3K Cascade	11	58	0.003807773	0.782438597	0.97347167	3	6	4.19E-04	9606	Homo sapiens	Klb;Fgf5;Fgf7;Fgf9;Pde3b;Tlr9;Fgfr3;Fgf23;Fgf10;Fgf22		R-HSA-109699;R-HSA-162363;R-HSA-162425
R-HSA-399956	CRMPs in Sema3A signaling	3	18	0.001181723	0.784861984	0.97347167	5	5	3.49E-04	9606	Homo sapiens	Sema3a;Dpysl5;Cdk5r1		R-HSA-399951;R-HSA-399946;R-HSA-399947;R-HSA-399931;R-HSA-399944
R-HSA-5578768	Physiological factors	3	18	0.001181723	0.784861984	0.97347167	3	6	4.19E-04	9606	Homo sapiens	Mme;Ces1d;Tbx5		R-HSA-9727607;R-HSA-9727567;R-HSA-2032800
R-HSA-1483115	Hydrolysis of LPC	3	18	0.001181723	0.784861984	0.97347167	2	6	4.19E-04	9606	Homo sapiens	Pla2g4f;Pla2g4b;Pla2g4e		R-HSA-1482612;R-HSA-1482685
R-HSA-76005	Response to elevated platelet cytosolic Ca2+	30	148	0.009716387	0.788642031	0.97347167	5	14	9.79E-04	9606	Homo sapiens	Serping1;Mmrn1;Ppbp;Qsox1;Aldoa;Selp;Tgfb2;Vegfa;Pdgfb;Endod1;Vegfc;Serpina3k;Selenop;Hgf;Tagln2;Timp1;Igf1;F5;F8;Islr;Sparc;Actn2;Pcyox1l;Actn1;Tuba4a;Serpine1;Cd36;Thbs1;Vcl		R-HSA-481044;R-HSA-482772;R-HSA-481010;R-HSA-481009;R-HSA-481007
R-HSA-5083635	Defective B3GALTL causes PpS	7	39	0.002560399	0.795179265	0.97347167	1	1	6.99E-05	9606	Homo sapiens	Adamts1;Spon2;Adamts20;Adamts4;Adamts9;Thbs1;Adamtsl3		R-HSA-6785565
R-HSA-68616	Assembly of the ORC complex at the origin of replication	7	39	0.002560399	0.795179265	0.97347167	5	11	7.69E-04	9606	Homo sapiens	Hist1h2ac;Hist1h2ab;Hist1h4i;Orc1;Hist1h4j;H2afj;Hist1h4h;H2afx;Hist1h4k;Hist1h4a;Hist1h4b;Hist1h2bn		R-HSA-68611;R-HSA-68615;R-HSA-9749197;R-HSA-9734730;R-HSA-9749098
R-HSA-1855204	Synthesis of IP3 and IP4 in the cytosol	7	39	0.002560399	0.795179265	0.97347167	4	12	8.39E-04	9606	Homo sapiens	Plcb4;Plcb3;Itpkc;Plch2;Inppl1;Plcb1;Plcd3		R-HSA-1855177;R-HSA-1855221;R-HSA-1855153;R-HSA-1855218
R-HSA-8948216	Collagen chain trimerization	8	44	0.002888655	0.795424559	0.97347167	8	28	0.001957084	9606	Homo sapiens	Col1a1;Col18a1;Col4a3;Col5a2;Col4a4;Col12a1;Col7a1;Col11a2		R-HSA-8944232;R-HSA-8944265;R-HSA-8944266;R-HSA-8944255;R-HSA-8944223;R-HSA-8944227;R-HSA-8944230;R-HSA-8944214
R-HSA-380994	ATF4 activates genes in response to endoplasmic reticulum stress	6	34	0.002232143	0.796063438	0.97347167	4	7	4.89E-04	9606	Homo sapiens	Ccl12;Khsrp;Ccl2;Cebpb;Atf3		R-HSA-517731;R-HSA-1791118;R-HSA-1791056;R-HSA-1791173
R-HSA-622312	Inflammasomes	6	34	0.002232143	0.796063438	0.97347167	11	28	0.001957084	9606	Homo sapiens	Aim2;Txnip;Nfkb2;Bcl2l1;Nlrc4;Hmox1		R-HSA-844620;R-HSA-874079;R-HSA-1250272;R-HSA-9603905;R-HSA-844617;R-HSA-844618;R-HSA-844619;R-HSA-874084;R-HSA-1250264;R-HSA-879201;R-HSA-1250253
R-HSA-389957	Prefoldin mediated transfer of substrate to CCT/TriC	5	29	0.001903887	0.798673378	0.97347167	2	2	1.40E-04	9606	Homo sapiens	Pfdn6;Pfdn2;Tuba1c;Tuba4a;Tubb4a		R-HSA-389970;R-HSA-389980
R-HSA-1369062	ABC transporters in lipid homeostasis	5	29	0.001903887	0.798673378	0.97347167	6	11	7.69E-04	9606	Homo sapiens	Abcd2;Abca5;Abca6;Abca9;Abcg1		R-HSA-1369028;R-HSA-382613;R-HSA-8848053;R-HSA-266082;R-HSA-1369052;R-HSA-382575
R-HSA-5674400	Constitutive Signaling by AKT1 E17K in Cancer	5	29	0.001903887	0.798673378	0.97347167	5	18	0.001258125	9606	Homo sapiens	Akt1s1;Rps6kb2;Foxo6;Cdkn1a;Nr4a1		R-HSA-2399988;R-HSA-2399969;R-HSA-2399999;R-HSA-2399992;R-HSA-2399977
R-HSA-877300	Interferon gamma signaling	36	177	0.011620273	0.801411071	0.97347167	7	23	0.001607605	9606	Homo sapiens	Gbp6;Socs1;Gbp5;H2-Eb1;Socs3;Trim8;Gbp7;Trim29;Mt2;H2-Aa;Trim62;Sp100;Vcam1;Ptpn1;Camk2b;Gbp2;Icam5;B2m;Gbp4;Cd44;Smad7;Gbp3		R-HSA-877308;R-HSA-9730967;R-HSA-873918;R-HSA-877269;R-HSA-1031716;R-HSA-909552;R-HSA-1031713
R-HSA-2586552	Signaling by Leptin	2	13	8.53E-04	0.801859892	0.97347167	15	19	0.001328021	9606	Homo sapiens	Socs3;Lepr		R-HSA-2671850;R-HSA-2672302;R-HSA-2671855;R-HSA-2671872;R-HSA-2671873;R-HSA-2671747;R-HSA-2671876;R-HSA-2671868;R-HSA-2671742;R-HSA-2671839;R-HSA-2586559;R-HSA-2586555;R-HSA-2671829;R-HSA-2586553;R-HSA-2671862
R-HSA-2179392	EGFR Transactivation by Gastrin	2	13	8.53E-04	0.801859892	0.97347167	4	6	4.19E-04	9606	Homo sapiens	Hras;Hbegf		R-HSA-2179415;R-HSA-2179387;R-HSA-2179402;R-HSA-2179407
R-HSA-9762292	Regulation of CDH11 function	2	13	8.53E-04	0.801859892	0.97347167	5	10	6.99E-04	9606	Homo sapiens	Jup;Cdh24		R-HSA-9833671;R-HSA-9761452;R-HSA-9761421;R-HSA-9833674;R-HSA-9833672
R-HSA-1300642	Sperm Motility And Taxes	2	13	8.53E-04	0.801859892	0.97347167	2	4	2.80E-04	9606	Homo sapiens	Catsper4;Catsper1		R-HSA-2534359;R-HSA-2534388
R-HSA-9668250	Defective factor IX causes hemophilia B	2	13	8.53E-04	0.801859892	0.97347167	2	4	2.80E-04	9606	Homo sapiens	F8;Gp1bb		R-HSA-9673223;R-HSA-9670874
R-HSA-209952	Peptide hormone biosynthesis	2	13	8.53E-04	0.801859892	0.97347167	1	5	3.49E-04	9606	Homo sapiens	Inhba;Inhbb		R-HSA-378975
R-HSA-8939247	RUNX1 regulates transcription of genes involved in interleukin signaling	1	7	4.60E-04	0.801891061	0.97347167	5	5	3.49E-04	9606	Homo sapiens	Runx1		R-HSA-8938938;R-HSA-8934688;R-HSA-8938913;R-HSA-8934690;R-HSA-8938981
R-HSA-399710	Activation of AMPA receptors	1	7	4.60E-04	0.801891061	0.97347167	5	5	3.49E-04	9606	Homo sapiens	Gria4		R-HSA-420980;R-HSA-399712;R-HSA-420977;R-HSA-399711;R-HSA-420975
R-HSA-8866376	Reelin signalling pathway	1	7	4.60E-04	0.801891061	0.97347167	4	4	2.80E-04	9606	Homo sapiens	Reln		R-HSA-8855237;R-HSA-8854466;R-HSA-8855232;R-HSA-8855259
R-HSA-8939245	RUNX1 regulates transcription of genes involved in BCR signaling	1	7	4.60E-04	0.801891061	0.97347167	4	4	2.80E-04	9606	Homo sapiens	Runx1		R-HSA-8938987;R-HSA-8938930;R-HSA-8938965;R-HSA-8938951
R-HSA-5579028	Defective CYP17A1 causes AH5	1	7	4.60E-04	0.801891061	0.97347167	3	3	2.10E-04	9606	Homo sapiens	Cyp17a1		R-HSA-5601843;R-HSA-9035954;R-HSA-9035956
R-HSA-9032759	NTRK2 activates RAC1	1	7	4.60E-04	0.801891061	0.97347167	2	2	1.40E-04	9606	Homo sapiens	Ntrk2		R-HSA-9032761;R-HSA-9032798
R-HSA-9673768	Signaling by membrane-tethered fusions of PDGFRA or PDGFRB	1	7	4.60E-04	0.801891061	0.97347167	2	2	1.40E-04	9606	Homo sapiens	Kdr		R-HSA-9673761;R-HSA-9673760
R-HSA-190374	FGFR1c and Klotho ligand binding and activation	1	7	4.60E-04	0.801891061	0.97347167	2	2	1.40E-04	9606	Homo sapiens	Fgf23		R-HSA-191062;R-HSA-190268
R-HSA-9673221	Defective F9 activation	1	7	4.60E-04	0.801891061	0.97347167	1	1	6.99E-05	9606	Homo sapiens	Gp1bb		R-HSA-9673223
R-HSA-5619062	Defective SLC1A3 causes episodic ataxia 6 (EA6)	1	7	4.60E-04	0.801891061	0.97347167	1	1	6.99E-05	9606	Homo sapiens	Slc1a3		R-HSA-5625015
R-HSA-5619067	Defective SLC1A1 is implicated in schizophrenia 18 (SCZD18) and dicarboxylic aminoaciduria (DCBXA)	1	7	4.60E-04	0.801891061	0.97347167	1	1	6.99E-05	9606	Homo sapiens	Slc1a1		R-HSA-5625029
R-HSA-8849468	PTK6 Regulates Proteins Involved in RNA Processing	1	7	4.60E-04	0.801891061	0.97347167	6	7	4.89E-04	9606	Homo sapiens	Ptk6		R-HSA-8849463;R-HSA-8849042;R-HSA-8848930;R-HSA-8848975;R-HSA-8848939;R-HSA-8849032
R-HSA-1566977	Fibronectin matrix formation	1	7	4.60E-04	0.801891061	0.97347167	2	3	2.10E-04	9606	Homo sapiens	Itga5		R-HSA-202723;R-HSA-2327746
R-HSA-3134973	LRR FLII-interacting protein 1 (LRRFIP1) activates type I IFN production	1	7	4.60E-04	0.801891061	0.97347167	3	5	3.49E-04	9606	Homo sapiens	Lrrfip1		R-HSA-3134904;R-HSA-3134901;R-HSA-3134896
R-HSA-5624138	Trafficking of myristoylated proteins to the cilium	1	7	4.60E-04	0.801891061	0.97347167	4	8	5.59E-04	9606	Homo sapiens	Rp2		R-HSA-5638006;R-HSA-5638007;R-HSA-5638004;R-HSA-5638016
R-HSA-168316	Assembly of Viral Components at the Budding Site	1	7	4.60E-04	0.801891061	0.97347167	7	17	0.00118823	9606	Homo sapiens	NA		R-HSA-195730;R-HSA-195734;R-HSA-168871;R-HSA-169847;R-HSA-168869;R-HSA-195726;R-HSA-169919
R-HSA-390648	Muscarinic acetylcholine receptors	1	7	4.60E-04	0.801891061	0.97347167	2	5	3.49E-04	9606	Homo sapiens	Chrm2		R-HSA-390673;R-HSA-9704297
R-HSA-429593	Inositol transporters	1	7	4.60E-04	0.801891061	0.97347167	1	3	2.10E-04	9606	Homo sapiens	Slc2a13		R-HSA-429101
R-HSA-3296197	Hydroxycarboxylic acid-binding receptors	1	7	4.60E-04	0.801891061	0.97347167	1	3	2.10E-04	9606	Homo sapiens	Hcar1		R-HSA-3296326
R-HSA-74713	IRS activation	1	7	4.60E-04	0.801891061	0.97347167	1	3	2.10E-04	9606	Homo sapiens	Grb10		R-HSA-74707
R-HSA-427652	Sodium-coupled phosphate cotransporters	1	7	4.60E-04	0.801891061	0.97347167	1	3	2.10E-04	9606	Homo sapiens	Slc34a2		R-HSA-427656
R-HSA-3134963	DEx/H-box helicases activate type I IFN and inflammatory cytokines production	1	7	4.60E-04	0.801891061	0.97347167	1	5	3.49E-04	9606	Homo sapiens	Nfkb2		R-HSA-9604480
R-HSA-2428928	IRS-related events triggered by IGF1R	13	69	0.004529937	0.804448602	0.97347167	7	12	8.39E-04	9606	Homo sapiens	Klb;Fgf5;Fgf7;Fgf9;Pde3b;Tlr9;Igf1;Fgfr3;Fgf23;Hras;Fgf10;Fgf22		R-HSA-109699;R-HSA-2428930;R-HSA-109817;R-HSA-162363;R-HSA-2428926;R-HSA-162425;R-HSA-2428922
R-HSA-6794362	Protein-protein interactions at synapses	18	93	0.006105567	0.804553083	0.97347167	20	33	0.002306563	9606	Homo sapiens	Lrfn4;Syt12;Ppfia3;Ppfia2;Gria4;Dlgap4;Lingo4;Nlgn2;Nlgn3;Lrrn2;Nrxn1;Slitrk6;Slitrk4;Lin7a;Begain;Ptprf		R-HSA-8849891;R-HSA-6794338;R-HSA-6797568;R-HSA-8855648;R-HSA-6794348;R-HSA-8849900;R-HSA-6797803;R-HSA-6794346;R-HSA-6794345;R-HSA-6794344;R-HSA-6797974;R-HSA-6794357;R-HSA-6794356;R-HSA-6797554;R-HSA-6798258;R-HSA-6794353;R-HSA-6794352;R-HSA-388824;R-HSA-8849882;R-HSA-8849881
R-HSA-180336	SHC1 events in EGFR signaling	3	19	0.001247374	0.814232283	0.97347167	4	4	2.80E-04	9606	Homo sapiens	Tgfa;Hras;Hbegf		R-HSA-177936;R-HSA-177925;R-HSA-177945;R-HSA-177933
R-HSA-5654228	Phospholipase C-mediated cascade; FGFR4	3	19	0.001247374	0.814232283	0.97347167	3	3	2.10E-04	9606	Homo sapiens	Klb;Fgf9;Fgf23		R-HSA-5654151;R-HSA-5654163;R-HSA-5654169
R-HSA-171007	p38MAPK events	3	19	0.001247374	0.814232283	0.97347167	4	5	3.49E-04	9606	Homo sapiens	Mapk13;Hras;Mapk11		R-HSA-171026;R-HSA-171011;R-HSA-170986;R-HSA-187688
R-HSA-419408	Lysosphingolipid and LPA receptors	3	19	0.001247374	0.814232283	0.97347167	3	5	3.49E-04	9606	Homo sapiens	Prg4;S1pr3;Lpar2		R-HSA-419428;R-HSA-6797630;R-HSA-419389
R-HSA-416700	Other semaphorin interactions	3	19	0.001247374	0.814232283	0.97347167	4	9	6.29E-04	9606	Homo sapiens	Ptprc;Sema4d;Sema7a		R-HSA-373748;R-HSA-373746;R-HSA-434990;R-HSA-434989
R-HSA-3928665	EPH-ephrin mediated repulsion of cells	10	55	0.003610819	0.815176429	0.97347167	9	9	6.29E-04	9606	Homo sapiens	Efnb1;Ephb6;Efna1;Aph1a;Epha7;Efna3;Epha1;Actg1;Epha2;Epha3		R-HSA-4093327;R-HSA-3928607;R-HSA-3928654;R-HSA-3928604;R-HSA-3928642;R-HSA-3928657;R-HSA-3928656;R-HSA-3928660;R-HSA-3928628
R-HSA-4090294	SUMOylation of intracellular receptors	7	40	0.00262605	0.815321792	0.97347167	7	25	0.001747396	9606	Homo sapiens	Ar;Nr3c2;Vdr;Rara;Esr1;Pparg;Nr5a2		R-HSA-4717461;R-HSA-4341072;R-HSA-4090408;R-HSA-4546387;R-HSA-4090390;R-HSA-4341016;R-HSA-4755494
R-HSA-5654708	Downstream signaling of activated FGFR3	6	35	0.002297794	0.817434892	0.97347167	22	23	0.001607605	9606	Homo sapiens	Fgf5;Fgf9;Fgfr3;Fgf23;Hras		R-HSA-5654646;R-HSA-5654647;R-HSA-5654709;R-HSA-5654643;R-HSA-5654224;R-HSA-5654640;R-HSA-5654416;R-HSA-5654641;R-HSA-5654705;R-HSA-5654623;R-HSA-5654631;R-HSA-5654148;R-HSA-5654628;R-HSA-8941628;R-HSA-5654625;R-HSA-5654222;R-HSA-5654637;R-HSA-5654413;R-HSA-5654634;R-HSA-5654408;R-HSA-5654633;R-HSA-5654409
R-HSA-418360	Platelet calcium homeostasis	6	35	0.002297794	0.817434892	0.97347167	5	8	5.59E-04	9606	Homo sapiens	Slc8a3;P2rx5;Atp2a1;Orai1;Orai2;Slc8a2		R-HSA-434798;R-HSA-434700;R-HSA-425661;R-HSA-418365;R-HSA-139855
R-HSA-112399	IRS-mediated signalling	12	65	0.004267332	0.817765294	0.97347167	4	9	6.29E-04	9606	Homo sapiens	Klb;Fgf5;Fgf7;Fgf9;Pde3b;Tlr9;Fgfr3;Fgf23;Hras;Fgf10;Fgf22		R-HSA-109699;R-HSA-109817;R-HSA-162363;R-HSA-162425
R-HSA-9665686	Signaling by ERBB2 TMD/JMD mutants	5	30	0.001969538	0.821427429	0.97347167	13	13	9.09E-04	9606	Homo sapiens	Erbb2;Nrg1;Hras;Hbegf		R-HSA-9665699;R-HSA-9665698;R-HSA-9665697;R-HSA-9665696;R-HSA-9665703;R-HSA-9665702;R-HSA-9665701;R-HSA-9665700;R-HSA-9665707;R-HSA-9665706;R-HSA-9665705;R-HSA-9665704;R-HSA-9665709
R-HSA-8963889	Assembly of active LPL and LIPC lipase complexes	5	30	0.001969538	0.821427429	0.97347167	8	12	8.39E-04	9606	Homo sapiens	Creb3l3;Apoc4;Lpl;Furin;Angptl3		R-HSA-6784676;R-HSA-6784628;R-HSA-6784622;R-HSA-6784861;R-HSA-8856525;R-HSA-6784620;R-HSA-8857928;R-HSA-6784648
R-HSA-6783589	Interleukin-6 family signaling	5	30	0.001969538	0.821427429	0.97347167	22	34	0.002376459	9606	Homo sapiens	Socs3;Il6;Clcf1;Osm;Crlf1		R-HSA-1112690;R-HSA-6783556;R-HSA-1112755;R-HSA-1067667;R-HSA-6783524;R-HSA-1112565;R-HSA-1112727;R-HSA-6783552;R-HSA-1067640;R-HSA-1112602;R-HSA-1112604;R-HSA-1067676;R-HSA-6783530;R-HSA-1112510;R-HSA-1112703;R-HSA-6783670;R-HSA-1112514;R-HSA-1067651;R-HSA-1112708;R-HSA-1067688;R-HSA-1067659;R-HSA-5696490
R-HSA-140875	Common Pathway of Fibrin Clot Formation	4	25	0.001641282	0.828344429	0.97347167	9	29	0.00202698	9606	Homo sapiens	F8;Ppbp;Cd177;F5		R-HSA-141026;R-HSA-141040;R-HSA-5591040;R-HSA-5607004;R-HSA-140696;R-HSA-140664;R-HSA-9015122;R-HSA-140686;R-HSA-5607002
R-HSA-1221632	Meiotic synapsis	11	61	0.004004727	0.831681179	0.97347167	6	6	4.19E-04	9606	Homo sapiens	Hist1h2ac;Hist1h2ab;Tex12;H2afx;Sycp3;Hist1h4k;Lmna;Hist1h4i;Hist1h4j;H2afj;Hist1h4h;Hspa2;Hist1h4a;Hist1h4b;Lmnb1;Hist1h2bn		R-HSA-912505;R-HSA-912408;R-HSA-912389;R-HSA-912470;R-HSA-912467;R-HSA-912450
R-HSA-8848021	Signaling by PTK6	13	71	0.004661239	0.833636582	0.97347167	44	53	0.00370448	9606	Homo sapiens	Socs3;Ptpn1;Srms;Erbb2;Lrrk2;Ptk6;Nrg1;Hras;Hbegf;Bcar1		R-HSA-8848774;R-HSA-8848005;R-HSA-8848975;R-HSA-8849102;R-HSA-8857549;R-HSA-8848077;R-HSA-8848713;R-HSA-8848776;R-HSA-8849032;R-HSA-8848087;R-HSA-8848023;R-HSA-8848726;R-HSA-8848150;R-HSA-8849428;R-HSA-8848596;R-HSA-8857555;R-HSA-8849042;R-HSA-8849055;R-HSA-8848606;R-HSA-8848414;R-HSA-8857565;R-HSA-8849435;R-HSA-9634702;R-HSA-8981353;R-HSA-8981355;R-HSA-8848804;R-HSA-8848930;R-HSA-8856930;R-HSA-8…
R-HSA-9006927	Signaling by Non-Receptor Tyrosine Kinases	13	71	0.004661239	0.833636582	0.97347167	44	53	0.00370448	9606	Homo sapiens	Socs3;Ptpn1;Srms;Erbb2;Lrrk2;Ptk6;Nrg1;Hras;Hbegf;Bcar1		R-HSA-8848774;R-HSA-8848005;R-HSA-8848975;R-HSA-8849102;R-HSA-8857549;R-HSA-8848077;R-HSA-8848713;R-HSA-8848776;R-HSA-8849032;R-HSA-8848087;R-HSA-8848023;R-HSA-8848726;R-HSA-8848150;R-HSA-8849428;R-HSA-8848596;R-HSA-8857555;R-HSA-8849042;R-HSA-8849055;R-HSA-8848606;R-HSA-8848414;R-HSA-8857565;R-HSA-8849435;R-HSA-9634702;R-HSA-8981353;R-HSA-8981355;R-HSA-8848804;R-HSA-8848930;R-HSA-8856930;R-HSA-8…
R-HSA-9034864	Activated NTRK3 signals through RAS	2	14	9.19E-04	0.833711594	0.97347167	4	4	2.80E-04	9606	Homo sapiens	Ntf3;Hras		R-HSA-9034875;R-HSA-9036970;R-HSA-9034862;R-HSA-9036949
R-HSA-112308	Presynaptic depolarization and calcium channel opening	2	14	9.19E-04	0.833711594	0.97347167	1	1	6.99E-05	9606	Homo sapiens	Cacnb4;Cacna1b		R-HSA-210420
R-HSA-5682910	LGI-ADAM interactions	2	14	9.19E-04	0.833711594	0.97347167	4	5	3.49E-04	9606	Homo sapiens	Cacng6;Adam22		R-HSA-5682709;R-HSA-5682802;R-HSA-5682769;R-HSA-5682794
R-HSA-70688	Proline catabolism	2	14	9.19E-04	0.833711594	0.97347167	2	4	2.80E-04	9606	Homo sapiens	Prodh		R-HSA-8955817;R-HSA-70670
R-HSA-9614399	Regulation of localization of FOXO transcription factors	2	14	9.19E-04	0.833711594	0.97347167	2	5	3.49E-04	9606	Homo sapiens	Foxo6;Sfn		R-HSA-9614562;R-HSA-199299
R-HSA-75205	Dissolution of Fibrin Clot	2	14	9.19E-04	0.833711594	0.97347167	8	21	0.001467813	9606	Homo sapiens	Serpine1;Plaur		R-HSA-158800;R-HSA-158982;R-HSA-158795;R-HSA-159001;R-HSA-158942;R-HSA-158959;R-HSA-159005;R-HSA-158925
R-HSA-425381	Bicarbonate transporters	2	14	9.19E-04	0.833711594	0.97347167	1	4	2.80E-04	9606	Homo sapiens	Slc4a8;Slc4a10		R-HSA-425577
R-HSA-5173214	O-glycosylation of TSR domain-containing proteins	7	41	0.002691702	0.833890962	0.97347167	2	2	1.40E-04	9606	Homo sapiens	Adamts1;Spon2;Adamts20;Adamts4;Adamts9;Thbs1;Adamtsl3		R-HSA-5173005;R-HSA-5173192
R-HSA-8936459	RUNX1 regulates genes involved in megakaryocyte differentiation and platelet function	14	76	0.004989496	0.834996133	0.97347167	33	33	0.002306563	9606	Homo sapiens	Hist1h2ac;Hist1h2ab;H2afx;Irx4;Hist1h4k;Zfpm1;Art1;Hist1h4i;Hist1h4j;H2afj;Hist1h4h;Thbs1;Hist1h4a;Nr4a3;Hist1h4b;Runx1;Hist1h2bn		R-HSA-8936584;R-HSA-8937097;R-HSA-8937037;R-HSA-8934735;R-HSA-8938176;R-HSA-8938328;R-HSA-8937113;R-HSA-8938201;R-HSA-8937050;R-HSA-8936989;R-HSA-8937118;R-HSA-8936979;R-HSA-8934742;R-HSA-8936599;R-HSA-8938199;R-HSA-8936616;R-HSA-8936621;R-HSA-8938158;R-HSA-8936608;R-HSA-8936481;R-HSA-8938338;R-HSA-8936995;R-HSA-8938022;R-HSA-8938150;R-HSA-8937016;R-HSA-8935740;R-HSA-8937022;R-HSA-8938174;R-HSA-8…
R-HSA-5626467	RHO GTPases activate IQGAPs	6	36	0.002363445	0.836997137	0.97347167	5	5	3.49E-04	9606	Homo sapiens	Tuba1c;Tuba4a;Tubb4a;Actg1;Iqgap3		R-HSA-5626549;R-HSA-5626469;R-HSA-5672304;R-HSA-5626507;R-HSA-5672329
R-HSA-1362300	Transcription of E2F targets under negative control by p107 (RBL1) and p130 (RBL2) in complex with HDAC1	3	20	0.001313025	0.840126996	0.97347167	8	8	5.59E-04	9606	Homo sapiens	E2f2;Mybl2		R-HSA-8964588;R-HSA-8961934;R-HSA-8978926;R-HSA-8964561;R-HSA-8964513;R-HSA-8964580;R-HSA-8964550;R-HSA-8964567
R-HSA-176412	Phosphorylation of the APC/C	3	20	0.001313025	0.840126996	0.97347167	2	2	1.40E-04	9606	Homo sapiens	Ube2s;Ube2c;Plk1		R-HSA-174119;R-HSA-174132
R-HSA-169893	Prolonged ERK activation events	3	20	0.001313025	0.840126996	0.97347167	15	19	0.001328021	9606	Homo sapiens	Map2k2;Ntrk1		R-HSA-170978;R-HSA-169891;R-HSA-170979;R-HSA-170977;R-HSA-169895;R-HSA-9612980;R-HSA-169901;R-HSA-169904;R-HSA-169905;R-HSA-170964;R-HSA-9610154;R-HSA-9610152;R-HSA-9610153;R-HSA-170975;R-HSA-9610156
R-HSA-140534	Caspase activation via Death Receptors in the presence of ligand	3	20	0.001313025	0.840126996	0.97347167	7	9	6.29E-04	9606	Homo sapiens	Tradd;Tnfsf10;Ly96		R-HSA-139952;R-HSA-2562564;R-HSA-3371360;R-HSA-141159;R-HSA-141156;R-HSA-3465448;R-HSA-3371359
R-HSA-8849471	PTK6 Regulates RHO GTPases, RAS GTPase and MAP kinases	3	20	0.001313025	0.840126996	0.97347167	8	13	9.09E-04	9606	Homo sapiens	Ptk6;Hras;Bcar1		R-HSA-8981353;R-HSA-8848726;R-HSA-8981355;R-HSA-8848596;R-HSA-8849055;R-HSA-8848606;R-HSA-8849068;R-HSA-8848713
R-HSA-9603798	Class I peroxisomal membrane protein import	3	20	0.001313025	0.840126996	0.97347167	3	6	4.19E-04	9606	Homo sapiens	Pex26;Abcd2;Trim29		R-HSA-9603784;R-HSA-9603775;R-HSA-9603804
R-HSA-9733458	Induction of Cell-Cell Fusion	3	20	0.001313025	0.840126996	0.97347167	2	5	3.49E-04	9606	Homo sapiens	Ano8;Furin;Tmprss2		R-HSA-9769949;R-HSA-9770187
R-HSA-9620244	Long-term potentiation	5	31	0.002035189	0.842058258	0.97347167	7	7	4.89E-04	9606	Homo sapiens	Camk2b;Actn2;Scrib;Nrg1;Nrgn		R-HSA-445367;R-HSA-9618785;R-HSA-442725;R-HSA-9612085;R-HSA-9618811;R-HSA-9618750;R-HSA-9617583
R-HSA-8935964	RUNX1 regulates expression of components of tight junctions	1	8	5.25E-04	0.842806202	0.97347167	6	6	4.19E-04	9606	Homo sapiens	Runx1		R-HSA-8935960;R-HSA-8935980;R-HSA-8936000;R-HSA-8935988;R-HSA-8935972;R-HSA-8936007
R-HSA-187706	Signalling to p38 via RIT and RIN	1	8	5.25E-04	0.842806202	0.97347167	3	3	2.10E-04	9606	Homo sapiens	Ntrk1		R-HSA-187698;R-HSA-187746;R-HSA-187697
R-HSA-165160	PDE3B signalling	1	8	5.25E-04	0.842806202	0.97347167	2	2	1.40E-04	9606	Homo sapiens	Pde3b		R-HSA-162363;R-HSA-162425
R-HSA-109703	PKB-mediated events	1	8	5.25E-04	0.842806202	0.97347167	2	2	1.40E-04	9606	Homo sapiens	Pde3b		R-HSA-162363;R-HSA-162425
R-HSA-8849470	PTK6 Regulates Cell Cycle	1	8	5.25E-04	0.842806202	0.97347167	2	2	1.40E-04	9606	Homo sapiens	Ptk6		R-HSA-8848436;R-HSA-8848414
R-HSA-8985586	SLIT2:ROBO1 increases RHOA activity	1	8	5.25E-04	0.842806202	0.97347167	2	2	1.40E-04	9606	Homo sapiens	Slit2		R-HSA-8985594;R-HSA-8985591
R-HSA-5603029	IkBA variant leads to EDA-ID	1	8	5.25E-04	0.842806202	0.97347167	2	2	1.40E-04	9606	Homo sapiens	Nfkb2		R-HSA-5228811;R-HSA-9630921
R-HSA-9022537	Loss of MECP2 binding ability to the NCoR/SMRT complex	1	8	5.25E-04	0.842806202	0.97347167	1	1	6.99E-05	9606	Homo sapiens	Ncor2		R-HSA-9005585
R-HSA-75158	TRAIL signaling	1	8	5.25E-04	0.842806202	0.97347167	5	6	4.19E-04	9606	Homo sapiens	Tnfsf10		R-HSA-141139;R-HSA-75187;R-HSA-141316;R-HSA-75238;R-HSA-75146
R-HSA-167826	The fatty acid cycling model	1	8	5.25E-04	0.842806202	0.97347167	3	6	4.19E-04	9606	Homo sapiens	Ucp2		R-HSA-166387;R-HSA-166214;R-HSA-166220
R-HSA-68689	CDC6 association with the ORC:origin complex	1	8	5.25E-04	0.842806202	0.97347167	1	2	1.40E-04	9606	Homo sapiens	Orc1		R-HSA-68688
R-HSA-193681	Ceramide signalling	1	8	5.25E-04	0.842806202	0.97347167	1	2	1.40E-04	9606	Homo sapiens	Ngfr		R-HSA-193672
R-HSA-75094	Formation of the Editosome	1	8	5.25E-04	0.842806202	0.97347167	1	2	1.40E-04	9606	Homo sapiens	Apobec2		R-HSA-77609
R-HSA-5653890	Lactose synthesis	1	8	5.25E-04	0.842806202	0.97347167	1	3	2.10E-04	9606	Homo sapiens	Slc2a1		R-HSA-5653873
R-HSA-8981373	Intestinal hexose absorption	1	8	5.25E-04	0.842806202	0.97347167	1	3	2.10E-04	9606	Homo sapiens	Slc5a1		R-HSA-8932955
R-HSA-5674499	Negative feedback regulation of MAPK pathway	1	8	5.25E-04	0.842806202	0.97347167	1	3	2.10E-04	9606	Homo sapiens	Map2k2		R-HSA-5674496
R-HSA-5635851	GLI proteins bind promoters of Hh responsive genes to promote transcription	1	8	5.25E-04	0.842806202	0.97347167	1	4	2.80E-04	9606	Homo sapiens	Hhip		R-HSA-5635850
R-HSA-5362798	Release of Hh-Np from the secreting cell	1	8	5.25E-04	0.842806202	0.97347167	1	5	3.49E-04	9606	Homo sapiens	Scube2		R-HSA-5362551
R-HSA-2022090	Assembly of collagen fibrils and other multimeric structures	12	67	0.004398634	0.846326877	0.97347167	23	26	0.001817292	9606	Homo sapiens	Mmp13;Col1a1;Col18a1;Itgb4;Col4a3;Col5a2;Col12a1;Col11a2;Col4a4;Lamb3;Col7a1;Plec		R-HSA-2395302;R-HSA-2299620;R-HSA-2395340;R-HSA-2213192;R-HSA-2213195;R-HSA-1474266;R-HSA-2396234;R-HSA-2213201;R-HSA-2559639;R-HSA-2213200;R-HSA-2395223;R-HSA-2243926;R-HSA-2213205;R-HSA-2214324;R-HSA-2395314;R-HSA-2213207;R-HSA-2395324;R-HSA-2243931;R-HSA-2214330;R-HSA-2002466;R-HSA-2395257;R-HSA-2395322;R-HSA-2250301
R-HSA-2428924	IGF1R signaling cascade	13	72	0.004726891	0.846936389	0.97347167	11	17	0.00118823	9606	Homo sapiens	Klb;Fgf5;Fgf7;Fgf9;Pde3b;Tlr9;Igf1;Fgfr3;Fgf23;Hras;Fgf10;Fgf22		R-HSA-109699;R-HSA-2404193;R-HSA-2404195;R-HSA-2428930;R-HSA-109817;R-HSA-5686318;R-HSA-162363;R-HSA-2428926;R-HSA-162425;R-HSA-5686072;R-HSA-2428922
R-HSA-74751	Insulin receptor signalling cascade	13	72	0.004726891	0.846936389	0.97347167	8	25	0.001747396	9606	Homo sapiens	Klb;Fgf5;Fgf7;Fgf9;Pde3b;Tlr9;Grb10;Fgfr3;Fgf23;Hras;Fgf10;Fgf22		R-HSA-109699;R-HSA-74707;R-HSA-74740;R-HSA-109817;R-HSA-162363;R-HSA-110011;R-HSA-162425;R-HSA-109807
R-HSA-422085	Synthesis, secretion, and deacylation of Ghrelin	4	26	0.001706933	0.85007566	0.97347167	3	8	5.59E-04	9606	Homo sapiens	Ucn;Bche;Igf1;Crhr2		R-HSA-422048;R-HSA-9023617;R-HSA-422088
R-HSA-5654687	Downstream signaling of activated FGFR1	7	42	0.002757353	0.850946877	0.97347167	23	24	0.001677501	9606	Homo sapiens	Fgf5;Flrt1;Fgf9;Fgf23;Hras;Fgf10;Fgf22		R-HSA-5654582;R-HSA-5654167;R-HSA-5654165;R-HSA-5654578;R-HSA-5654591;R-HSA-5654586;R-HSA-5654587;R-HSA-5654584;R-HSA-5654392;R-HSA-5654692;R-HSA-5654596;R-HSA-5654149;R-HSA-5654597;R-HSA-5654594;R-HSA-5654690;R-HSA-5656064;R-HSA-5654592;R-HSA-5654575;R-HSA-5654573;R-HSA-5654571;R-HSA-5654600;R-HSA-8941623;R-HSA-5654569
R-HSA-5654696	Downstream signaling of activated FGFR2	7	42	0.002757353	0.850946877	0.97347167	22	23	0.001607605	9606	Homo sapiens	Fgf5;Fgf7;Fgf9;Fgf23;Hras;Fgf10;Fgf22		R-HSA-5654614;R-HSA-5654615;R-HSA-5654612;R-HSA-5654608;R-HSA-5654622;R-HSA-5654399;R-HSA-5654620;R-HSA-5654397;R-HSA-5654618;R-HSA-5654406;R-HSA-5654407;R-HSA-5654404;R-HSA-5654402;R-HSA-5654147;R-HSA-5654159;R-HSA-5654607;R-HSA-8941618;R-HSA-5654157;R-HSA-5654701;R-HSA-5654605;R-HSA-5654603;R-HSA-5654697
R-HSA-187687	Signalling to ERKs	7	42	0.002757353	0.850946877	0.97347167	26	32	0.002236667	9606	Homo sapiens	Mapk13;Map2k2;Ntrk1;Klhl21;Hras;Mapk11		R-HSA-171011;R-HSA-171026;R-HSA-167056;R-HSA-170964;R-HSA-170975;R-HSA-187746;R-HSA-170978;R-HSA-5686071;R-HSA-169891;R-HSA-170979;R-HSA-170977;R-HSA-169895;R-HSA-9612980;R-HSA-170986;R-HSA-167019;R-HSA-187688;R-HSA-169901;R-HSA-187698;R-HSA-169904;R-HSA-167217;R-HSA-187697;R-HSA-169905;R-HSA-9610154;R-HSA-9610152;R-HSA-9610153;R-HSA-9610156
R-HSA-977443	GABA receptor activation	12	68	0.004464286	0.859246669	0.97347167	10	12	8.39E-04	9606	Homo sapiens	Gabrq;Gabra3;Gng2;Gnb2;Gabra2;Kcnj12;Gabra1;Gabrb2;Kcnj9;Kcnj16;Kcnj6;Adcy5		R-HSA-170674;R-HSA-975340;R-HSA-1013020;R-HSA-170666;R-HSA-8856398;R-HSA-1013013;R-HSA-392206;R-HSA-1013012;R-HSA-170686;R-HSA-170671
R-HSA-2404192	Signaling by Type 1 Insulin-like Growth Factor 1 Receptor (IGF1R)	13	73	0.004792542	0.85940195	0.97347167	13	19	0.001328021	9606	Homo sapiens	Klb;Fgf5;Fgf7;Fgf9;Pde3b;Tlr9;Igf1;Fgfr3;Fgf23;Hras;Fgf10;Fgf22		R-HSA-109699;R-HSA-2404199;R-HSA-2404193;R-HSA-2404195;R-HSA-2428930;R-HSA-2404200;R-HSA-5686072;R-HSA-109817;R-HSA-5686318;R-HSA-162363;R-HSA-2428926;R-HSA-162425;R-HSA-2428922
R-HSA-3214815	HDACs deacetylate histones	11	63	0.004136029	0.859459601	0.97347167	5	5	3.49E-04	9606	Homo sapiens	Hist1h2ac;Sap30;Hist1h2ab;Ncor2;H2afx;Hist1h4k;Hmg20b;Hist1h4i;Hist1h4j;Bin1;Hist1h4h;Hist1h4a;Hist1h4b;Hist1h2bn;Hist1h2al		R-HSA-3777129;R-HSA-3782637;R-HSA-3782655;R-HSA-9679787;R-HSA-3769447
R-HSA-2122948	Activated NOTCH1 Transmits Signal to the Nucleus	5	32	0.00210084	0.860683364	0.97347167	19	21	0.001467813	9606	Homo sapiens	Aph1a;Jag2;Jag1;Notch1;Neurl1a		R-HSA-157632;R-HSA-1980122;R-HSA-157926;R-HSA-1980123;R-HSA-1980118;R-HSA-157353;R-HSA-1980112;R-HSA-373706;R-HSA-1980044;R-HSA-1980109;R-HSA-1912398;R-HSA-1980074;R-HSA-1980138;R-HSA-1980042;R-HSA-1980041;R-HSA-1980039;R-HSA-1980130;R-HSA-1980128;R-HSA-1912386
R-HSA-5357769	Caspase activation via extrinsic apoptotic signalling pathway	5	32	0.00210084	0.860683364	0.97347167	9	17	0.00118823	9606	Homo sapiens	Dapk1;Unc5b;Tradd;Tnfsf10;Ly96		R-HSA-418852;R-HSA-139952;R-HSA-2562564;R-HSA-3371360;R-HSA-141159;R-HSA-141156;R-HSA-418849;R-HSA-3465448;R-HSA-3371359
R-HSA-141333	Biogenic amines are oxidatively deaminated to aldehydes by MAOA and MAOB	2	15	9.85E-04	0.860860682	0.97347167	5	5	3.49E-04	9606	Homo sapiens	Maoa;Maob		R-HSA-141186;R-HSA-141202;R-HSA-141200;R-HSA-9677929;R-HSA-9677917
R-HSA-622323	Presynaptic nicotinic acetylcholine receptors	2	15	9.85E-04	0.860860682	0.97347167	4	4	2.80E-04	9606	Homo sapiens	Chrnb4;Chrnd		R-HSA-629599;R-HSA-622325;R-HSA-629588;R-HSA-622326
R-HSA-68884	Mitotic Telophase/Cytokinesis	2	15	9.85E-04	0.860860682	0.97347167	4	4	2.80E-04	9606	Homo sapiens	Plk1;Pds5b		R-HSA-156723;R-HSA-2470935;R-HSA-156673;R-HSA-2468040
R-HSA-1250342	PI3K events in ERBB4 signaling	2	15	9.85E-04	0.860860682	0.97347167	2	2	1.40E-04	9606	Homo sapiens	Nrg1;Hbegf		R-HSA-1250370;R-HSA-1250353
R-HSA-75035	Chk1/Chk2(Cds1) mediated inactivation of Cyclin B:Cdk1 complex	2	15	9.85E-04	0.860860682	0.97347167	3	5	3.49E-04	9606	Homo sapiens	Wee1;Sfn		R-HSA-170070;R-HSA-75028;R-HSA-75016
R-HSA-202670	ERKs are inactivated	2	15	9.85E-04	0.860860682	0.97347167	1	2	1.40E-04	9606	Homo sapiens	Dusp7;Dusp6		R-HSA-203797
R-HSA-8964616	G beta:gamma signalling through CDC42	3	21	0.001378676	0.862836985	0.97347167	6	6	4.19E-04	9606	Homo sapiens	Arhgef6;Gng2;Gnb2		R-HSA-8964634;R-HSA-8964619;R-HSA-8964604;R-HSA-8964605;R-HSA-8964614;R-HSA-8964599
R-HSA-1250347	SHC1 events in ERBB4 signaling	3	21	0.001378676	0.862836985	0.97347167	4	4	2.80E-04	9606	Homo sapiens	Nrg1;Hras;Hbegf		R-HSA-1250357;R-HSA-1250383;R-HSA-1250380;R-HSA-1250348
R-HSA-5576893	Phase 2 - plateau phase	3	21	0.001378676	0.862836985	0.97347167	3	3	2.10E-04	9606	Homo sapiens	Cacng6;Kcnq1		R-HSA-5577213;R-HSA-9614031;R-HSA-5577050
R-HSA-9651496	Defects of contact activation system (CAS) and kallikrein/kinin system (KKS)	3	21	0.001378676	0.862836985	0.97347167	14	18	0.001258125	9606	Homo sapiens	F8;Gp1bb;Serping1		R-HSA-9665809;R-HSA-9668148;R-HSA-9670874;R-HSA-9668253;R-HSA-9661980;R-HSA-9670049;R-HSA-9651456;R-HSA-9673223;R-HSA-9670054;R-HSA-9651467;R-HSA-9650447;R-HSA-9666383;R-HSA-9670189;R-HSA-9668365
R-HSA-9671793	Diseases of hemostasis	3	21	0.001378676	0.862836985	0.97347167	14	18	0.001258125	9606	Homo sapiens	F8;Gp1bb;Serping1		R-HSA-9665809;R-HSA-9668148;R-HSA-9670874;R-HSA-9668253;R-HSA-9661980;R-HSA-9670049;R-HSA-9651456;R-HSA-9673223;R-HSA-9670054;R-HSA-9651467;R-HSA-9650447;R-HSA-9666383;R-HSA-9670189;R-HSA-9668365
R-HSA-5660526	Response to metal ions	3	21	0.001378676	0.862836985	0.97347167	10	31	0.002166772	9606	Homo sapiens	Mt2;Mt1		R-HSA-5662598;R-HSA-5662613;R-HSA-5661219;R-HSA-5662608;R-HSA-5661217;R-HSA-5661230;R-HSA-5662606;R-HSA-5662620;R-HSA-5662986;R-HSA-5663002
R-HSA-9696273	RND1 GTPase cycle	7	43	0.002823004	0.86655811	0.97347167	2	2	1.40E-04	9606	Homo sapiens	Vangl2;Grb7;Ccdc88a;Kif14;Epsti1;Epha2;Rnd1		R-HSA-9696274;R-HSA-9696271
R-HSA-8878159	Transcriptional regulation by RUNX3	22	118	0.007746849	0.868989271	0.97347167	24	47	0.003285105	9606	Homo sapiens	Psmb5;Psmc5;Jag1;Rorc;Maml3;Tead4;Ctgf;Tead3;Itga4;Notch1;Myc;Cdkn1a;Runx1		R-HSA-8878212;R-HSA-8878243;R-HSA-4411367;R-HSA-8878178;R-HSA-8951695;R-HSA-8878220;R-HSA-8952101;R-HSA-8878186;R-HSA-8951910;R-HSA-8952408;R-HSA-1980047;R-HSA-8951676;R-HSA-8949276;R-HSA-8878130;R-HSA-8878193;R-HSA-8949343;R-HSA-1989766;R-HSA-4396347;R-HSA-8952081;R-HSA-8878237;R-HSA-8949301;R-HSA-4411357;R-HSA-8951926;R-HSA-8949335
R-HSA-438066	Unblocking of NMDA receptors, glutamate binding and activation	4	27	0.001772584	0.869428719	0.97347167	5	5	3.49E-04	9606	Homo sapiens	Camk2b;Actn2;Scrib;Gria4		R-HSA-432164;R-HSA-438037;R-HSA-432162;R-HSA-432172;R-HSA-9614185
R-HSA-5654719	SHC-mediated cascade:FGFR4	4	27	0.001772584	0.869428719	0.97347167	4	4	2.80E-04	9606	Homo sapiens	Klb;Fgf9;Fgf23;Hras		R-HSA-5654423;R-HSA-5654428;R-HSA-5654426;R-HSA-5654425
R-HSA-5627123	RHO GTPases activate PAKs	4	27	0.001772584	0.869428719	0.97347167	6	15	0.001048438	9606	Homo sapiens	Myh9;Myh14;Cttn;Mylk		R-HSA-5668932;R-HSA-445797;R-HSA-5668978;R-HSA-419232;R-HSA-442832;R-HSA-5668984
R-HSA-2995383	Initiation of Nuclear Envelope (NE) Reformation	4	27	0.001772584	0.869428719	0.97347167	1	7	4.89E-04	9606	Homo sapiens	Lmna;Lemd2;Lmnb1		R-HSA-2995376
R-HSA-9675126	Diseases of mitotic cell cycle	6	38	0.002494748	0.871031127	0.97347167	4	5	3.49E-04	9606	Homo sapiens	Ube2s;Ube2c;E2f2;Cdkn1a;Daxx;Cdkn1c		R-HSA-9687377;R-HSA-9659782;R-HSA-9670619;R-HSA-9670620
R-HSA-110330	Recognition and association of DNA glycosylase with site containing an affected purine	6	38	0.002494748	0.871031127	0.97347167	2	10	6.99E-04	9606	Homo sapiens	Hist1h2ac;Hist1h2ab;Hist1h4i;Hist1h4j;H2afj;Hist1h4h;H2afx;Hist1h4k;Hist1h4a;Hist1h4b;Hist1h2bn		R-HSA-9629195;R-HSA-9629373
R-HSA-9662001	Defective factor VIII causes hemophilia A	1	9	5.91E-04	0.875273095	0.97347167	8	8	5.59E-04	9606	Homo sapiens	F8		R-HSA-9670049;R-HSA-9665809;R-HSA-9670054;R-HSA-9668148;R-HSA-9666383;R-HSA-9670189;R-HSA-9668365;R-HSA-9661980
R-HSA-1855231	Synthesis of IPs in the ER lumen	1	9	5.91E-04	0.875273095	0.97347167	3	3	2.10E-04	9606	Homo sapiens	Minpp1		R-HSA-1855225;R-HSA-1855163;R-HSA-1855200
R-HSA-177539	Autointegration results in viral DNA circles	1	9	5.91E-04	0.875273095	0.97347167	2	2	1.40E-04	9606	Homo sapiens	Hmga1		R-HSA-175250;R-HSA-164845
R-HSA-3595174	Defective CHST14 causes EDS, musculocontractural type	1	9	5.91E-04	0.875273095	0.97347167	1	1	6.99E-05	9606	Homo sapiens	Dcn		R-HSA-3636919
R-HSA-5619070	Defective SLC16A1 causes symptomatic deficiency in lactate transport (SDLT)	1	9	5.91E-04	0.875273095	0.97347167	1	1	6.99E-05	9606	Homo sapiens	Bsg		R-HSA-5624211
R-HSA-3595172	Defective CHST3 causes SEDCJD	1	9	5.91E-04	0.875273095	0.97347167	1	1	6.99E-05	9606	Homo sapiens	Dcn		R-HSA-3595175
R-HSA-113507	E2F-enabled inhibition of pre-replication complex formation	1	9	5.91E-04	0.875273095	0.97347167	1	1	6.99E-05	9606	Homo sapiens	Orc1		R-HSA-113638
R-HSA-427975	Proton/oligopeptide cotransporters	1	9	5.91E-04	0.875273095	0.97347167	1	2	1.40E-04	9606	Homo sapiens	Slc15a1		R-HSA-427998
R-HSA-434313	Intracellular metabolism of fatty acids regulates insulin secretion	1	9	5.91E-04	0.875273095	0.97347167	1	2	1.40E-04	9606	Homo sapiens	Cd36		R-HSA-434381
R-HSA-8964011	HDL clearance	1	9	5.91E-04	0.875273095	0.97347167	2	5	3.49E-04	9606	Homo sapiens	Cubn		R-HSA-264848;R-HSA-264834
R-HSA-175567	Integration of viral DNA into host genomic DNA	1	9	5.91E-04	0.875273095	0.97347167	1	3	2.10E-04	9606	Homo sapiens	Hmga1		R-HSA-175108
R-HSA-2980767	Activation of NIMA Kinases NEK9, NEK6, NEK7	1	9	5.91E-04	0.875273095	0.97347167	1	4	2.80E-04	9606	Homo sapiens	Plk1		R-HSA-2984226
R-HSA-8866423	VLDL assembly	1	9	5.91E-04	0.875273095	0.97347167	1	5	3.49E-04	9606	Homo sapiens	Apoc4		R-HSA-8866321
R-HSA-163765	ChREBP activates metabolic gene expression	1	9	5.91E-04	0.875273095	0.97347167	1	6	4.19E-04	9606	Homo sapiens	Agpat1		R-HSA-163748
R-HSA-159763	Transport of gamma-carboxylated protein precursors from the endoplasmic reticulum to the Golgi apparatus	1	9	5.91E-04	0.875273095	0.97347167	1	9	6.29E-04	9606	Homo sapiens	F7		R-HSA-159783
R-HSA-8957275	Post-translational protein phosphorylation	20	109	0.007155987	0.875547569	0.97347167	1	1	6.99E-05	9606	Homo sapiens	Sdc2;Tmem132a;Timp1;Tnc;Ano8;Fgf23;Qsox1;Cp;F5;Igfbp3;Igfbp5;Il6;Sparc;Cdh2;Penk;Gpc3;Ltbp1;Fstl3;Chrdl1;Cyr61		R-HSA-8952289
R-HSA-5675221	Negative regulation of MAPK pathway	8	49	0.003216912	0.87726574	0.97347167	11	17	0.00118823	9606	Homo sapiens	Dusp5;Map2k2;Dusp1;Dusp7;Ptpn3;Dusp6;Hras;Dusp8		R-HSA-5674022;R-HSA-5675431;R-HSA-8867654;R-HSA-8868118;R-HSA-5674018;R-HSA-5675376;R-HSA-5674496;R-HSA-5675373;R-HSA-8867658;R-HSA-5675417;R-HSA-5675433
R-HSA-9006115	Signaling by NTRK2 (TRKB)	5	33	0.002166492	0.877429774	0.97347167	38	38	0.002656042	9606	Homo sapiens	Ntf5;Ntrk2;Ntf3;Cdk5r1;Hras		R-HSA-9032841;R-HSA-9025033;R-HSA-9032073;R-HSA-9026377;R-HSA-9026891;R-HSA-9026890;R-HSA-9024906;R-HSA-9033292;R-HSA-9026894;R-HSA-9026510;R-HSA-9032067;R-HSA-9033284;R-HSA-9024967;R-HSA-9026502;R-HSA-9032582;R-HSA-9028505;R-HSA-9032601;R-HSA-9032863;R-HSA-9032798;R-HSA-9026579;R-HSA-9032402;R-HSA-9032532;R-HSA-9032854;R-HSA-9028328;R-HSA-9032426;R-HSA-9031981;R-HSA-9026464;R-HSA-9026531;R-HSA-9…
R-HSA-9768759	Regulation of NPAS4 gene expression	3	22	0.001444328	0.882658835	0.97347167	10	11	7.69E-04	9606	Homo sapiens	Dysf;Npas4		R-HSA-9768788;R-HSA-9769345;R-HSA-9768832;R-HSA-9769347;R-HSA-9768829;R-HSA-9768764;R-HSA-9768782;R-HSA-9639567;R-HSA-9768762;R-HSA-9640060
R-HSA-176407	Conversion from APC/C:Cdc20 to APC/C:Cdh1 in late anaphase	3	22	0.001444328	0.882658835	0.97347167	2	3	2.10E-04	9606	Homo sapiens	Ube2s;Ube2c;Cdc20		R-HSA-174224;R-HSA-174070
R-HSA-139853	Elevation of cytosolic Ca2+ levels	3	22	0.001444328	0.882658835	0.97347167	3	5	3.49E-04	9606	Homo sapiens	P2rx5;Orai1;Orai2		R-HSA-434798;R-HSA-434700;R-HSA-139855
R-HSA-4641263	Regulation of FZD by ubiquitination	3	22	0.001444328	0.882658835	0.97347167	3	6	4.19E-04	9606	Homo sapiens	Rspo1;Rspo3;Rspo4		R-HSA-4641206;R-HSA-4641205;R-HSA-4641246
R-HSA-190840	Microtubule-dependent trafficking of connexons from Golgi to the plasma membrane	3	22	0.001444328	0.882658835	0.97347167	1	2	1.40E-04	9606	Homo sapiens	Tuba1c;Tuba4a;Tubb4a		R-HSA-190520
R-HSA-8851805	MET activates RAS signaling	2	16	0.00105042	0.883890749	0.97347167	10	10	6.99E-04	9606	Homo sapiens	Hgf;Hras		R-HSA-8851877;R-HSA-8851827;R-HSA-8851859;R-HSA-8851890;R-HSA-8851842;R-HSA-8851888;R-HSA-8851900;R-HSA-8851804;R-HSA-8851899;R-HSA-8851866
R-HSA-9634285	Constitutive Signaling by Overexpressed ERBB2	2	16	0.00105042	0.883890749	0.97347167	8	8	5.59E-04	9606	Homo sapiens	Erbb2;Hras		R-HSA-9634418;R-HSA-9634402;R-HSA-9634391;R-HSA-9634390;R-HSA-1248694;R-HSA-9652277;R-HSA-9652264;R-HSA-1227964
R-HSA-2428933	SHC-related events triggered by IGF1R	2	16	0.00105042	0.883890749	0.97347167	4	5	3.49E-04	9606	Homo sapiens	Igf1;Hras		R-HSA-2404193;R-HSA-2404195;R-HSA-5686318;R-HSA-5686072
R-HSA-418890	Role of second messengers in netrin-1 signaling	2	16	0.00105042	0.883890749	0.97347167	3	4	2.80E-04	9606	Homo sapiens	Trpc1;Ntn1		R-HSA-593690;R-HSA-418866;R-HSA-622390
R-HSA-75892	Platelet Adhesion to exposed collagen	2	16	0.00105042	0.883890749	0.97347167	4	6	4.19E-04	9606	Homo sapiens	Col1a1;Gp1bb		R-HSA-114577;R-HSA-114563;R-HSA-114671;R-HSA-114670
R-HSA-159854	Gamma-carboxylation, transport, and amino-terminal cleavage of proteins	2	16	0.00105042	0.883890749	0.97347167	11	27	0.001887188	9606	Homo sapiens	F7;Furin		R-HSA-163843;R-HSA-159728;R-HSA-159761;R-HSA-163798;R-HSA-159783;R-HSA-159796;R-HSA-159733;R-HSA-159771;R-HSA-159868;R-HSA-6807224;R-HSA-159773
R-HSA-4655427	SUMOylation of DNA methylation proteins	2	16	0.00105042	0.883890749	0.97347167	1	3	2.10E-04	9606	Homo sapiens	Cbx2;Bmi1		R-HSA-4655440
R-HSA-198323	AKT phosphorylates targets in the cytosol	2	16	0.00105042	0.883890749	0.97347167	2	9	6.29E-04	9606	Homo sapiens	Akt1s1;Cdkn1a		R-HSA-198613;R-HSA-200143
R-HSA-9619665	EGR2 and SOX10-mediated initiation of Schwann cell myelination	6	39	0.002560399	0.885691768	0.97347167	23	26	0.001817292	9606	Homo sapiens	Egr2;Lama2;Nab2;Pou3f1		R-HSA-9619666;R-HSA-9619667;R-HSA-9613648;R-HSA-9615638;R-HSA-9621399;R-HSA-9619668;R-HSA-9616116;R-HSA-9614773;R-HSA-9614778;R-HSA-9621400;R-HSA-9621406;R-HSA-9618559;R-HSA-9621404;R-HSA-9621410;R-HSA-9614787;R-HSA-9621411;R-HSA-9613760;R-HSA-9614790;R-HSA-9618725;R-HSA-9615626;R-HSA-9613768;R-HSA-9619657;R-HSA-9613644
R-HSA-9733709	Cardiogenesis	6	39	0.002560399	0.885691768	0.97347167	11	27	0.001887188	9606	Homo sapiens	Tbx1;Myocd;Ldb1;Tbx5		R-HSA-9735302;R-HSA-9734343;R-HSA-9735335;R-HSA-9735505;R-HSA-9734337;R-HSA-9734578;R-HSA-9735442;R-HSA-9734572;R-HSA-9735151;R-HSA-9735439;R-HSA-9735497
R-HSA-5654712	FRS-mediated FGFR4 signaling	4	28	0.001838235	0.886590025	0.97347167	9	9	6.29E-04	9606	Homo sapiens	Klb;Fgf9;Fgf23;Hras		R-HSA-5654422;R-HSA-5654663;R-HSA-5654658;R-HSA-5654418;R-HSA-8941613;R-HSA-5654655;R-HSA-5654653;R-HSA-5654651;R-HSA-5654664
R-HSA-212676	Dopamine Neurotransmitter Release Cycle	4	28	0.001838235	0.886590025	0.97347167	3	5	3.49E-04	9606	Homo sapiens	Ppfia3;Ppfia2;Lin7a		R-HSA-380869;R-HSA-5336443;R-HSA-380574
R-HSA-189200	Cellular hexose transport	4	28	0.001838235	0.886590025	0.97347167	6	18	0.001258125	9606	Homo sapiens	Slc2a1;Slc2a4;Slc5a1;Slc2a6		R-HSA-429094;R-HSA-5339524;R-HSA-450092;R-HSA-429613;R-HSA-8981570;R-HSA-450088
R-HSA-2173789	TGF-beta receptor signaling activates SMADs	8	50	0.003282563	0.88988894	0.97347167	24	44	0.003075418	9606	Homo sapiens	Ppp1r15a;Tgfb2;Itga8;Furin;Itgb6;Stub1;Ltbp1;Smad7		R-HSA-178178;R-HSA-2176417;R-HSA-2176416;R-HSA-2328033;R-HSA-2128994;R-HSA-178208;R-HSA-2395328;R-HSA-2167876;R-HSA-178215;R-HSA-178218;R-HSA-2187368;R-HSA-173483;R-HSA-173512;R-HSA-2167917;R-HSA-2187375;R-HSA-178189;R-HSA-2167924;R-HSA-2169046;R-HSA-2396029;R-HSA-2179291;R-HSA-2169050;R-HSA-2395320;R-HSA-2179293;R-HSA-170844
R-HSA-5654732	Negative regulation of FGFR3 signaling	5	34	0.002232143	0.892429797	0.97347167	3	14	9.79E-04	9606	Homo sapiens	Fgf5;Fgf9;Fgfr3;Fgf23		R-HSA-5654679;R-HSA-5654565;R-HSA-5654730
R-HSA-201722	Formation of the beta-catenin:TCF transactivating complex	11	66	0.004332983	0.894178132	0.97347167	7	13	9.09E-04	9606	Homo sapiens	Hist1h2ac;Hist1h2ab;Tle3;H2afx;Irx4;Hist1h4k;Bcl9l;Hist1h4i;Hist1h4j;H2afj;Myc;Hist1h4h;Hist1h4a;Hist1h4b;Hist1h2bn		R-HSA-3299569;R-HSA-201712;R-HSA-4411367;R-HSA-3364026;R-HSA-3364014;R-HSA-4411357;R-HSA-3451147
R-HSA-3928664	Ephrin signaling	3	23	0.001509979	0.899884715	0.97347167	11	11	7.69E-04	9606	Homo sapiens	Efnb1;Ephb6;Nck2		R-HSA-3928633;R-HSA-3928639;R-HSA-3928594;R-HSA-3928625;R-HSA-3928641;R-HSA-3928640;R-HSA-3928631;R-HSA-3928615;R-HSA-3928614;R-HSA-4093329;R-HSA-3928580
R-HSA-163210	Formation of ATP by chemiosmotic coupling	3	23	0.001509979	0.899884715	0.97347167	3	3	2.10E-04	9606	Homo sapiens	Atp5b;Atp5d;Atp5a1		R-HSA-164834;R-HSA-164832;R-HSA-164840
R-HSA-416993	Trafficking of GluR2-containing AMPA receptors	3	23	0.001509979	0.899884715	0.97347167	3	3	2.10E-04	9606	Homo sapiens	Pick1;Gria4;Grip2		R-HSA-421007;R-HSA-416639;R-HSA-416985
R-HSA-181429	Serotonin Neurotransmitter Release Cycle	3	23	0.001509979	0.899884715	0.97347167	2	4	2.80E-04	9606	Homo sapiens	Ppfia3;Ppfia2		R-HSA-380901;R-HSA-380905
R-HSA-196791	Vitamin D (calciferol) metabolism	3	23	0.001509979	0.899884715	0.97347167	9	20	0.001397917	9606	Homo sapiens	Cyp27b1;Vdr;Cubn		R-HSA-8963864;R-HSA-9660192;R-HSA-8963915;R-HSA-209760;R-HSA-4546387;R-HSA-350158;R-HSA-350168;R-HSA-209868;R-HSA-350186
R-HSA-5625900	RHO GTPases activate CIT	3	23	0.001509979	0.899884715	0.97347167	2	6	4.19E-04	9606	Homo sapiens	Myh9;Kif14;Myh14		R-HSA-5671970;R-HSA-5671919
R-HSA-190872	Transport of connexons to the plasma membrane	3	23	0.001509979	0.899884715	0.97347167	1	3	2.10E-04	9606	Homo sapiens	Tuba1c;Tuba4a;Tubb4a		R-HSA-190520
R-HSA-110357	Displacement of DNA glycosylase by APEX1	1	10	6.57E-04	0.901035763	0.97347167	8	8	5.59E-04	9606	Homo sapiens	Hap1		R-HSA-110353;R-HSA-110352;R-HSA-110355;R-HSA-110354;R-HSA-110356;R-HSA-110349;R-HSA-110351;R-HSA-110350
R-HSA-9603381	Activated NTRK3 signals through PI3K	1	10	6.57E-04	0.901035763	0.97347167	5	5	3.49E-04	9606	Homo sapiens	Ntf3		R-HSA-9603445;R-HSA-9603419;R-HSA-9603407;R-HSA-9603420;R-HSA-9603437
R-HSA-8851907	MET activates PI3K/AKT signaling	1	10	6.57E-04	0.901035763	0.97347167	5	5	3.49E-04	9606	Homo sapiens	Hgf		R-HSA-8851908;R-HSA-8852019;R-HSA-8851954;R-HSA-8851919;R-HSA-8851933
R-HSA-428890	Role of ABL in ROBO-SLIT signaling	1	10	6.57E-04	0.901035763	0.97347167	4	4	2.80E-04	9606	Homo sapiens	Slit2		R-HSA-428885;R-HSA-428883;R-HSA-376141;R-HSA-428888
R-HSA-2562578	TRIF-mediated programmed cell death	1	10	6.57E-04	0.901035763	0.97347167	3	3	2.10E-04	9606	Homo sapiens	Ly96		R-HSA-2562564;R-HSA-2569057;R-HSA-2562541
R-HSA-72731	Recycling of eIF2:GDP	1	10	6.57E-04	0.901035763	0.97347167	2	2	1.40E-04	9606	Homo sapiens	Eif2b4		R-HSA-72722;R-HSA-72670
R-HSA-2470946	Cohesin Loading onto Chromatin	1	10	6.57E-04	0.901035763	0.97347167	2	2	1.40E-04	9606	Homo sapiens	Pds5b		R-HSA-2470935;R-HSA-2468040
R-HSA-3595177	Defective CHSY1 causes TPBS	1	10	6.57E-04	0.901035763	0.97347167	2	2	1.40E-04	9606	Homo sapiens	Dcn		R-HSA-3595178;R-HSA-3595176
R-HSA-111367	SLBP independent Processing of Histone Pre-mRNAs	1	10	6.57E-04	0.901035763	0.97347167	2	2	1.40E-04	9606	Homo sapiens	Snrpb		R-HSA-111437;R-HSA-111438
R-HSA-5336415	Uptake and function of diphtheria toxin	1	10	6.57E-04	0.901035763	0.97347167	4	5	3.49E-04	9606	Homo sapiens	Hbegf		R-HSA-5336417;R-HSA-5336420;R-HSA-5336422;R-HSA-5336413
R-HSA-72200	mRNA Editing: C to U Conversion	1	10	6.57E-04	0.901035763	0.97347167	2	3	2.10E-04	9606	Homo sapiens	Apobec2		R-HSA-77609;R-HSA-83677
R-HSA-5666185	RHO GTPases Activate Rhotekin and Rhophilins	1	10	6.57E-04	0.901035763	0.97347167	3	6	4.19E-04	9606	Homo sapiens	Rtkn		R-HSA-5666197;R-HSA-5666178;R-HSA-5666216
R-HSA-112412	SOS-mediated signalling	1	10	6.57E-04	0.901035763	0.97347167	1	2	1.40E-04	9606	Homo sapiens	Hras		R-HSA-109817
R-HSA-112313	Neurotransmitter uptake and metabolism In glial cells	1	10	6.57E-04	0.901035763	0.97347167	1	3	2.10E-04	9606	Homo sapiens	Slc1a3		R-HSA-210439
R-HSA-210455	Astrocytic Glutamate-Glutamine Uptake And Metabolism	1	10	6.57E-04	0.901035763	0.97347167	1	3	2.10E-04	9606	Homo sapiens	Slc1a3		R-HSA-210439
R-HSA-1296052	Ca2+ activated K+ channels	1	10	6.57E-04	0.901035763	0.97347167	1	3	2.10E-04	9606	Homo sapiens	Kcnmb1		R-HSA-1296037
R-HSA-5576890	Phase 3 - rapid repolarisation	1	10	6.57E-04	0.901035763	0.97347167	1	4	2.80E-04	9606	Homo sapiens	Kcnq1		R-HSA-5577050
R-HSA-426117	Cation-coupled Chloride cotransporters	1	10	6.57E-04	0.901035763	0.97347167	1	4	2.80E-04	9606	Homo sapiens	Slc12a1		R-HSA-426086
R-HSA-447041	CHL1 interactions	1	10	6.57E-04	0.901035763	0.97347167	1	5	3.49E-04	9606	Homo sapiens	Ank1		R-HSA-447034
R-HSA-1638074	Keratan sulfate/keratin metabolism	8	51	0.003348214	0.901409219	0.97347167	10	16	0.001118334	9606	Homo sapiens	Acan;B4galt5;B3gnt7;Lum;Omd;Ogn;Kera;Fmod		R-HSA-2046239;R-HSA-2046175;R-HSA-2046222;R-HSA-2025724;R-HSA-2046285;R-HSA-2046298;R-HSA-2025723;R-HSA-2046265;R-HSA-1793217;R-HSA-2046180
R-HSA-8854691	Interleukin-20 family signaling	4	29	0.001903887	0.901747232	0.97347167	33	56	0.003914168	9606	Homo sapiens	Socs3;Ifnlr1		R-HSA-8987080;R-HSA-8987084;R-HSA-8987150;R-HSA-8986446;R-HSA-8987266;R-HSA-8987202;R-HSA-8987141;R-HSA-8987015;R-HSA-8987270;R-HSA-8987033;R-HSA-8987097;R-HSA-448661;R-HSA-8986972;R-HSA-9005340;R-HSA-8987039;R-HSA-8987230;R-HSA-8982163;R-HSA-8982162;R-HSA-8982165;R-HSA-8987156;R-HSA-8987220;R-HSA-448728;R-HSA-8986985;R-HSA-8987179;R-HSA-8987105;R-HSA-8987040;R-HSA-8987104;R-HSA-448744;R-HSA-8987…
R-HSA-9634638	Estrogen-dependent nuclear events downstream of ESR-membrane signaling	4	29	0.001903887	0.901747232	0.97347167	2	12	8.39E-04	9606	Homo sapiens	Tgfa;Fos;Hbegf		R-HSA-9625479;R-HSA-9625465
R-HSA-181431	Acetylcholine binding and downstream events	2	17	0.001116071	0.903344913	0.97347167	6	6	4.19E-04	9606	Homo sapiens	Chrnb4;Chrnd		R-HSA-629595;R-HSA-629596;R-HSA-629599;R-HSA-622325;R-HSA-629588;R-HSA-622326
R-HSA-622327	Postsynaptic nicotinic acetylcholine receptors	2	17	0.001116071	0.903344913	0.97347167	4	4	2.80E-04	9606	Homo sapiens	Chrnb4;Chrnd		R-HSA-629595;R-HSA-629596;R-HSA-622325;R-HSA-629588
R-HSA-1059683	Interleukin-6 signaling	2	17	0.001116071	0.903344913	0.97347167	16	20	0.001397917	9606	Homo sapiens	Socs3;Il6		R-HSA-1112690;R-HSA-1112755;R-HSA-1067667;R-HSA-1112565;R-HSA-1112727;R-HSA-1067640;R-HSA-1112602;R-HSA-1112604;R-HSA-1067676;R-HSA-1112510;R-HSA-1112703;R-HSA-1112514;R-HSA-1067651;R-HSA-1112708;R-HSA-1067688;R-HSA-1067659
R-HSA-9796292	Formation of axial mesoderm	2	17	0.001116071	0.903344913	0.97347167	3	4	2.80E-04	9606	Homo sapiens	Tead4		R-HSA-9796209;R-HSA-9796225;R-HSA-9796300
R-HSA-170968	Frs2-mediated activation	2	17	0.001116071	0.903344913	0.97347167	9	13	9.09E-04	9606	Homo sapiens	Map2k2;Ntrk1		R-HSA-170978;R-HSA-170979;R-HSA-170977;R-HSA-170964;R-HSA-9610154;R-HSA-9610152;R-HSA-9610153;R-HSA-170975;R-HSA-9610156
R-HSA-8963901	Chylomicron remodeling	2	17	0.001116071	0.903344913	0.97347167	2	3	2.10E-04	9606	Homo sapiens	Apoc4;Lpl		R-HSA-174690;R-HSA-174757
R-HSA-975110	TRAF6 mediated IRF7 activation in TLR7/8 or 9 signaling	2	17	0.001116071	0.903344913	0.97347167	3	5	3.49E-04	9606	Homo sapiens	Tlr9;Tlr7		R-HSA-975118;R-HSA-975188;R-HSA-975106
R-HSA-174490	Membrane binding and targetting of GAG proteins	2	17	0.001116071	0.903344913	0.97347167	2	4	2.80E-04	9606	Homo sapiens	Vps37b;Vps37c		R-HSA-3149434;R-HSA-184269
R-HSA-1475029	Reversible hydration of carbon dioxide	2	17	0.001116071	0.903344913	0.97347167	2	8	5.59E-04	9606	Homo sapiens	Car12;Car9		R-HSA-1475025;R-HSA-1475017
R-HSA-9029558	NR1H2 & NR1H3 regulate gene expression linked to lipogenesis	2	17	0.001116071	0.903344913	0.97347167	2	8	5.59E-04	9606	Homo sapiens	Angptl3		R-HSA-9657775;R-HSA-9657836
R-HSA-9664565	Signaling by ERBB2 KD Mutants	5	35	0.002297794	0.9058175	0.97347167	17	17	0.00118823	9606	Homo sapiens	Erbb2;Nrg1;Hras;Hbegf		R-HSA-9665009;R-HSA-9649393;R-HSA-9664976;R-HSA-9664567;R-HSA-9664983;R-HSA-9664950;R-HSA-9664918;R-HSA-9664664;R-HSA-9664991;R-HSA-9665121;R-HSA-9664646;R-HSA-9664933;R-HSA-9665034;R-HSA-9665000;R-HSA-9665032;R-HSA-9664588;R-HSA-9664940
R-HSA-9674555	Signaling by CSF3 (G-CSF)	5	35	0.002297794	0.9058175	0.97347167	19	21	0.001467813	9606	Homo sapiens	Socs1;Socs3;Csf3		R-HSA-9674546;R-HSA-9705461;R-HSA-9677585;R-HSA-9705458;R-HSA-9705726;R-HSA-9674808;R-HSA-9674558;R-HSA-9705465;R-HSA-9705466;R-HSA-9705467;R-HSA-9674563;R-HSA-9674562;R-HSA-9674816;R-HSA-9674567;R-HSA-9676071;R-HSA-9705729;R-HSA-9677579;R-HSA-9707977;R-HSA-9705738
R-HSA-9759475	Regulation of CDH11 Expression and Function	5	35	0.002297794	0.9058175	0.97347167	12	28	0.001957084	9606	Homo sapiens	Prdm8;Zeb2;Jup;Cdh24;Hoxc8		R-HSA-9833671;R-HSA-9760965;R-HSA-9761120;R-HSA-9760641;R-HSA-9761025;R-HSA-9760402;R-HSA-9761027;R-HSA-9761452;R-HSA-9761421;R-HSA-9760399;R-HSA-9833674;R-HSA-9833672
R-HSA-6806834	Signaling by MET	15	88	0.005777311	0.908556074	0.97347167	45	51	0.003564689	9606	Homo sapiens	Spint1;Col1a1;Col5a2;Col11a2;Hgf;Lama5;Ptpn1;Itga3;Lama1;Lamb3;Lama2;Lama4;Tns4;Spint2;Hras		R-HSA-8875591;R-HSA-8851908;R-HSA-8875523;R-HSA-8851842;R-HSA-6807008;R-HSA-8851919;R-HSA-8875661;R-HSA-6806957;R-HSA-8875531;R-HSA-6800299;R-HSA-8875659;R-HSA-8865994;R-HSA-6800298;R-HSA-8875540;R-HSA-6807027;R-HSA-8851859;R-HSA-8874079;R-HSA-8874078;R-HSA-6806974;R-HSA-8851933;R-HSA-8851804;R-HSA-8851866;R-HSA-8875482;R-HSA-9735946;R-HSA-8875558;R-HSA-8851877;R-HSA-8874083;R-HSA-8874082;R-HSA-8…
R-HSA-1912408	Pre-NOTCH Transcription and Translation	15	88	0.005777311	0.908556074	0.97347167	19	28	0.001957084	9606	Homo sapiens	Hist1h2ac;Hist1h2ab;H2afx;Hist1h4k;Maml3;Hist1h4i;Elf3;Hist1h4j;Notch1;H2afj;Hist1h4h;Notch3;Hist1h4a;Hist1h4b;Runx1;Hist1h2bn		R-HSA-1912412;R-HSA-1912415;R-HSA-9017835;R-HSA-1606682;R-HSA-9021357;R-HSA-1912409;R-HSA-9604703;R-HSA-9604831;R-HSA-9604829;R-HSA-9604834;R-HSA-1912366;R-HSA-1912363;R-HSA-1912362;R-HSA-4395227;R-HSA-1606561;R-HSA-4395231;R-HSA-9021364;R-HSA-9604719;R-HSA-1912416
R-HSA-5654727	Negative regulation of FGFR2 signaling	6	41	0.002691702	0.910803994	0.97347167	3	14	9.79E-04	9606	Homo sapiens	Fgf5;Fgf7;Fgf9;Fgf23;Fgf10;Fgf22		R-HSA-5654677;R-HSA-5654562;R-HSA-5654729
R-HSA-110328	Recognition and association of DNA glycosylase with site containing an affected pyrimidine	6	41	0.002691702	0.910803994	0.97347167	1	21	0.001467813	9606	Homo sapiens	Hist1h2ac;Hist1h2ab;Hist1h4i;Hist1h4j;H2afj;Hist1h4h;H2afx;Hist1h4k;Hist1h4a;Hist1h4b;Hist1h2bn		R-HSA-9629372
R-HSA-69231	Cyclin D associated events in G1	8	52	0.003413866	0.911893952	0.97347167	10	17	0.00118823	9606	Homo sapiens	Ptk6;E2f2;Cdkn2b;Cdkn1a;Cdkn2d;Cdkn1c		R-HSA-182594;R-HSA-8941915;R-HSA-8942607;R-HSA-9018017;R-HSA-69227;R-HSA-8942803;R-HSA-1226094;R-HSA-8942836;R-HSA-1226095;R-HSA-8941895
R-HSA-69236	G1 Phase	8	52	0.003413866	0.911893952	0.97347167	10	17	0.00118823	9606	Homo sapiens	Ptk6;E2f2;Cdkn2b;Cdkn1a;Cdkn2d;Cdkn1c		R-HSA-182594;R-HSA-8941915;R-HSA-8942607;R-HSA-9018017;R-HSA-69227;R-HSA-8942803;R-HSA-1226094;R-HSA-8942836;R-HSA-1226095;R-HSA-8941895
R-HSA-2644603	Signaling by NOTCH1 in Cancer	11	68	0.004464286	0.913147069	0.97347167	39	39	0.002725938	9606	Homo sapiens	Aph1a;Jag2;Hdac5;Jag1;Ncor2;Notch1;Myc;Maml3;Ccnc;Neurl1a		R-HSA-2769000;R-HSA-2769007;R-HSA-2220964;R-HSA-2220967;R-HSA-2220966;R-HSA-2220971;R-HSA-2768993;R-HSA-2768999;R-HSA-2666278;R-HSA-2220976;R-HSA-2220979;R-HSA-2220978;R-HSA-2220981;R-HSA-2220982;R-HSA-2220985;R-HSA-2769008;R-HSA-2220988;R-HSA-2769015;R-HSA-2900748;R-HSA-2691211;R-HSA-2691214;R-HSA-2900747;R-HSA-2660815;R-HSA-2730752;R-HSA-2737728;R-HSA-4396393;R-HSA-2900743;R-HSA-4396392;R-HSA-2…
R-HSA-2644602	Signaling by NOTCH1 PEST Domain Mutants in Cancer	11	68	0.004464286	0.913147069	0.97347167	21	21	0.001467813	9606	Homo sapiens	Aph1a;Jag2;Hdac5;Jag1;Ncor2;Notch1;Myc;Maml3;Ccnc;Neurl1a		R-HSA-2769000;R-HSA-2769007;R-HSA-2220964;R-HSA-2220967;R-HSA-2220966;R-HSA-2220971;R-HSA-4396393;R-HSA-2768993;R-HSA-4396392;R-HSA-2768999;R-HSA-2220944;R-HSA-4396402;R-HSA-4396401;R-HSA-2220979;R-HSA-2220981;R-HSA-2220982;R-HSA-2220985;R-HSA-2769008;R-HSA-2220957;R-HSA-2220988;R-HSA-2769015
R-HSA-2894858	Signaling by NOTCH1 HD+PEST Domain Mutants in Cancer	11	68	0.004464286	0.913147069	0.97347167	21	21	0.001467813	9606	Homo sapiens	Aph1a;Jag2;Hdac5;Jag1;Ncor2;Notch1;Myc;Maml3;Ccnc;Neurl1a		R-HSA-2900748;R-HSA-2220964;R-HSA-2220967;R-HSA-2900747;R-HSA-2220966;R-HSA-2220971;R-HSA-4396393;R-HSA-2900743;R-HSA-4396392;R-HSA-2220976;R-HSA-2900765;R-HSA-4396402;R-HSA-4396401;R-HSA-2220979;R-HSA-2220981;R-HSA-2220982;R-HSA-2900756;R-HSA-2220985;R-HSA-2220957;R-HSA-2220988;R-HSA-2769015
R-HSA-2644606	Constitutive Signaling by NOTCH1 PEST Domain Mutants	11	68	0.004464286	0.913147069	0.97347167	21	21	0.001467813	9606	Homo sapiens	Aph1a;Jag2;Hdac5;Jag1;Ncor2;Notch1;Myc;Maml3;Ccnc;Neurl1a		R-HSA-2769000;R-HSA-2769007;R-HSA-2220964;R-HSA-2220967;R-HSA-2220966;R-HSA-2220971;R-HSA-4396393;R-HSA-2768993;R-HSA-4396392;R-HSA-2768999;R-HSA-2220944;R-HSA-4396402;R-HSA-4396401;R-HSA-2220979;R-HSA-2220981;R-HSA-2220982;R-HSA-2220985;R-HSA-2769008;R-HSA-2220957;R-HSA-2220988;R-HSA-2769015
R-HSA-2894862	Constitutive Signaling by NOTCH1 HD+PEST Domain Mutants	11	68	0.004464286	0.913147069	0.97347167	21	21	0.001467813	9606	Homo sapiens	Aph1a;Jag2;Hdac5;Jag1;Ncor2;Notch1;Myc;Maml3;Ccnc;Neurl1a		R-HSA-2900748;R-HSA-2220964;R-HSA-2220967;R-HSA-2900747;R-HSA-2220966;R-HSA-2220971;R-HSA-4396393;R-HSA-2900743;R-HSA-4396392;R-HSA-2220976;R-HSA-2900765;R-HSA-4396402;R-HSA-4396401;R-HSA-2220979;R-HSA-2220981;R-HSA-2220982;R-HSA-2900756;R-HSA-2220985;R-HSA-2220957;R-HSA-2220988;R-HSA-2769015
R-HSA-174048	APC/C:Cdc20 mediated degradation of Cyclin B	3	24	0.00157563	0.914795225	0.97347167	3	3	2.10E-04	9606	Homo sapiens	Ube2s;Ube2c;Cdc20		R-HSA-174227;R-HSA-174120;R-HSA-174157
R-HSA-2243919	Crosslinking of collagen fibrils	3	24	0.00157563	0.914795225	0.97347167	12	13	9.09E-04	9606	Homo sapiens	Col1a1;Col4a3;Col4a4		R-HSA-2559639;R-HSA-2395302;R-HSA-2395223;R-HSA-2243926;R-HSA-2395314;R-HSA-2395340;R-HSA-2395324;R-HSA-2243931;R-HSA-2002466;R-HSA-2395257;R-HSA-2395322;R-HSA-2250301
R-HSA-140179	Amine Oxidase reactions	3	24	0.00157563	0.914795225	0.97347167	6	8	5.59E-04	9606	Homo sapiens	Maoa;Maob;Smox		R-HSA-141186;R-HSA-141202;R-HSA-141200;R-HSA-9677929;R-HSA-9677917;R-HSA-141341
R-HSA-881907	Gastrin-CREB signalling pathway via PKC and MAPK	3	24	0.00157563	0.914795225	0.97347167	5	9	6.29E-04	9606	Homo sapiens	Cckbr;Hras;Hbegf		R-HSA-870269;R-HSA-2179415;R-HSA-2179387;R-HSA-2179402;R-HSA-2179407
R-HSA-2142688	Synthesis of 5-eicosatetraenoic acids	3	24	0.00157563	0.914795225	0.97347167	2	4	2.80E-04	9606	Homo sapiens	Gpx2;Pon3;Pon1		R-HSA-8932633;R-HSA-2161946
R-HSA-449836	Other interleukin signaling	3	24	0.00157563	0.914795225	0.97347167	5	17	0.00118823	9606	Homo sapiens	Sdc1;Ifnlr1;Csf3		R-HSA-448661;R-HSA-8854738;R-HSA-9009554;R-HSA-6787737;R-HSA-9009558
R-HSA-8964058	HDL remodeling	3	24	0.00157563	0.914795225	0.97347167	3	13	9.09E-04	9606	Homo sapiens	Lipg;Apoc4;Abcg1		R-HSA-266082;R-HSA-266303;R-HSA-8980228
R-HSA-844456	The NLRP3 inflammasome	3	24	0.00157563	0.914795225	0.97347167	4	18	0.001258125	9606	Homo sapiens	Txnip;Nfkb2;Hmox1		R-HSA-1250272;R-HSA-9603905;R-HSA-1250264;R-HSA-1250253
R-HSA-8863678	Neurodegenerative Diseases	4	30	0.001969538	0.915084755	0.97347167	16	22	0.001537709	9606	Homo sapiens	Lmna;Capn1;Cdk5r1;Lmnb1		R-HSA-8868134;R-HSA-8863014;R-HSA-8863013;R-HSA-8863012;R-HSA-8868260;R-HSA-8863587;R-HSA-8863011;R-HSA-8863008;R-HSA-8868567;R-HSA-8868340;R-HSA-8863007;R-HSA-8870558;R-HSA-8868573;R-HSA-8868666;R-HSA-8863674;R-HSA-8868344
R-HSA-8862803	Deregulated CDK5 triggers multiple neurodegenerative pathways in Alzheimer's disease models	4	30	0.001969538	0.915084755	0.97347167	16	22	0.001537709	9606	Homo sapiens	Lmna;Capn1;Cdk5r1;Lmnb1		R-HSA-8868134;R-HSA-8863014;R-HSA-8863013;R-HSA-8863012;R-HSA-8868260;R-HSA-8863587;R-HSA-8863011;R-HSA-8863008;R-HSA-8868567;R-HSA-8868340;R-HSA-8863007;R-HSA-8870558;R-HSA-8868573;R-HSA-8868666;R-HSA-8863674;R-HSA-8868344
R-HSA-181430	Norepinephrine Neurotransmitter Release Cycle	4	30	0.001969538	0.915084755	0.97347167	3	6	4.19E-04	9606	Homo sapiens	Maoa;Maob;Ppfia3;Ppfia2		R-HSA-374899;R-HSA-374909;R-HSA-374922
R-HSA-6811558	PI5P, PP2A and IER3 Regulate PI3K/AKT Signaling	23	129	0.008469013	0.915737386	0.97347167	4	7	4.89E-04	9606	Homo sapiens	Klb;Erbb2;Hgf;Tgfa;Nrg1;Esr1;Fgfr3;Fgf23;Hbegf;Fgf10;Fgf22;Fgf5;Fgf7;Fgf9;Cd28;Pdgfb;Icos;Pip5k1b;Ier3		R-HSA-2316434;R-HSA-6811472;R-HSA-6811454;R-HSA-1676082
R-HSA-9670095	Inhibition of DNA recombination at telomere	7	47	0.003085609	0.916102573	0.97347167	4	4	2.80E-04	9606	Homo sapiens	Hist1h2ac;Hist1h2ab;Hist1h4i;Hist1h4j;H2afj;Hist1h4h;H2afx;Hist1h4k;Hist1h4a;Hist1h4b;Daxx;Hist1h2bn		R-HSA-9670114;R-HSA-9670149;R-HSA-9670101;R-HSA-9007926
R-HSA-202433	Generation of second messenger molecules	7	47	0.003085609	0.916102573	0.97347167	9	17	0.00118823	9606	Homo sapiens	Vasp;H2-Eb1;Fam83f;Igsf3;Spns1;Evl;H2-Aa		R-HSA-202241;R-HSA-202375;R-HSA-202325;R-HSA-202245;R-HSA-202331;R-HSA-202248;R-HSA-202216;R-HSA-213407;R-HSA-430201
R-HSA-1227990	Signaling by ERBB2 in Cancer	5	36	0.002363445	0.917725884	0.97347167	62	62	0.004333543	9606	Homo sapiens	Erbb2;Nrg1;Hras;Hbegf		R-HSA-9664918;R-HSA-9664664;R-HSA-9665304;R-HSA-9665311;R-HSA-9665411;R-HSA-9665410;R-HSA-9665409;R-HSA-9665408;R-HSA-9665280;R-HSA-9665415;R-HSA-9664646;R-HSA-9665286;R-HSA-9665413;R-HSA-9665284;R-HSA-9665412;R-HSA-9665034;R-HSA-9665417;R-HSA-9665032;R-HSA-9665416;R-HSA-9664567;R-HSA-9664950;R-HSA-1248694;R-HSA-9652277;R-HSA-1227964;R-HSA-9665699;R-HSA-9665315;R-HSA-9665698;R-HSA-9665697;R-HSA-9…
R-HSA-9013508	NOTCH3 Intracellular Domain Regulates Transcription	5	36	0.002363445	0.917725884	0.97347167	20	22	0.001537709	9606	Homo sapiens	Notch1;Wwc1;Notch3;Maml3		R-HSA-9021480;R-HSA-9021451;R-HSA-9021450;R-HSA-9018538;R-HSA-9021325;R-HSA-9016751;R-HSA-9018542;R-HSA-9013568;R-HSA-9021412;R-HSA-9021478;R-HSA-9016861;R-HSA-9014141;R-HSA-9013567;R-HSA-9013631;R-HSA-9021406;R-HSA-9014129;R-HSA-9013488;R-HSA-9016916;R-HSA-9013652;R-HSA-9017398
R-HSA-1250196	SHC1 events in ERBB2 signaling	5	36	0.002363445	0.917725884	0.97347167	4	6	4.19E-04	9606	Homo sapiens	Erbb2;Nrg1;Hras;Hbegf		R-HSA-1250195;R-HSA-1250486;R-HSA-1963578;R-HSA-1250463
R-HSA-9687139	Aberrant regulation of mitotic cell cycle due to RB1 defects	5	36	0.002363445	0.917725884	0.97347167	2	3	2.10E-04	9606	Homo sapiens	Ube2s;Ube2c;E2f2;Cdkn1a;Cdkn1c		R-HSA-9687377;R-HSA-9659782
R-HSA-8863795	Downregulation of ERBB2 signaling	5	36	0.002363445	0.917725884	0.97347167	8	14	9.79E-04	9606	Homo sapiens	Erbb2;Nrg1;Stub1;Hbegf		R-HSA-1918092;R-HSA-1918095;R-HSA-1963563;R-HSA-8864125;R-HSA-1358798;R-HSA-8863804;R-HSA-1358792;R-HSA-8864105
R-HSA-5686938	Regulation of TLR by endogenous ligand	5	36	0.002363445	0.917725884	0.97347167	6	12	8.39E-04	9606	Homo sapiens	Tlr6;Cd36;S100a9;S100a8;Ly96		R-HSA-6805943;R-HSA-8870678;R-HSA-5432849;R-HSA-8869667;R-HSA-5432852;R-HSA-5432825
R-HSA-1170546	Prolactin receptor signaling	2	18	0.001181723	0.919717657	0.97347167	14	14	9.79E-04	9606	Homo sapiens	Ghr;Prlr		R-HSA-1675473;R-HSA-1369080;R-HSA-1369114;R-HSA-1369115;R-HSA-1370500;R-HSA-976991;R-HSA-1671691;R-HSA-982810;R-HSA-1364044;R-HSA-1302698;R-HSA-1170539;R-HSA-1370505;R-HSA-1671687;R-HSA-1364043
R-HSA-205043	NRIF signals cell death from the nucleus	2	18	0.001181723	0.919717657	0.97347167	4	7	4.89E-04	9606	Homo sapiens	Ngfr;Aph1a		R-HSA-204949;R-HSA-193669;R-HSA-205112;R-HSA-193677
R-HSA-6803211	TP53 Regulates Transcription of Death Receptors and Ligands	2	18	0.001181723	0.919717657	0.97347167	3	7	4.89E-04	9606	Homo sapiens	Igfbp3		R-HSA-6800035;R-HSA-6800044;R-HSA-6800042
R-HSA-174495	Synthesis And Processing Of GAG, GAGPOL Polyproteins	2	18	0.001181723	0.919717657	0.97347167	2	5	3.49E-04	9606	Homo sapiens	Vps37b;Vps37c		R-HSA-3149434;R-HSA-184269
R-HSA-2160916	Hyaluronan uptake and degradation	2	18	0.001181723	0.919717657	0.97347167	3	10	6.99E-04	9606	Homo sapiens	Slc9a1;Cd44		R-HSA-2160915;R-HSA-2160884;R-HSA-2160892
R-HSA-193144	Estrogen biosynthesis	2	18	0.001181723	0.919717657	0.97347167	2	8	5.59E-04	9606	Homo sapiens	Hsd17b11;Hsd17b2		R-HSA-5693390;R-HSA-8862137
R-HSA-9701898	STAT3 nuclear events downstream of ALK signaling	2	18	0.001181723	0.919717657	0.97347167	2	10	6.99E-04	9606	Homo sapiens	Cd274		R-HSA-9701537;R-HSA-9701562
R-HSA-8964539	Glutamate and glutamine metabolism	6	42	0.002757353	0.921460095	0.97347167	7	14	9.79E-04	9606	Homo sapiens	Car2;Pycr2;Gls2;Got2;Kyat1		R-HSA-70609;R-HSA-6783939;R-HSA-6783955;R-HSA-70613;R-HSA-70666;R-HSA-893616;R-HSA-70654
R-HSA-381042	PERK regulates gene expression	6	42	0.002757353	0.921460095	0.97347167	4	11	7.69E-04	9606	Homo sapiens	Ccl12;Khsrp;Ccl2;Cebpb;Atf3		R-HSA-517731;R-HSA-1791118;R-HSA-1791056;R-HSA-1791173
R-HSA-9032500	Activated NTRK2 signals through FYN	1	11	7.22E-04	0.921478278	0.97347167	7	7	4.89E-04	9606	Homo sapiens	Ntrk2		R-HSA-9032601;R-HSA-9032761;R-HSA-9032798;R-HSA-9037040;R-HSA-9032532;R-HSA-9032582;R-HSA-9032502
R-HSA-8939246	RUNX1 regulates transcription of genes involved in differentiation of myeloid cells	1	11	7.22E-04	0.921478278	0.97347167	7	7	4.89E-04	9606	Homo sapiens	Runx1		R-HSA-8939066;R-HSA-8938251;R-HSA-8939054;R-HSA-8938382;R-HSA-8938228;R-HSA-8938389;R-HSA-8938231
R-HSA-629597	Highly calcium permeable nicotinic acetylcholine receptors	1	11	7.22E-04	0.921478278	0.97347167	2	2	1.40E-04	9606	Homo sapiens	Chrnb4		R-HSA-629599;R-HSA-622326
R-HSA-8875656	MET receptor recycling	1	11	7.22E-04	0.921478278	0.97347167	2	2	1.40E-04	9606	Homo sapiens	Hgf		R-HSA-8875661;R-HSA-8875659
R-HSA-196025	Formation of annular gap junctions	1	11	7.22E-04	0.921478278	0.97347167	2	2	1.40E-04	9606	Homo sapiens	Actg1		R-HSA-196017;R-HSA-196026
R-HSA-167827	The proton buffering model	1	11	7.22E-04	0.921478278	0.97347167	1	1	6.99E-05	9606	Homo sapiens	Ucp2		R-HSA-170026
R-HSA-8849469	PTK6 Regulates RTKs and Their Effectors AKT1 and DOK1	1	11	7.22E-04	0.921478278	0.97347167	7	8	5.59E-04	9606	Homo sapiens	Ptk6		R-HSA-8848774;R-HSA-8848758;R-HSA-8848818;R-HSA-8848864;R-HSA-8848751;R-HSA-8848873;R-HSA-8848776
R-HSA-77588	SLBP Dependent Processing of Replication-Dependent Histone Pre-mRNAs	1	11	7.22E-04	0.921478278	0.97347167	2	3	2.10E-04	9606	Homo sapiens	Snrpb		R-HSA-77585;R-HSA-77586
R-HSA-4755510	SUMOylation of immune response proteins	1	11	7.22E-04	0.921478278	0.97347167	1	5	3.49E-04	9606	Homo sapiens	Nfkb2		R-HSA-4755479
R-HSA-8963676	Intestinal absorption	1	11	7.22E-04	0.921478278	0.97347167	1	6	4.19E-04	9606	Homo sapiens	Slc5a1		R-HSA-8932955
R-HSA-9637628	Modulation by Mtb of host immune system	1	11	7.22E-04	0.921478278	0.97347167	1	6	4.19E-04	9606	Homo sapiens	B2m		R-HSA-9637635
R-HSA-442729	CREB1 phosphorylation through the activation of CaMKII/CaMKK/CaMKIV cascasde	1	11	7.22E-04	0.921478278	0.97347167	1	10	6.99E-04	9606	Homo sapiens	Camk2b		R-HSA-444792
R-HSA-1462054	Alpha-defensins	1	11	7.22E-04	0.921478278	0.97347167	1	12	8.39E-04	9606	Homo sapiens	Art1		R-HSA-1972385
R-HSA-163125	Post-translational modification: synthesis of GPI-anchored proteins	20	115	0.007549895	0.921517297	0.97347167	5	16	0.001118334	9606	Homo sapiens	Nrn1;Rtn4rl2;Xpnpep2;Pigz;Mdga1;Opcml;Gpi1;Otoa;Lypd5;Ntng1;Gpaa1;Negr1;Lypd3;Ly6g6c;Alpl;Lsamp;Plaur;Reck;Sprn;Plet1		R-HSA-162836;R-HSA-162730;R-HSA-162729;R-HSA-8940388;R-HSA-162797
R-HSA-9614085	FOXO-mediated transcription	19	110	0.007221639	0.921614052	0.97347167	27	85	0.005941148	9606	Homo sapiens	Trim63;Abca6;Txnip;Pcbp4;Foxo6;Gadd45a;Sfn;Pck1;Cdkn1a;Stk11;Bbc3		R-HSA-9622738;R-HSA-199299;R-HSA-9622737;R-HSA-9618004;R-HSA-9625749;R-HSA-9623192;R-HSA-9625375;R-HSA-9625693;R-HSA-9625091;R-HSA-9623168;R-HSA-9617735;R-HSA-9625092;R-HSA-9622667;R-HSA-9622668;R-HSA-9623280;R-HSA-9617840;R-HSA-9623281;R-HSA-6803403;R-HSA-9617852;R-HSA-9617853;R-HSA-9625378;R-HSA-9614562;R-HSA-9625699;R-HSA-6803411;R-HSA-9615015;R-HSA-9617838;R-HSA-9615023
R-HSA-8986944	Transcriptional Regulation by MECP2	17	100	0.006565126	0.922214322	0.97347167	17	77	0.005381981	9606	Homo sapiens	Ptpn1;Camk2b;Ncor2;Gprin1;Notch1;Oprm1;Pparg;Sgk1;Fkbp5;Aurkb		R-HSA-9022728;R-HSA-9022764;R-HSA-9022734;R-HSA-9017441;R-HSA-9017921;R-HSA-9017954;R-HSA-9017447;R-HSA-8986939;R-HSA-9021946;R-HSA-9023549;R-HSA-9023132;R-HSA-9021948;R-HSA-9023345;R-HSA-9006992;R-HSA-9022770;R-HSA-9023346;R-HSA-9023538
R-HSA-5625886	Activated PKN1 stimulates transcription of AR (androgen receptor) regulated genes KLK2 and KLK3	7	48	0.003151261	0.925668944	0.97347167	11	11	7.69E-04	9606	Homo sapiens	Hist1h2ac;Hist1h2ab;Ar;Hist1h4i;Hist1h4j;H2afj;Hist1h4h;H2afx;Hist1h4k;Hist1h4a;Hist1h4b;Hist1h2bn		R-HSA-5625717;R-HSA-5625797;R-HSA-5625796;R-HSA-5625745;R-HSA-5625870;R-HSA-5625774;R-HSA-5625849;R-HSA-5625848;R-HSA-5625784;R-HSA-5625883;R-HSA-5625738
R-HSA-5218921	VEGFR2 mediated cell proliferation	4	31	0.002035189	0.926780437	0.97347167	5	12	8.39E-04	9606	Homo sapiens	Sphk1;Kdr;Vegfa;Hras		R-HSA-5218845;R-HSA-5218823;R-HSA-4420202;R-HSA-4420121;R-HSA-4420153
R-HSA-389977	Post-chaperonin tubulin folding pathway	3	25	0.001641282	0.927654631	0.97347167	9	9	6.29E-04	9606	Homo sapiens	Tuba1c;Tuba4a;Tubb4a		R-HSA-389972;R-HSA-389956;R-HSA-389974;R-HSA-389969;R-HSA-389955;R-HSA-389964;R-HSA-389976;R-HSA-389963;R-HSA-389978
R-HSA-5654720	PI-3K cascade:FGFR4	3	25	0.001641282	0.927654631	0.97347167	6	7	4.89E-04	9606	Homo sapiens	Klb;Fgf9;Fgf23		R-HSA-5654662;R-HSA-5654659;R-HSA-5654669;R-HSA-5654717;R-HSA-5654714;R-HSA-5654667
R-HSA-9609523	Insertion of tail-anchored proteins into the endoplasmic reticulum membrane	3	25	0.001641282	0.927654631	0.97347167	6	7	4.89E-04	9606	Homo sapiens	Cyb5a;Bag6;Hmox1		R-HSA-9609921;R-HSA-9609860;R-HSA-9610442;R-HSA-9609899;R-HSA-9617596;R-HSA-9609917
R-HSA-1181150	Signaling by NODAL	3	25	0.001641282	0.927654631	0.97347167	6	12	8.39E-04	9606	Homo sapiens	Acvr1c;Furin;Acvr1b		R-HSA-1181155;R-HSA-1181152;R-HSA-1225894;R-HSA-1181351;R-HSA-1181156;R-HSA-1181355
R-HSA-77111	Synthesis of Ketone Bodies	3	25	0.001641282	0.927654631	0.97347167	3	8	5.59E-04	9606	Homo sapiens	Acss3;Bdh2;Bdh1		R-HSA-8875071;R-HSA-73912;R-HSA-5696457
R-HSA-186763	Downstream signal transduction	5	37	0.002429097	0.928284653	0.97347167	16	16	0.001118334	9606	Homo sapiens	Grb7;Nck2;Pdgfb;Hras;Bcar1		R-HSA-382052;R-HSA-186819;R-HSA-1524182;R-HSA-382055;R-HSA-186826;R-HSA-380780;R-HSA-380782;R-HSA-186798;R-HSA-382056;R-HSA-1524186;R-HSA-382058;R-HSA-186765;R-HSA-186834;R-HSA-186800;R-HSA-186778;R-HSA-186780
R-HSA-399719	Trafficking of AMPA receptors	5	37	0.002429097	0.928284653	0.97347167	4	4	2.80E-04	9606	Homo sapiens	Cacng6;Camk2b;Pick1;Gria4;Grip2		R-HSA-416320;R-HSA-421007;R-HSA-416639;R-HSA-416985
R-HSA-389958	Cooperation of Prefoldin and TriC/CCT in actin and tubulin folding	5	37	0.002429097	0.928284653	0.97347167	4	6	4.19E-04	9606	Homo sapiens	Pfdn6;Pfdn2;Tuba1c;Tuba4a;Tubb4a		R-HSA-389970;R-HSA-389954;R-HSA-389980;R-HSA-389961
R-HSA-8963693	Aspartate and asparagine metabolism	5	37	0.002429097	0.928284653	0.97347167	4	11	7.69E-04	9606	Homo sapiens	Folh1;Naalad2;Got2;Gadl1;Aspa		R-HSA-5693783;R-HSA-5691507;R-HSA-70596;R-HSA-6787757
R-HSA-186797	Signaling by PDGF	11	70	0.004595588	0.929169905	0.97347167	29	31	0.002166772	9606	Homo sapiens	Grb7;Col4a3;Col5a2;Col4a4;Pdgfd;Nck2;Pdgfb;Furin;Thbs1;Hras;Bcar1		R-HSA-186819;R-HSA-1524182;R-HSA-186826;R-HSA-1524186;R-HSA-186765;R-HSA-186834;R-HSA-186773;R-HSA-186778;R-HSA-389086;R-HSA-186780;R-HSA-389083;R-HSA-382053;R-HSA-186786;R-HSA-382052;R-HSA-382055;R-HSA-382054;R-HSA-8864036;R-HSA-186785;R-HSA-382061;R-HSA-380780;R-HSA-380782;R-HSA-186798;R-HSA-382057;R-HSA-382056;R-HSA-382058;R-HSA-186800;R-HSA-8865276;R-HSA-8865275;R-HSA-9674093
R-HSA-6802949	Signaling by RAS mutants	8	54	0.003545168	0.930027395	0.97347167	9	9	6.29E-04	9606	Homo sapiens	Camk2b;Map2k2;Cnksr1;Map3k11;Vcl;Actg1;Hras;Iqgap3		R-HSA-9651280;R-HSA-6802834;R-HSA-6803233;R-HSA-6802926;R-HSA-6802925;R-HSA-6802924;R-HSA-6802908;R-HSA-6802922;R-HSA-6803240
R-HSA-6802955	Paradoxical activation of RAF signaling by kinase inactive BRAF	8	54	0.003545168	0.930027395	0.97347167	7	7	4.89E-04	9606	Homo sapiens	Camk2b;Map2k2;Cnksr1;Map3k11;Vcl;Actg1;Hras;Iqgap3		R-HSA-6802918;R-HSA-8936731;R-HSA-6803234;R-HSA-6802943;R-HSA-6802942;R-HSA-6802941;R-HSA-6802937
R-HSA-9649948	Signaling downstream of RAS mutants	8	54	0.003545168	0.930027395	0.97347167	7	7	4.89E-04	9606	Homo sapiens	Camk2b;Map2k2;Cnksr1;Map3k11;Vcl;Actg1;Hras;Iqgap3		R-HSA-6803233;R-HSA-6802926;R-HSA-6802925;R-HSA-6802924;R-HSA-6802908;R-HSA-6802922;R-HSA-6803240
R-HSA-6802946	Signaling by moderate kinase activity BRAF mutants	8	54	0.003545168	0.930027395	0.97347167	7	7	4.89E-04	9606	Homo sapiens	Camk2b;Map2k2;Cnksr1;Map3k11;Vcl;Actg1;Hras;Iqgap3		R-HSA-6802919;R-HSA-6802916;R-HSA-6802915;R-HSA-6802914;R-HSA-6803230;R-HSA-8936676;R-HSA-6802921
R-HSA-212300	PRC2 methylates histones and DNA	6	43	0.002823004	0.930983478	0.97347167	4	4	2.80E-04	9606	Homo sapiens	Hist1h2ac;Hist1h2ab;Hist1h4i;Hist1h4j;H2afj;Hist1h4h;H2afx;Hist1h4k;Hist1h4a;Hist1h4b;Hist1h2bn		R-HSA-212263;R-HSA-212222;R-HSA-212269;R-HSA-212252
R-HSA-1839126	FGFR2 mutant receptor activation	6	43	0.002823004	0.930983478	0.97347167	6	18	0.001258125	9606	Homo sapiens	Fgf5;Fgf7;Fgf9;Fgf23;Fgf10;Fgf22		R-HSA-2033486;R-HSA-2077421;R-HSA-2033474;R-HSA-2077424;R-HSA-2033472;R-HSA-2033488
R-HSA-69205	G1/S-Specific Transcription	6	43	0.002823004	0.930983478	0.97347167	8	28	0.001957084	9606	Homo sapiens	Cdt1;Orc1;E2f2;Fosb		R-HSA-8961946;R-HSA-8961915;R-HSA-8961934;R-HSA-8961678;R-HSA-8961952;R-HSA-8961665;R-HSA-8961619;R-HSA-8961671
R-HSA-381426	Regulation of Insulin-like Growth Factor (IGF) transport and uptake by Insulin-like Growth Factor Binding Proteins (IGFBPs)	22	127	0.00833771	0.932991736	0.97347167	14	14	9.79E-04	9606	Homo sapiens	Sdc2;Tmem132a;Timp1;Tnc;Ano8;Igf1;Fgf23;Qsox1;Cp;F5;Igfbp3;Igfbp5;Il6;Sparc;Cdh2;Penk;Gpc3;Ltbp1;Fstl3;Klk13;Chrdl1;Cyr61		R-HSA-381412;R-HSA-381543;R-HSA-381446;R-HSA-381537;R-HSA-8952289;R-HSA-381487;R-HSA-381518;R-HSA-381545;R-HSA-381461;R-HSA-381500;R-HSA-381503;R-HSA-381496;R-HSA-381435;R-HSA-381466
R-HSA-418885	DCC mediated attractive signaling	2	19	0.001247374	0.933451757	0.97347167	12	12	8.39E-04	9606	Homo sapiens	Ablim2;Ntn1		R-HSA-373716;R-HSA-418868;R-HSA-418850;R-HSA-418865;R-HSA-374701;R-HSA-373711;R-HSA-418858;R-HSA-418874;R-HSA-373720;R-HSA-418856;R-HSA-373707;R-HSA-418872
R-HSA-8964315	G beta:gamma signalling through BTK	2	19	0.001247374	0.933451757	0.97347167	3	3	2.10E-04	9606	Homo sapiens	Gng2;Gnb2		R-HSA-8964317;R-HSA-8964271;R-HSA-8964241
R-HSA-1810476	RIP-mediated NFkB activation via ZBP1	2	19	0.001247374	0.933451757	0.97347167	3	4	2.80E-04	9606	Homo sapiens	Nfkb2;Tlr3		R-HSA-9604480;R-HSA-168910;R-HSA-168140
R-HSA-2142712	Synthesis of 12-eicosatetraenoic acid derivatives	2	19	0.001247374	0.933451757	0.97347167	3	6	4.19E-04	9606	Homo sapiens	Gpx2;Alox12b		R-HSA-2161959;R-HSA-2161950;R-HSA-2161999
R-HSA-9735871	SARS-CoV-1 targets host intracellular signalling and regulatory pathways	2	19	0.001247374	0.933451757	0.97347167	2	7	4.89E-04	9606	Homo sapiens	Sfn;Serpine1		R-HSA-9737710;R-HSA-9727919
R-HSA-427601	Multifunctional anion exchangers	2	19	0.001247374	0.933451757	0.97347167	1	6	4.19E-04	9606	Homo sapiens	Slc26a9;Slc26a7		R-HSA-427570
R-HSA-9656223	Signaling by RAF1 mutants	7	49	0.003216912	0.934269205	0.97347167	6	7	4.89E-04	9606	Homo sapiens	Camk2b;Map2k2;Cnksr1;Vcl;Actg1;Hras;Iqgap3		R-HSA-9656211;R-HSA-9656209;R-HSA-9656215;R-HSA-9656214;R-HSA-9656213;R-HSA-9656212
R-HSA-9615017	FOXO-mediated transcription of oxidative stress, metabolic and neuronal genes	7	49	0.003216912	0.934269205	0.97347167	13	34	0.002376459	9606	Homo sapiens	Trim63;Abca6;Foxo6;Pck1		R-HSA-9622738;R-HSA-9623280;R-HSA-9622737;R-HSA-9623281;R-HSA-9625749;R-HSA-9623192;R-HSA-9625693;R-HSA-9625699;R-HSA-9625091;R-HSA-9623168;R-HSA-9615015;R-HSA-9625092;R-HSA-9615023
R-HSA-9609736	Assembly and cell surface presentation of NMDA receptors	7	49	0.003216912	0.934269205	0.97347167	4	23	0.001607605	9606	Homo sapiens	Camk2b;Actn2;Tuba1c;Tuba4a;Tubb4a;Scrib;Lin7a		R-HSA-9610627;R-HSA-9611030;R-HSA-9610408;R-HSA-9611368
R-HSA-6794361	Neurexins and neuroligins	9	60	0.003939076	0.934358133	0.97347167	12	19	0.001328021	9606	Homo sapiens	Nlgn2;Nlgn3;Lrrn2;Syt12;Nrxn1;Lin7a;Dlgap4;Begain		R-HSA-6797974;R-HSA-6794357;R-HSA-6794356;R-HSA-6794338;R-HSA-6797554;R-HSA-6794353;R-HSA-6797568;R-HSA-6794352;R-HSA-6794348;R-HSA-6794346;R-HSA-6794345;R-HSA-6794344
R-HSA-74752	Signaling by Insulin receptor	17	102	0.006696429	0.934647578	0.97347167	11	34	0.002376459	9606	Homo sapiens	Klb;Atp6v0a4;Grb10;Fgfr3;Fgf23;Atp6v1c2;Fgf10;Fgf22;Fgf5;Ptpn1;Fgf7;Fgf9;Pde3b;Tlr9;Ptprf;Hras		R-HSA-109699;R-HSA-74707;R-HSA-74723;R-HSA-74740;R-HSA-5252133;R-HSA-109817;R-HSA-162363;R-HSA-110011;R-HSA-162425;R-HSA-74733;R-HSA-109807
R-HSA-373755	Semaphorin interactions	11	71	0.004661239	0.936184134	0.97347167	27	41	0.00286573	9606	Homo sapiens	Sema3a;Ptprc;Sema4d;Dpysl5;Sema7a;Erbb2;Myh9;Myh14;Plxnb1;Cdk5r1;Rnd1		R-HSA-399941;R-HSA-399939;R-HSA-399951;R-HSA-416588;R-HSA-399946;R-HSA-399947;R-HSA-399944;R-HSA-416594;R-HSA-399952;R-HSA-400677;R-HSA-416546;R-HSA-434990;R-HSA-416559;R-HSA-434989;R-HSA-400682;R-HSA-373748;R-HSA-373750;R-HSA-416562;R-HSA-373746;R-HSA-419646;R-HSA-399934;R-HSA-399935;R-HSA-419197;R-HSA-399933;R-HSA-399930;R-HSA-399931;R-HSA-399928
R-HSA-70635	Urea cycle	4	32	0.00210084	0.937003167	0.97347167	4	8	5.59E-04	9606	Homo sapiens	Arg1;Orc1;Cps1;Ass1		R-HSA-70577;R-HSA-70569;R-HSA-70555;R-HSA-70634
R-HSA-5689901	Metalloprotease DUBs	4	32	0.00210084	0.937003167	0.97347167	3	6	4.19E-04	9606	Homo sapiens	Hist1h2ac;Hist1h2ab;Stambpl1;Hist1h2al		R-HSA-5691381;R-HSA-5696547;R-HSA-5691411
R-HSA-69273	Cyclin A/B1/B2 associated events during G2/M transition	4	32	0.00210084	0.937003167	0.97347167	7	25	0.001747396	9606	Homo sapiens	Mpp2;Wee1;Plk1;Pkmyt1		R-HSA-4088141;R-HSA-170070;R-HSA-170055;R-HSA-4088024;R-HSA-170116;R-HSA-170126;R-HSA-170156
R-HSA-3295583	TRP channels	4	32	0.00210084	0.937003167	0.97347167	1	7	4.89E-04	9606	Homo sapiens	Mcoln3;Trpc1;Trpv3;Trpm3		R-HSA-3295579
R-HSA-1980145	Signaling by NOTCH2	5	38	0.002494748	0.937618529	0.97347167	15	20	0.001397917	9606	Homo sapiens	Aph1a;Jag2;Jag1;Maml3;Neurl1a		R-HSA-2976716;R-HSA-1980061;R-HSA-2974731;R-HSA-1980056;R-HSA-157640;R-HSA-2976551;R-HSA-2976742;R-HSA-2172172;R-HSA-2127285;R-HSA-2197588;R-HSA-2976726;R-HSA-2197562;R-HSA-2197564;R-HSA-2976563;R-HSA-157629
R-HSA-2173795	Downregulation of SMAD2/3:SMAD4 transcriptional activity	5	38	0.002494748	0.937618529	0.97347167	8	27	0.001887188	9606	Homo sapiens	Ncor2;Smox;Serpine1;Smad7		R-HSA-9736966;R-HSA-9730967;R-HSA-2186741;R-HSA-2186747;R-HSA-173481;R-HSA-2179276;R-HSA-9736970;R-HSA-2106591
R-HSA-170984	ARMS-mediated activation	1	12	7.88E-04	0.937699038	0.97347167	6	6	4.19E-04	9606	Homo sapiens	Ntrk1		R-HSA-169891;R-HSA-169904;R-HSA-169905;R-HSA-169895;R-HSA-9612980;R-HSA-169901
R-HSA-428543	Inactivation of CDC42 and RAC1	1	12	7.88E-04	0.937699038	0.97347167	4	4	2.80E-04	9606	Homo sapiens	Slit2		R-HSA-428533;R-HSA-376145;R-HSA-428522;R-HSA-428536
R-HSA-190873	Gap junction degradation	1	12	7.88E-04	0.937699038	0.97347167	4	4	2.80E-04	9606	Homo sapiens	Actg1		R-HSA-196017;R-HSA-190519;R-HSA-196026;R-HSA-190829
R-HSA-9634635	Estrogen-stimulated signaling through PRKCZ	1	12	7.88E-04	0.937699038	0.97347167	3	6	4.19E-04	9606	Homo sapiens	Hras		R-HSA-9632918;R-HSA-9632906;R-HSA-9632910
R-HSA-379398	Enzymatic degradation of Dopamine by monoamine oxidase	1	12	7.88E-04	0.937699038	0.97347167	1	2	1.40E-04	9606	Homo sapiens	Maoa;Maob		R-HSA-379382
R-HSA-204626	Hypusine synthesis from eIF5A-lysine	1	12	7.88E-04	0.937699038	0.97347167	1	3	2.10E-04	9606	Homo sapiens	Dohh		R-HSA-204662
R-HSA-176974	Unwinding of DNA	1	12	7.88E-04	0.937699038	0.97347167	1	4	2.80E-04	9606	Homo sapiens	Fosb		R-HSA-176942
R-HSA-75072	mRNA Editing	1	12	7.88E-04	0.937699038	0.97347167	2	9	6.29E-04	9606	Homo sapiens	Apobec2		R-HSA-77609;R-HSA-83677
R-HSA-202040	G-protein activation	3	26	0.001706933	0.938707951	0.97347167	5	6	4.19E-04	9606	Homo sapiens	Gng2;Gnb2;Oprm1		R-HSA-167408;R-HSA-167429;R-HSA-167419;R-HSA-167433;R-HSA-112271
R-HSA-140837	Intrinsic Pathway of Fibrin Clot Formation	3	26	0.001706933	0.938707951	0.97347167	14	24	0.001677501	9606	Homo sapiens	F8;Gp1bb;Serping1		R-HSA-158145;R-HSA-158118;R-HSA-158278;R-HSA-9661625;R-HSA-9670014;R-HSA-158419;R-HSA-5607043;R-HSA-158164;R-HSA-158357;R-HSA-9650473;R-HSA-158137;R-HSA-158399;R-HSA-158300;R-HSA-158333
R-HSA-264642	Acetylcholine Neurotransmitter Release Cycle	3	26	0.001706933	0.938707951	0.97347167	2	6	4.19E-04	9606	Homo sapiens	Ppfia3;Ppfia2		R-HSA-372529;R-HSA-372505
R-HSA-198753	ERK/MAPK targets	3	26	0.001706933	0.938707951	0.97347167	2	7	4.89E-04	9606	Homo sapiens	Dusp7;Dusp6;Mapk11		R-HSA-203797;R-HSA-198669
R-HSA-2559580	Oxidative Stress Induced Senescence	19	113	0.007418592	0.939011607	0.97347167	28	40	0.002795834	9606	Homo sapiens	Hist1h2ac;Hist1h2ab;Cbx2;H2afx;Hist1h4k;Fos;Bmi1;Kdm6b;Map2k3;Hist1h4i;Hist1h4j;H2afj;Mink1;Hist1h4h;E2f2;Cdkn2b;Hist1h4a;Hist1h4b;Cdkn2d;Hist1h2bn;Mapk11		R-HSA-182594;R-HSA-3228469;R-HSA-3225851;R-HSA-3240765;R-HSA-3240766;R-HSA-3229089;R-HSA-3223200;R-HSA-450325;R-HSA-3240295;R-HSA-3239014;R-HSA-3239019;R-HSA-450333;R-HSA-3229102;R-HSA-3240787;R-HSA-3222546;R-HSA-3229138;R-HSA-3238999;R-HSA-450222;R-HSA-3209114;R-HSA-3222593;R-HSA-450292;R-HSA-3222533;R-HSA-8979071;R-HSA-3240777;R-HSA-3225867;R-HSA-450296;R-HSA-3240783;R-HSA-3240782
R-HSA-6802948	Signaling by high-kinase activity BRAF mutants	6	44	0.002888655	0.939470876	0.97347167	4	6	4.19E-04	9606	Homo sapiens	Map2k2;Cnksr1;Vcl;Actg1;Hras;Iqgap3		R-HSA-6802912;R-HSA-6802911;R-HSA-6802910;R-HSA-6803227
R-HSA-427359	SIRT1 negatively regulates rRNA expression	6	44	0.002888655	0.939470876	0.97347167	3	5	3.49E-04	9606	Homo sapiens	Hist1h2ac;Hist1h2ab;Hist1h4i;Hist1h4j;H2afj;Hist1h4h;H2afx;Hist1h4k;Hist1h4a;Hist1h4b;Hist1h2bn		R-HSA-427527;R-HSA-427514;R-HSA-427528
R-HSA-110331	Cleavage of the damaged purine	6	44	0.002888655	0.939470876	0.97347167	2	9	6.29E-04	9606	Homo sapiens	Hist1h2ac;Hist1h2ab;Hist1h4i;Hist1h4j;H2afj;Hist1h4h;H2afx;Hist1h4k;Hist1h4a;Hist1h4b;Hist1h2bn		R-HSA-9629216;R-HSA-9629483
R-HSA-2024096	HS-GAG degradation	6	44	0.002888655	0.939470876	0.97347167	3	14	9.79E-04	9606	Homo sapiens	Sdc4;Gpc1;Sdc2;Sdc1;Gpc3;Gpc6		R-HSA-1667005;R-HSA-2024084;R-HSA-1678694
R-HSA-375276	Peptide ligand-binding receptors	37	203	0.013327206	0.941904989	0.97347167	31	83	0.005801356	9606	Homo sapiens	Cxcl11;Cxcl10;Ednra;Cxcr2;Npy1r;Ppbp;Bdkrb2;Ece1;Bdkrb1;Apln;Mc2r;Cxcl9;Ccl12;Ccl8;Ccl7;Ccl4;Agtr1a;Ccl3;Ccl2;Cxcl1;Cxcl2;Ccr3;Cxcl5;Oxtr;Xcr1;Edn3;Cckbr;Cck;Cx3cr1;Pcdh1;Penk;Mc5r;Oprm1;F2rl1;Cxcl13		R-HSA-9731924;R-HSA-373061;R-HSA-9615249;R-HSA-8876868;R-HSA-374337;R-HSA-8862733;R-HSA-443978;R-HSA-9731931;R-HSA-389463;R-HSA-388503;R-HSA-9667456;R-HSA-443986;R-HSA-5694082;R-HSA-388560;R-HSA-9731393;R-HSA-373074;R-HSA-374173;R-HSA-373791;R-HSA-373342;R-HSA-373339;R-HSA-374298;R-HSA-444523;R-HSA-374248;R-HSA-373813;R-HSA-9667619;R-HSA-388596;R-HSA-388468;R-HSA-388529;R-HSA-388605;R-HSA-388863;…
R-HSA-991365	Activation of GABAB receptors	7	50	0.003282563	0.9419811	0.97347167	8	8	5.59E-04	9606	Homo sapiens	Gng2;Gnb2;Kcnj12;Kcnj9;Kcnj16;Kcnj6;Adcy5		R-HSA-170674;R-HSA-1013020;R-HSA-170666;R-HSA-1013013;R-HSA-392206;R-HSA-1013012;R-HSA-170686;R-HSA-170671
R-HSA-977444	GABA B receptor activation	7	50	0.003282563	0.9419811	0.97347167	8	9	6.29E-04	9606	Homo sapiens	Gng2;Gnb2;Kcnj12;Kcnj9;Kcnj16;Kcnj6;Adcy5		R-HSA-170674;R-HSA-1013020;R-HSA-170666;R-HSA-1013013;R-HSA-392206;R-HSA-1013012;R-HSA-170686;R-HSA-170671
R-HSA-5620924	Intraflagellar transport	8	56	0.003676471	0.944821101	0.97347167	9	12	8.39E-04	9606	Homo sapiens	Ift43;Tctex1d2;Ift81;Ttc30b;Ttc21b;Tuba1c;Tuba4a;Tubb4a		R-HSA-5624949;R-HSA-5617829;R-HSA-5617825;R-HSA-5625424;R-HSA-5625426;R-HSA-5625421;R-HSA-5617820;R-HSA-5624952;R-HSA-5625416
R-HSA-450604	KSRP (KHSRP) binds and destabilizes mRNA	2	20	0.001313025	0.944938553	0.97347167	5	5	3.49E-04	9606	Homo sapiens	Khsrp;Mapk11		R-HSA-450422;R-HSA-450499;R-HSA-451152;R-HSA-450592;R-HSA-450620
R-HSA-9687136	Aberrant regulation of mitotic exit in cancer due to RB1 defects	2	20	0.001313025	0.944938553	0.97347167	1	1	6.99E-05	9606	Homo sapiens	Ube2s;Ube2c		R-HSA-9687377
R-HSA-399955	SEMA3A-Plexin repulsion signaling by inhibiting Integrin adhesion	2	20	0.001313025	0.944938553	0.97347167	5	8	5.59E-04	9606	Homo sapiens	Sema3a;Rnd1		R-HSA-399941;R-HSA-399934;R-HSA-399935;R-HSA-399933;R-HSA-399928
R-HSA-434316	Fatty Acids bound to GPR40 (FFAR1) regulate insulin secretion	2	20	0.001313025	0.944938553	0.97347167	2	6	4.19E-04	9606	Homo sapiens	Plcb3;Plcb1		R-HSA-400023;R-HSA-399998
R-HSA-399997	Acetylcholine regulates insulin secretion	2	20	0.001313025	0.944938553	0.97347167	2	7	4.89E-04	9606	Homo sapiens	Plcb3;Plcb1		R-HSA-400023;R-HSA-399998
R-HSA-9758274	Regulation of NF-kappa B signaling	2	20	0.001313025	0.944938553	0.97347167	3	11	7.69E-04	9606	Homo sapiens	Ikbip		R-HSA-9749494;R-HSA-9749487;R-HSA-9749464
R-HSA-210744	Regulation of gene expression in late stage (branching morphogenesis) pancreatic bud precursor cells	2	20	0.001313025	0.944938553	0.97347167	1	4	2.80E-04	9606	Homo sapiens	Notch1;Maml3		R-HSA-1980047
R-HSA-6803207	TP53 Regulates Transcription of Caspase Activators and Caspases	2	20	0.001313025	0.944938553	0.97347167	2	17	0.00118823	9606	Homo sapiens	Nlrc4		R-HSA-6801415;R-HSA-6801355
R-HSA-399721	Glutamate binding, activation of AMPA receptors and synaptic plasticity	5	39	0.002560399	0.945846028	0.97347167	9	9	6.29E-04	9606	Homo sapiens	Cacng6;Camk2b;Pick1;Gria4;Grip2		R-HSA-420980;R-HSA-416320;R-HSA-399712;R-HSA-420977;R-HSA-421007;R-HSA-416639;R-HSA-399711;R-HSA-420975;R-HSA-416985
R-HSA-397795	G-protein beta:gamma signalling	5	39	0.002560399	0.945846028	0.97347167	13	15	0.001048438	9606	Homo sapiens	Plcb3;Arhgef6;Gng2;Gnb2;Plcb1		R-HSA-392295;R-HSA-8964619;R-HSA-8964271;R-HSA-392300;R-HSA-8964614;R-HSA-8964634;R-HSA-8964604;R-HSA-8964605;R-HSA-8964317;R-HSA-398193;R-HSA-8964241;R-HSA-398040;R-HSA-8964599
R-HSA-1839124	FGFR1 mutant receptor activation	5	39	0.002560399	0.945846028	0.97347167	8	25	0.001747396	9606	Homo sapiens	Fgf5;Fgf9;Myo18a;Lrrfip1;Fgf23		R-HSA-2023455;R-HSA-1839039;R-HSA-1839080;R-HSA-2023451;R-HSA-1839065;R-HSA-1839078;R-HSA-1839031;R-HSA-1839091
R-HSA-442742	CREB1 phosphorylation through NMDA receptor-mediated activation of RAS signaling	5	39	0.002560399	0.945846028	0.97347167	2	7	4.89E-04	9606	Homo sapiens	Rasgrf2;Camk2b;Actn2;Scrib;Hras		R-HSA-442732;R-HSA-442760
R-HSA-5654726	Negative regulation of FGFR1 signaling	5	39	0.002560399	0.945846028	0.97347167	3	15	0.001048438	9606	Homo sapiens	Fgf5;Fgf9;Fgf23;Fgf10;Fgf22		R-HSA-5654672;R-HSA-5654560;R-HSA-5654673
R-HSA-9734009	Defective Intrinsic Pathway for Apoptosis	4	33	0.002166492	0.945911307	0.97347167	16	24	0.001677501	9606	Homo sapiens	Lmna;Capn1;Cdk5r1;Lmnb1		R-HSA-8868134;R-HSA-8863014;R-HSA-8863013;R-HSA-8863012;R-HSA-8868260;R-HSA-8863587;R-HSA-8863011;R-HSA-8863008;R-HSA-8868567;R-HSA-8868340;R-HSA-8863007;R-HSA-8870558;R-HSA-8868573;R-HSA-8868666;R-HSA-8863674;R-HSA-8868344
R-HSA-3906995	Diseases associated with O-glycosylation of proteins	12	78	0.005120798	0.946411613	0.97347167	6	9	6.29E-04	9606	Homo sapiens	Adamts1;Spon2;Mucl1;Adamts20;Notch1;Adamts4;Notch3;Adamts9;Thbs1;Adamtsl3;C1galt1c1;Pomgnt1		R-HSA-6785524;R-HSA-5096537;R-HSA-5096538;R-HSA-5096532;R-HSA-6785565;R-HSA-5617096
R-HSA-73927	Depurination	6	45	0.002954307	0.947014899	0.97347167	4	19	0.001328021	9606	Homo sapiens	Hist1h2ac;Hist1h2ab;Hist1h4i;Hist1h4j;H2afj;Hist1h4h;H2afx;Hist1h4k;Hist1h4a;Hist1h4b;Hist1h2bn		R-HSA-9629216;R-HSA-9629483;R-HSA-9629195;R-HSA-9629373
R-HSA-450302	activated TAK1 mediates p38 MAPK activation	3	27	0.001772584	0.94817947	0.97347167	5	5	3.49E-04	9606	Homo sapiens	Map2k3;Nod2;Mapk11		R-HSA-450257;R-HSA-450222;R-HSA-450333;R-HSA-450346;R-HSA-450296
R-HSA-9034015	Signaling by NTRK3 (TRKC)	3	27	0.001772584	0.94817947	0.97347167	15	19	0.001328021	9606	Homo sapiens	Ptpro;Ntf3;Hras		R-HSA-9036970;R-HSA-9034796;R-HSA-9603445;R-HSA-9034862;R-HSA-9034016;R-HSA-9603419;R-HSA-9034855;R-HSA-9603420;R-HSA-9034875;R-HSA-9034714;R-HSA-9603719;R-HSA-9034814;R-HSA-9036949;R-HSA-9603407;R-HSA-9603437
R-HSA-9617324	Negative regulation of NMDA receptor-mediated neuronal transmission	3	27	0.001772584	0.94817947	0.97347167	2	4	2.80E-04	9606	Homo sapiens	Camk2b;Actn2;Scrib		R-HSA-9619449;R-HSA-9617326
R-HSA-175474	Assembly Of The HIV Virion	3	27	0.001772584	0.94817947	0.97347167	3	16	0.001118334	9606	Homo sapiens	Vps37b;Vps37c;Furin		R-HSA-171288;R-HSA-3149434;R-HSA-184269
R-HSA-189085	Digestion of dietary carbohydrate	3	27	0.001772584	0.94817947	0.97347167	2	13	9.09E-04	9606	Homo sapiens	Amy1		R-HSA-188979;R-HSA-191114
R-HSA-913709	O-linked glycosylation of mucins	11	73	0.004792542	0.948428932	0.97347167	16	16	0.001118334	9606	Homo sapiens	St6galnac2;B4galt5;Mucl1;B3gnt7;Galnt18;Galnt15;Galnt2;Galnt5;C1galt1c1;Galnt6		R-HSA-5694487;R-HSA-977071;R-HSA-1964505;R-HSA-913675;R-HSA-1964501;R-HSA-914017;R-HSA-914018;R-HSA-914012;R-HSA-914008;R-HSA-914010;R-HSA-981497;R-HSA-914005;R-HSA-981814;R-HSA-914006;R-HSA-6786012;R-HSA-981809
R-HSA-1433557	Signaling by SCF-KIT	7	51	0.003348214	0.948879367	0.97347167	5	39	0.002725938	9606	Homo sapiens	Socs1;Grb7;Ptpru;Ptpro;Fam83f;Cma1;Grb10;Hras		R-HSA-1433410;R-HSA-1433501;R-HSA-1433471;R-HSA-1433423;R-HSA-1433374
R-HSA-9014325	TICAM1,TRAF6-dependent induction of TAK1 complex	1	13	8.53E-04	0.950569719	0.97347167	6	6	4.19E-04	9606	Homo sapiens	Tlr3		R-HSA-847070;R-HSA-450259;R-HSA-177690;R-HSA-177694;R-HSA-177692;R-HSA-9628444
R-HSA-8875555	MET activates RAP1 and RAC1	1	13	8.53E-04	0.950569719	0.97347167	5	5	3.49E-04	9606	Homo sapiens	Hgf		R-HSA-8875591;R-HSA-8875558;R-HSA-8875540;R-HSA-8875568;R-HSA-8875576
R-HSA-2022923	Dermatan sulfate biosynthesis	1	13	8.53E-04	0.950569719	0.97347167	4	4	2.80E-04	9606	Homo sapiens	Dcn		R-HSA-2022063;R-HSA-2022061;R-HSA-2022052;R-HSA-2022065
R-HSA-2468052	Establishment of Sister Chromatid Cohesion	1	13	8.53E-04	0.950569719	0.97347167	4	4	2.80E-04	9606	Homo sapiens	Pds5b		R-HSA-2468039;R-HSA-2473152;R-HSA-2473151;R-HSA-2468041
R-HSA-629594	Highly calcium permeable postsynaptic nicotinic acetylcholine receptors	1	13	8.53E-04	0.950569719	0.97347167	2	2	1.40E-04	9606	Homo sapiens	Chrnb4		R-HSA-629595;R-HSA-629596
R-HSA-1236973	Cross-presentation of particulate exogenous antigens (phagosomes)	1	13	8.53E-04	0.950569719	0.97347167	2	3	2.10E-04	9606	Homo sapiens	Cd36		R-HSA-1236958;R-HSA-1236956
R-HSA-198203	PI3K/AKT activation	1	13	8.53E-04	0.950569719	0.97347167	3	5	3.49E-04	9606	Homo sapiens	Ntrk1		R-HSA-198211;R-HSA-198295;R-HSA-198315
R-HSA-5221030	TET1,2,3 and TDG demethylate DNA	1	13	8.53E-04	0.950569719	0.97347167	3	5	3.49E-04	9606	Homo sapiens	Tet1		R-HSA-5220990;R-HSA-5220952;R-HSA-5221014
R-HSA-880009	Interconversion of 2-oxoglutarate and 2-hydroxyglutarate	1	13	8.53E-04	0.950569719	0.97347167	2	4	2.80E-04	9606	Homo sapiens	Adhfe1		R-HSA-880033;R-HSA-880002
R-HSA-380612	Metabolism of serotonin	1	13	8.53E-04	0.950569719	0.97347167	1	2	1.40E-04	9606	Homo sapiens	Maoa;Maob		R-HSA-141186
R-HSA-2151209	Activation of PPARGC1A (PGC-1alpha) by phosphorylation	1	13	8.53E-04	0.950569719	0.97347167	1	2	1.40E-04	9606	Homo sapiens	Mapk11		R-HSA-1592233
R-HSA-9761174	Formation of intermediate mesoderm	1	13	8.53E-04	0.950569719	0.97347167	2	5	3.49E-04	9606	Homo sapiens	Foxc1		R-HSA-9761186;R-HSA-9761166
R-HSA-141334	PAOs oxidise polyamines to amines	1	13	8.53E-04	0.950569719	0.97347167	1	3	2.10E-04	9606	Homo sapiens	Smox		R-HSA-141341
R-HSA-164843	2-LTR circle formation	1	13	8.53E-04	0.950569719	0.97347167	1	3	2.10E-04	9606	Homo sapiens	Hmga1		R-HSA-175174
R-HSA-8934903	Receptor Mediated Mitophagy	1	13	8.53E-04	0.950569719	0.97347167	2	7	4.89E-04	9606	Homo sapiens	Map1lc3a		R-HSA-8959571;R-HSA-8959573
R-HSA-9683686	Maturation of spike protein	1	13	8.53E-04	0.950569719	0.97347167	2	8	5.59E-04	9606	Homo sapiens	Mogs		R-HSA-9686790;R-HSA-9683663
R-HSA-379397	Enzymatic degradation of dopamine by COMT	1	13	8.53E-04	0.950569719	0.97347167	1	4	2.80E-04	9606	Homo sapiens	Maoa;Maob		R-HSA-379395
R-HSA-110056	MAPK3 (ERK1) activation	1	13	8.53E-04	0.950569719	0.97347167	1	4	2.80E-04	9606	Homo sapiens	Il6		R-HSA-109857
R-HSA-111932	CaMK IV-mediated phosphorylation of CREB	1	13	8.53E-04	0.950569719	0.97347167	3	13	9.09E-04	9606	Homo sapiens	Camk2b		R-HSA-442725;R-HSA-9617583;R-HSA-444792
R-HSA-74749	Signal attenuation	1	13	8.53E-04	0.950569719	0.97347167	1	7	4.89E-04	9606	Homo sapiens	Grb10		R-HSA-110011
R-HSA-9020956	Interleukin-27 signaling	1	13	8.53E-04	0.950569719	0.97347167	2	20	0.001397917	9606	Homo sapiens	Crlf1		R-HSA-8950504;R-HSA-8950731
R-HSA-9693928	Defective RIPK1-mediated regulated necrosis	1	13	8.53E-04	0.950569719	0.97347167	1	10	6.99E-04	9606	Homo sapiens	Tradd		R-HSA-9693929
R-HSA-156590	Glutathione conjugation	10	68	0.004464286	0.950794473	0.97347167	4	14	9.79E-04	9606	Homo sapiens	Gstz1;Ggt6;Gstp1;Gsta2;Mgst2;Mgst1;Gstt1;Oplah;Gstm6		R-HSA-176054;R-HSA-8943279;R-HSA-176059;R-HSA-1247935
R-HSA-9013405	RHOD GTPase cycle	8	57	0.003742122	0.951124296	0.97347167	9	9	6.29E-04	9606	Homo sapiens	Actn1;Efhd2;Pak6;Stbd1;Plxnb1;Rhod;Add3;Lmnb1		R-HSA-9693250;R-HSA-9013435;R-HSA-9693207;R-HSA-9013437;R-HSA-9013452;R-HSA-9013438;R-HSA-9693243;R-HSA-9693198;R-HSA-9693214
R-HSA-2122947	NOTCH1 Intracellular Domain Regulates Transcription	8	57	0.003742122	0.951124296	0.97347167	17	18	0.001258125	9606	Homo sapiens	Tle3;Hdac5;Ncor2;Notch1;Myc;Maml3;Ccnc		R-HSA-4396371;R-HSA-1980078;R-HSA-1980047;R-HSA-1912396;R-HSA-1852623;R-HSA-1912393;R-HSA-1912394;R-HSA-4396347;R-HSA-4396379;R-HSA-1912388;R-HSA-1912391;R-HSA-9667657;R-HSA-1912359;R-HSA-1912385;R-HSA-1980067;R-HSA-4396382;R-HSA-1980065
R-HSA-9012852	Signaling by NOTCH3	9	63	0.004136029	0.953558522	0.97347167	35	37	0.002586147	9606	Homo sapiens	Aph1a;Jag2;Jag1;Notch1;Wwc1;Notch3;Maml3;Neurl1a		R-HSA-9021451;R-HSA-9021450;R-HSA-9013069;R-HSA-9018573;R-HSA-9021325;R-HSA-9018572;R-HSA-157124;R-HSA-9013568;R-HSA-9017797;R-HSA-9017817;R-HSA-9016861;R-HSA-9021406;R-HSA-9021520;R-HSA-9021523;R-HSA-157145;R-HSA-9016916;R-HSA-9013652;R-HSA-9021480;R-HSA-9018538;R-HSA-9016751;R-HSA-9018542;R-HSA-2168136;R-HSA-9013284;R-HSA-9021412;R-HSA-157100;R-HSA-9021478;R-HSA-157937;R-HSA-9014141;R-HSA-90178…
R-HSA-9013406	RHOQ GTPase cycle	9	63	0.004136029	0.953558522	0.97347167	2	5	3.49E-04	9606	Homo sapiens	Jup;Trip10;Cdc42ep4;Scrib;Obscn;Plekhg3;Pak4;Iqgap3		R-HSA-9018747;R-HSA-9018746
R-HSA-9619483	Activation of AMPK downstream of NMDARs	4	34	0.002232143	0.953651744	0.97347167	2	3	2.10E-04	9606	Homo sapiens	Tuba1c;Tuba4a;Tubb4a;Mapt		R-HSA-9619542;R-HSA-9619515
R-HSA-77387	Insulin receptor recycling	4	34	0.002232143	0.953651744	0.97347167	3	6	4.19E-04	9606	Homo sapiens	Ptpn1;Atp6v0a4;Ptprf;Atp6v1c2		R-HSA-74723;R-HSA-5252133;R-HSA-74733
R-HSA-451326	Activation of kainate receptors upon glutamate binding	4	34	0.002232143	0.953651744	0.97347167	1	6	4.19E-04	9606	Homo sapiens	Plcb3;Gng2;Gnb2;Plcb1		R-HSA-500717
R-HSA-5083632	Defective C1GALT1C1 causes TNPS	2	21	0.001378676	0.954520308	0.97347167	1	1	6.99E-05	9606	Homo sapiens	Mucl1;C1galt1c1		R-HSA-6785524
R-HSA-77595	Processing of Intronless Pre-mRNAs	2	21	0.001378676	0.954520308	0.97347167	3	5	3.49E-04	9606	Homo sapiens	Papolb;Pabpn1		R-HSA-77591;R-HSA-77593;R-HSA-77592
R-HSA-432047	Passive transport by Aquaporins	2	21	0.001378676	0.954520308	0.97347167	4	8	5.59E-04	9606	Homo sapiens	Aqp5;Aqp3		R-HSA-507871;R-HSA-507870;R-HSA-507869;R-HSA-507868
R-HSA-9690406	Transcriptional regulation of testis differentiation	2	21	0.001378676	0.954520308	0.97347167	3	18	0.001258125	9606	Homo sapiens	Fgf9		R-HSA-9692131;R-HSA-9692134;R-HSA-9690404
R-HSA-3214858	RMTs methylate histone arginines	7	52	0.003413866	0.955035245	0.97347167	8	22	0.001537709	9606	Homo sapiens	Hist1h2ac;Hist1h2ab;Art1;Hist1h4i;Hist1h4j;H2afj;Hist1h4h;H2afx;Hist1h4k;Hist1h4a;Hist1h4b;Hist1h2al		R-HSA-5661126;R-HSA-5205820;R-HSA-5205867;R-HSA-5216234;R-HSA-5212679;R-HSA-5205798;R-HSA-5205861;R-HSA-5229203
R-HSA-199418	Negative regulation of the PI3K/AKT network	23	137	0.008994223	0.95512386	0.97347167	4	10	6.99E-04	9606	Homo sapiens	Klb;Erbb2;Hgf;Tgfa;Nrg1;Esr1;Fgfr3;Fgf23;Hbegf;Fgf10;Fgf22;Fgf5;Fgf7;Fgf9;Cd28;Pdgfb;Icos;Pip5k1b;Ier3		R-HSA-2316434;R-HSA-6811472;R-HSA-6811454;R-HSA-1676082
R-HSA-352230	Amino acid transport across the plasma membrane	10	69	0.004529937	0.956063318	0.97347167	10	36	0.002516251	9606	Homo sapiens	Slc6a6;Slc7a5;Slc43a2;Slc6a20a;Slc7a8;Slc25a29;Slc38a5;Slc7a11;Slc38a3;Mup3		R-HSA-352052;R-HSA-352182;R-HSA-378513;R-HSA-351987;R-HSA-352191;R-HSA-352174;R-HSA-8959781;R-HSA-352232;R-HSA-379432;R-HSA-352107
R-HSA-2173788	Downregulation of TGF-beta receptor signaling	3	28	0.001838235	0.956272309	0.97347167	19	28	0.001957084	9606	Homo sapiens	Ppp1r15a;Stub1;Smad7		R-HSA-178178;R-HSA-2176417;R-HSA-2176416;R-HSA-2128994;R-HSA-178208;R-HSA-2167876;R-HSA-178215;R-HSA-178218;R-HSA-173483;R-HSA-2187368;R-HSA-173512;R-HSA-2167917;R-HSA-2187375;R-HSA-178189;R-HSA-2167924;R-HSA-2169046;R-HSA-2179291;R-HSA-2169050;R-HSA-2179293
R-HSA-3238698	WNT ligand biogenesis and trafficking	3	28	0.001838235	0.956272309	0.97347167	8	12	8.39E-04	9606	Homo sapiens	Wnt6;Porcn;Wnt10a		R-HSA-3247840;R-HSA-3247843;R-HSA-3238691;R-HSA-3247844;R-HSA-3238694;R-HSA-3781941;R-HSA-3247837;R-HSA-3781943
R-HSA-200425	Carnitine metabolism	3	28	0.001838235	0.956272309	0.97347167	4	9	6.29E-04	9606	Homo sapiens	Mid1ip1;Ppard		R-HSA-200406;R-HSA-75851;R-HSA-8866941;R-HSA-8876889
R-HSA-912694	Regulation of IFNA/IFNB signaling	3	28	0.001838235	0.956272309	0.97347167	2	5	3.49E-04	9606	Homo sapiens	Socs1;Socs3;Ptpn1		R-HSA-997311;R-HSA-912680
R-HSA-400451	Free fatty acids regulate insulin secretion	3	28	0.001838235	0.956272309	0.97347167	3	8	5.59E-04	9606	Homo sapiens	Plcb3;Cd36;Plcb1		R-HSA-400023;R-HSA-399998;R-HSA-434381
R-HSA-190861	Gap junction assembly	5	41	0.002691702	0.959420228	0.97347167	4	16	0.001118334	9606	Homo sapiens	Gjb3;Gjb6;Tuba1c;Tuba4a;Tubb4a		R-HSA-190682;R-HSA-190520;R-HSA-191737;R-HSA-190877
R-HSA-2682334	EPH-Ephrin signaling	16	102	0.006696429	0.959545578	0.97347167	51	56	0.003914168	9606	Homo sapiens	Efnb1;Efna1;Aph1a;Efna3;Sdc2;Myh14;Epha1;Epha2;Epha3;Ephb6;Epha7;Nck2;Myh9;Kalrn;Actg1;Hras		R-HSA-3928633;R-HSA-3928632;R-HSA-3928639;R-HSA-3928627;R-HSA-3928625;R-HSA-3928624;R-HSA-3928631;R-HSA-3928628;R-HSA-3928617;R-HSA-3928616;R-HSA-3928623;R-HSA-3928610;R-HSA-3928615;R-HSA-3928614;R-HSA-3928612;R-HSA-4093342;R-HSA-3928602;R-HSA-3928601;R-HSA-3928600;R-HSA-3928607;R-HSA-4093339;R-HSA-4093336;R-HSA-3928604;R-HSA-3928595;R-HSA-3928594;R-HSA-4093332;R-HSA-3928592;R-HSA-4093330;R-HSA-4…
R-HSA-427389	ERCC6 (CSB) and EHMT2 (G9a) positively regulate rRNA expression	6	47	0.003085609	0.959618943	0.97347167	2	4	2.80E-04	9606	Homo sapiens	Hist1h2ac;Hist1h2ab;Hist1h4i;Hist1h4j;H2afj;Hist1h4h;H2afx;Hist1h4k;Hist1h4a;Hist1h4b;Hist1h2bn		R-HSA-427383;R-HSA-427336
R-HSA-1251985	Nuclear signaling by ERBB4	6	47	0.003085609	0.959618943	0.97347167	11	34	0.002376459	9606	Homo sapiens	Aph1a;Sparc;Nrg1;Esr1;Hbegf		R-HSA-1254386;R-HSA-9612672;R-HSA-9612278;R-HSA-9612277;R-HSA-8954207;R-HSA-8954208;R-HSA-1254392;R-HSA-1251992;R-HSA-9612671;R-HSA-1251997;R-HSA-8954199
R-HSA-450282	MAPK targets/ Nuclear events mediated by MAP kinases	4	35	0.002297794	0.960359468	0.97347167	5	16	0.001118334	9606	Homo sapiens	Fos;Dusp7;Dusp6;Mapk11		R-HSA-450292;R-HSA-450325;R-HSA-203797;R-HSA-168053;R-HSA-198669
R-HSA-9818027	NFE2L2 regulating anti-oxidant/detoxification enzymes	4	35	0.002297794	0.960359468	0.97347167	4	24	0.001677501	9606	Homo sapiens	Slc7a11;Hmox1		R-HSA-9761815;R-HSA-9761841;R-HSA-9759137;R-HSA-9759176
R-HSA-432040	Vasopressin regulates renal water homeostasis via Aquaporins	7	53	0.003479517	0.960516127	0.97347167	9	15	0.001048438	9606	Homo sapiens	Gng2;Myo5b;Gnb2;Prkar2b;Rab11fip2;Aqp3;Adcy5		R-HSA-163617;R-HSA-111925;R-HSA-445714;R-HSA-432195;R-HSA-422320;R-HSA-8951727;R-HSA-432188;R-HSA-164377;R-HSA-432237
R-HSA-9645460	Alpha-protein kinase 1 signaling pathway	1	14	9.19E-04	0.960782057	0.97347167	9	10	6.99E-04	9606	Homo sapiens	Tifa		R-HSA-9645442;R-HSA-9645394;R-HSA-9645520;R-HSA-9645414;R-HSA-9645524;R-HSA-9645481;R-HSA-9645535;R-HSA-9645406;R-HSA-9645501
R-HSA-9013973	TICAM1-dependent activation of IRF3/IRF7	1	14	9.19E-04	0.960782057	0.97347167	7	9	6.29E-04	9606	Homo sapiens	Tlr3		R-HSA-9013992;R-HSA-9013979;R-HSA-9013978;R-HSA-9013985;R-HSA-9013986;R-HSA-9013990;R-HSA-9013974
R-HSA-177135	Conjugation of benzoate with glycine	1	14	9.19E-04	0.960782057	0.97347167	1	2	1.40E-04	9606	Homo sapiens	Glyat		R-HSA-159566
R-HSA-77108	Utilization of Ketone Bodies	1	14	9.19E-04	0.960782057	0.97347167	1	3	2.10E-04	9606	Homo sapiens	Bdh1		R-HSA-73920
R-HSA-9664535	LTC4-CYSLTR mediated IL4 production	1	14	9.19E-04	0.960782057	0.97347167	1	3	2.10E-04	9606	Homo sapiens	Cysltr1		R-HSA-9664306
R-HSA-6807062	Cholesterol biosynthesis via lathosterol	1	14	9.19E-04	0.960782057	0.97347167	1	4	2.80E-04	9606	Homo sapiens	Dhcr24		R-HSA-6807064
R-HSA-6807047	Cholesterol biosynthesis via desmosterol	1	14	9.19E-04	0.960782057	0.97347167	1	4	2.80E-04	9606	Homo sapiens	Dhcr24		R-HSA-196417
R-HSA-70370	Galactose catabolism	1	14	9.19E-04	0.960782057	0.97347167	1	4	2.80E-04	9606	Homo sapiens	Gale		R-HSA-70369
R-HSA-8963888	Chylomicron assembly	1	14	9.19E-04	0.960782057	0.97347167	1	5	3.49E-04	9606	Homo sapiens	Apoc4		R-HSA-174660
R-HSA-6787450	tRNA modification in the mitochondrion	1	14	9.19E-04	0.960782057	0.97347167	1	7	4.89E-04	9606	Homo sapiens	Pus1		R-HSA-6787566
R-HSA-375281	Hormone ligand-binding receptors	1	14	9.19E-04	0.960782057	0.97347167	1	8	5.59E-04	9606	Homo sapiens	Tshr		R-HSA-391375
R-HSA-2559586	DNA Damage/Telomere Stress Induced Senescence	10	70	0.004595588	0.960825234	0.97347167	7	18	0.001258125	9606	Homo sapiens	Hist1h2ac;Hist1h2ab;H2afx;Hist1h4k;Hist1h4i;Hist1h4j;H2afj;Hist1h4h;Hmga1;Cdkn1a;Hist1h4a;Hist1h4b;Lmnb1;Hist1h2bn		R-HSA-3785711;R-HSA-4647613;R-HSA-69562;R-HSA-3786258;R-HSA-187934;R-HSA-4647594;R-HSA-4647593
R-HSA-2559583	Cellular Senescence	35	199	0.013064601	0.960970422	0.97347167	65	90	0.006290627	9606	Homo sapiens	Hist1h2ac;Hist1h2ab;Ube2s;H2afx;Bmi1;Cebpb;Ets2;Kdm6b;Ube2c;Il6;Id1;Cdkn2b;Cdkn2d;Lmnb1;Hist1h2bn;Cbx2;Hist1h4k;Fos;Map2k3;Hist1h4i;Hist1h4j;H2afj;Mink1;Il1b;Hist1h4h;Erf;E2f2;Hmga1;Hist1h4a;Cdkn1a;Hist1h4b;Mapk11		R-HSA-3790137;R-HSA-3857336;R-HSA-8979082;R-HSA-3228469;R-HSA-3857328;R-HSA-3790130;R-HSA-3857329;R-HSA-3788725;R-HSA-3240765;R-HSA-3788724;R-HSA-3240766;R-HSA-3229089;R-HSA-3223200;R-HSA-450325;R-HSA-3788705;R-HSA-450333;R-HSA-187934;R-HSA-3788708;R-HSA-3229102;R-HSA-3222546;R-HSA-3857305;R-HSA-3209109;R-HSA-3857308;R-HSA-450222;R-HSA-3209114;R-HSA-3786258;R-HSA-3222533;R-HSA-3209096;R-HSA-32258…
R-HSA-2142770	Synthesis of 15-eicosatetraenoic acid derivatives	2	22	0.001444328	0.96249379	0.97347167	2	4	2.80E-04	9606	Homo sapiens	Gpx2;Ptgs2		R-HSA-2161951;R-HSA-2161791
R-HSA-3229121	Glycogen storage diseases	2	22	0.001444328	0.96249379	0.97347167	4	10	6.99E-04	9606	Homo sapiens	Ppp1r3c;Gys1		R-HSA-3797226;R-HSA-3828061;R-HSA-3791349;R-HSA-3814838
R-HSA-5205685	PINK1-PRKN Mediated Mitophagy	2	22	0.001444328	0.96249379	0.97347167	3	8	5.59E-04	9606	Homo sapiens	Map1lc3a;Tomm40		R-HSA-5205663;R-HSA-5205661;R-HSA-5205649
R-HSA-2028269	Signaling by Hippo	2	22	0.001444328	0.96249379	0.97347167	4	30	0.002096876	9606	Homo sapiens	Wwc1;Tjp2		R-HSA-2038398;R-HSA-2064406;R-HSA-2064421;R-HSA-2064418
R-HSA-9827857	Specification of primordial germ cells	2	22	0.001444328	0.96249379	0.97347167	2	19	0.001328021	9606	Homo sapiens	Nanos3		R-HSA-9827995;R-HSA-9828027
R-HSA-74182	Ketone body metabolism	3	29	0.001903887	0.963168748	0.97347167	4	11	7.69E-04	9606	Homo sapiens	Acss3;Bdh2;Bdh1		R-HSA-73920;R-HSA-8875071;R-HSA-73912;R-HSA-5696457
R-HSA-8853884	Transcriptional Regulation by VENTX	6	48	0.003151261	0.964838732	0.97347167	4	13	9.09E-04	9606	Homo sapiens	Ube2s;Ube2c;Il6;Cdkn2b;Cebpb		R-HSA-3857305;R-HSA-8853890;R-HSA-3209114;R-HSA-3790130
R-HSA-1226099	Signaling by FGFR in disease	12	82	0.005383403	0.965029558	0.97347167	56	99	0.00691969	9606	Homo sapiens	Fgf5;Fgf7;Fgf9;Myo18a;Lrrfip1;Fgfr3;Fgf23;Hras;Fgf10;Fgf22		R-HSA-2023455;R-HSA-2023451;R-HSA-5655262;R-HSA-5655263;R-HSA-5654748;R-HSA-5655233;R-HSA-5655247;R-HSA-5655244;R-HSA-5655245;R-HSA-5655243;R-HSA-5655240;R-HSA-5655241;R-HSA-5655285;R-HSA-1839039;R-HSA-5655295;R-HSA-2012084;R-HSA-1839031;R-HSA-5655290;R-HSA-2012082;R-HSA-5655289;R-HSA-5655270;R-HSA-5655268;R-HSA-5655269;R-HSA-2012074;R-HSA-5655266;R-HSA-2012073;R-HSA-5655278;R-HSA-8853309;R-HSA-5…
R-HSA-2299718	Condensation of Prophase Chromosomes	7	54	0.003545168	0.965385337	0.97347167	8	10	6.99E-04	9606	Homo sapiens	Hist1h2ac;Hist1h2ab;Plk1;Hist1h4i;Hist1h4j;H2afj;Hist1h4h;H2afx;Hist1h4k;Hist1h4a;Hist1h4b;Hist1h2bn		R-HSA-2245218;R-HSA-2288097;R-HSA-2301205;R-HSA-2294580;R-HSA-2172678;R-HSA-2294600;R-HSA-2294574;R-HSA-2294590
R-HSA-75153	Apoptotic execution phase	7	54	0.003545168	0.965385337	0.97347167	7	57	0.003984064	9606	Homo sapiens	Lmna;Pkp1;Dsg3;Mapt;Lmnb1;Tjp2;Plec		R-HSA-264871;R-HSA-264865;R-HSA-201637;R-HSA-201595;R-HSA-351871;R-HSA-201631;R-HSA-201629
R-HSA-5654716	Downstream signaling of activated FGFR4	4	36	0.002363445	0.966157522	0.97347167	22	23	0.001607605	9606	Homo sapiens	Klb;Fgf9;Fgf23;Hras		R-HSA-5654422;R-HSA-5654423;R-HSA-5654418;R-HSA-5654163;R-HSA-8941613;R-HSA-5654655;R-HSA-5654428;R-HSA-5654717;R-HSA-5654653;R-HSA-5654714;R-HSA-5654426;R-HSA-5654651;R-HSA-5654169;R-HSA-5654425;R-HSA-5654662;R-HSA-5654151;R-HSA-5654663;R-HSA-5654658;R-HSA-5654659;R-HSA-5654669;R-HSA-5654667;R-HSA-5654664
R-HSA-2424491	DAP12 signaling	4	36	0.002363445	0.966157522	0.97347167	16	17	0.00118823	9606	Homo sapiens	Fam83f;Klrd1;B2m;Hras		R-HSA-2424484;R-HSA-2424485;R-HSA-2424486;R-HSA-2424487;R-HSA-2424480;R-HSA-2424481;R-HSA-2424482;R-HSA-2395439;R-HSA-2395412;R-HSA-210289;R-HSA-2396561;R-HSA-2396594;R-HSA-2424476;R-HSA-2424477;R-HSA-2396606;R-HSA-2395801
R-HSA-73772	RNA Polymerase I Promoter Escape	8	60	0.003939076	0.966358639	0.97347167	2	2	1.40E-04	9606	Homo sapiens	Hist1h2ac;Hist1h2ab;Mmd;H2afx;Hist1h4k;Cd3eap;Hist1h4i;Hist1h4j;H2afj;Hist1h4h;Hist1h4a;Hist1h4b;Hist1h2bn		R-HSA-73769;R-HSA-74986
R-HSA-9725370	Signaling by ALK fusions and activated point mutants	9	66	0.004332983	0.967596018	0.97347167	6	29	0.00202698	9606	Homo sapiens	Tpm2;Tpm1;Myh9;Junb;Cebpb;Vcl		R-HSA-9700181;R-HSA-9725345;R-HSA-9700179;R-HSA-9725357;R-HSA-9725342;R-HSA-9724090
R-HSA-9700206	Signaling by ALK in cancer	9	66	0.004332983	0.967596018	0.97347167	6	37	0.002586147	9606	Homo sapiens	Tpm2;Tpm1;Myh9;Junb;Cebpb;Vcl		R-HSA-9700181;R-HSA-9725345;R-HSA-9700179;R-HSA-9725357;R-HSA-9725342;R-HSA-9724090
R-HSA-373080	Class B/2 (Secretin family receptors)	15	99	0.006499475	0.967819273	0.97347167	13	24	0.001677501	9606	Homo sapiens	Ucn;Wnt6;Ramp3;Calcb;Vipr2;Calcrl;Gng2;Gnb2;Ucn2;Wnt10a;Crhr2;Pthlh;Cd55		R-HSA-419843;R-HSA-9702354;R-HSA-381612;R-HSA-420173;R-HSA-420233;R-HSA-201708;R-HSA-420265;R-HSA-420489;R-HSA-420214;R-HSA-8937631;R-HSA-879674;R-HSA-9733292;R-HSA-420127
R-HSA-2514853	Condensation of Prometaphase Chromosomes	1	15	9.85E-04	0.968884991	0.97347167	4	4	2.80E-04	9606	Homo sapiens	Capg		R-HSA-2514854;R-HSA-2529015;R-HSA-2520883;R-HSA-2529020
R-HSA-6783984	Glycine degradation	1	15	9.85E-04	0.968884991	0.97347167	3	3	2.10E-04	9606	Homo sapiens	Ppl		R-HSA-5694018;R-HSA-5693967;R-HSA-5693977
R-HSA-1236977	Endosomal/Vacuolar pathway	1	15	9.85E-04	0.968884991	0.97347167	3	4	2.80E-04	9606	Homo sapiens	B2m		R-HSA-1236964;R-HSA-1236954;R-HSA-1236943
R-HSA-162592	Integration of provirus	1	15	9.85E-04	0.968884991	0.97347167	10	14	9.79E-04	9606	Homo sapiens	Hmga1		R-HSA-175250;R-HSA-164514;R-HSA-8951690;R-HSA-175174;R-HSA-175108;R-HSA-164522;R-HSA-173115;R-HSA-162590;R-HSA-164845;R-HSA-175117
R-HSA-209560	NF-kB is activated and signals survival	1	15	9.85E-04	0.968884991	0.97347167	2	4	2.80E-04	9606	Homo sapiens	Ngfr		R-HSA-193703;R-HSA-193705
R-HSA-3000497	Scavenging by Class H Receptors	1	15	9.85E-04	0.968884991	0.97347167	2	4	2.80E-04	9606	Homo sapiens	Sparc		R-HSA-2247513;R-HSA-2197770
R-HSA-9623433	NR1H2 & NR1H3 regulate gene expression to control bile acid homeostasis	1	15	9.85E-04	0.968884991	0.97347167	2	6	4.19E-04	9606	Homo sapiens	Ncor2		R-HSA-9029517;R-HSA-9029566
R-HSA-168330	Viral RNP Complexes in the Host Cell Nucleus	1	15	9.85E-04	0.968884991	0.97347167	1	3	2.10E-04	9606	Homo sapiens	Hspa1a		R-HSA-192746
R-HSA-180689	APOBEC3G mediated resistance to HIV-1 infection	1	15	9.85E-04	0.968884991	0.97347167	1	3	2.10E-04	9606	Homo sapiens	Hmga1		R-HSA-180630
R-HSA-9758881	Uptake of dietary cobalamins into enterocytes	1	15	9.85E-04	0.968884991	0.97347167	2	7	4.89E-04	9606	Homo sapiens	Cubn		R-HSA-3000137;R-HSA-3000103
R-HSA-5358493	Synthesis of diphthamide-EEF2	1	15	9.85E-04	0.968884991	0.97347167	1	4	2.80E-04	9606	Homo sapiens	Dph2		R-HSA-5358494
R-HSA-3772470	Negative regulation of TCF-dependent signaling by WNT ligand antagonists	1	15	9.85E-04	0.968884991	0.97347167	1	5	3.49E-04	9606	Homo sapiens	Sfrp1		R-HSA-3772441
R-HSA-9683673	Maturation of protein 3a	1	15	9.85E-04	0.968884991	0.97347167	1	7	4.89E-04	9606	Homo sapiens	St6galnac2		R-HSA-9683769
R-HSA-9694719	Maturation of protein 3a	1	15	9.85E-04	0.968884991	0.97347167	1	7	4.89E-04	9606	Homo sapiens	St6galnac2		R-HSA-9694718
R-HSA-159740	Gamma-carboxylation of protein precursors	1	15	9.85E-04	0.968884991	0.97347167	1	9	6.29E-04	9606	Homo sapiens	F7		R-HSA-159761
R-HSA-110362	POLB-Dependent Long Patch Base Excision Repair	1	15	9.85E-04	0.968884991	0.97347167	1	10	6.99E-04	9606	Homo sapiens	Hap1		R-HSA-5649873
R-HSA-936837	Ion transport by P-type ATPases	10	72	0.004726891	0.968988938	0.97347167	8	17	0.00118823	9606	Homo sapiens	Atp1b1;Atp12a;Camk2b;Atp2a1;Fxyd4;Atp1a1;Fxyd2;Atp13a4;Atp8a2		R-HSA-427910;R-HSA-937311;R-HSA-5251989;R-HSA-9684068;R-HSA-947591;R-HSA-418365;R-HSA-939763;R-HSA-936897
R-HSA-389960	Formation of tubulin folding intermediates by CCT/TriC	3	30	0.001969538	0.969031091	0.97347167	2	2	1.40E-04	9606	Homo sapiens	Tuba1c;Tuba4a;Tubb4a		R-HSA-389954;R-HSA-389961
R-HSA-75067	Processing of Capped Intronless Pre-mRNA	3	30	0.001969538	0.969031091	0.97347167	7	10	6.99E-04	9606	Homo sapiens	Papolb;Pabpn1;Snrpb		R-HSA-77585;R-HSA-77586;R-HSA-77591;R-HSA-77593;R-HSA-77592;R-HSA-111437;R-HSA-111438
R-HSA-201451	Signaling by BMP	3	30	0.001969538	0.969031091	0.97347167	10	17	0.00118823	9606	Homo sapiens	Bmpr1b;Smad7;Chrdl1		R-HSA-201475;R-HSA-201443;R-HSA-202626;R-HSA-201810;R-HSA-201457;R-HSA-201648;R-HSA-201476;R-HSA-201821;R-HSA-201453;R-HSA-202604
R-HSA-418592	ADP signalling through P2Y purinoceptor 1	3	30	0.001969538	0.969031091	0.97347167	4	7	4.89E-04	9606	Homo sapiens	Gng2;Gnb2;P2ry1		R-HSA-417908;R-HSA-418581;R-HSA-418579;R-HSA-418576
R-HSA-70921	Histidine catabolism	3	30	0.001969538	0.969031091	0.97347167	3	8	5.59E-04	9606	Homo sapiens	Hdc;Amdhd1;Hnmt		R-HSA-70906;R-HSA-175993;R-HSA-977301
R-HSA-9665348	Signaling by ERBB2 ECD mutants	2	23	0.001509979	0.969114464	0.97347167	15	15	0.001048438	9606	Homo sapiens	Erbb2;Hras		R-HSA-9665407;R-HSA-9665406;R-HSA-9665405;R-HSA-9665404;R-HSA-9665411;R-HSA-9665410;R-HSA-9665409;R-HSA-9665408;R-HSA-9665415;R-HSA-9665413;R-HSA-9665412;R-HSA-9665417;R-HSA-9665416;R-HSA-9665389;R-HSA-9665388
R-HSA-164378	PKA activation in glucagon signalling	2	23	0.001509979	0.969114464	0.97347167	2	2	1.40E-04	9606	Homo sapiens	Prkar2b;Adcy5		R-HSA-111925;R-HSA-164377
R-HSA-180292	GAB1 signalosome	2	23	0.001509979	0.969114464	0.97347167	9	11	7.69E-04	9606	Homo sapiens	Tgfa;Hbegf		R-HSA-177923;R-HSA-177939;R-HSA-177926;R-HSA-177927;R-HSA-177924;R-HSA-177941;R-HSA-177930;R-HSA-177944;R-HSA-177935
R-HSA-163615	PKA activation	2	23	0.001509979	0.969114464	0.97347167	3	4	2.80E-04	9606	Homo sapiens	Prkar2b;Adcy5		R-HSA-111925;R-HSA-8951727;R-HSA-111930
R-HSA-1839117	Signaling by cytosolic FGFR1 fusion mutants	2	23	0.001509979	0.969114464	0.97347167	6	14	9.79E-04	9606	Homo sapiens	Myo18a;Lrrfip1		R-HSA-1839039;R-HSA-1839080;R-HSA-1839065;R-HSA-1839078;R-HSA-1839031;R-HSA-1839091
R-HSA-1606322	ZBP1(DAI) mediated induction of type I IFNs	2	23	0.001509979	0.969114464	0.97347167	3	11	7.69E-04	9606	Homo sapiens	Nfkb2;Tlr3		R-HSA-9604480;R-HSA-168910;R-HSA-168140
R-HSA-5674135	MAP2K and MAPK activation	6	49	0.003216912	0.969434312	0.97347167	12	12	8.39E-04	9606	Homo sapiens	Map2k2;Cnksr1;Vcl;Actg1;Hras;Iqgap3		R-HSA-9657603;R-HSA-5672980;R-HSA-5674132;R-HSA-5674373;R-HSA-5672978;R-HSA-5674130;R-HSA-9657606;R-HSA-5674366;R-HSA-5672972;R-HSA-5672973;R-HSA-9657608;R-HSA-9657599
R-HSA-5655302	Signaling by FGFR1 in disease	6	49	0.003216912	0.969434312	0.97347167	18	35	0.002446355	9606	Homo sapiens	Fgf5;Fgf9;Myo18a;Lrrfip1;Fgf23;Hras		R-HSA-1839100;R-HSA-2023455;R-HSA-1839039;R-HSA-2023451;R-HSA-1839065;R-HSA-1839098;R-HSA-5655326;R-HSA-5655263;R-HSA-1839094;R-HSA-1839031;R-HSA-5655290;R-HSA-1839091;R-HSA-5655269;R-HSA-5655266;R-HSA-1839080;R-HSA-5655278;R-HSA-1839078;R-HSA-5655240
R-HSA-1483191	Synthesis of PC	7	55	0.003610819	0.969702009	0.97347167	9	18	0.001258125	9606	Homo sapiens	Mfsd2a;Bche;Stard10;Chpt1;Lpin3;Pctp;Phospho1		R-HSA-1483159;R-HSA-372519;R-HSA-8865637;R-HSA-8873923;R-HSA-8873794;R-HSA-1483203;R-HSA-1482973;R-HSA-8873834;R-HSA-8873929
R-HSA-432720	Lysosome Vesicle Biogenesis	5	43	0.002823004	0.969807142	0.97347167	5	8	5.59E-04	9606	Homo sapiens	Ap1m2;Ap1s2;Ap1s1;Clvs2		R-HSA-432706;R-HSA-432707;R-HSA-432688;R-HSA-5333658;R-HSA-432712
R-HSA-111933	Calmodulin induced events	5	43	0.002823004	0.969807142	0.97347167	8	23	0.001607605	9606	Homo sapiens	Camk2b;Pde1c;Prkar2b;Pde1a;Adcy5		R-HSA-111955;R-HSA-442725;R-HSA-111925;R-HSA-111956;R-HSA-8951727;R-HSA-111930;R-HSA-9617583;R-HSA-444792
R-HSA-111997	CaM pathway	5	43	0.002823004	0.969807142	0.97347167	8	24	0.001677501	9606	Homo sapiens	Camk2b;Pde1c;Prkar2b;Pde1a;Adcy5		R-HSA-111955;R-HSA-442725;R-HSA-111925;R-HSA-111956;R-HSA-8951727;R-HSA-111930;R-HSA-9617583;R-HSA-444792
R-HSA-5250924	B-WICH complex positively regulates rRNA expression	8	61	0.004004727	0.970388018	0.97347167	3	3	2.10E-04	9606	Homo sapiens	Hist1h2ac;Hist1h2ab;Mmd;H2afx;Hist1h4k;Cd3eap;Hist1h4i;Hist1h4j;H2afj;Hist1h4h;Hist1h4a;Hist1h4b;Hist1h2bn		R-HSA-5250930;R-HSA-5250947;R-HSA-5250938
R-HSA-977225	Amyloid fiber formation	13	89	0.005842962	0.970430361	0.97347167	13	33	0.002306563	9606	Homo sapiens	Hist1h2ac;Hist1h2ab;Aph1a;H2afx;Hist1h4k;Calcb;Hist1h4i;Hist1h4j;Hist1h4h;Siah2;Furin;Ube2l6;Hist1h4a;Hist1h4b;B2m;Sncaip;Hist1h2bn		R-HSA-5660757;R-HSA-977224;R-HSA-5660753;R-HSA-5658104;R-HSA-5693081;R-HSA-976734;R-HSA-5667111;R-HSA-5667107;R-HSA-5658496;R-HSA-5658574;R-HSA-9010096;R-HSA-5658092;R-HSA-977136
R-HSA-182971	EGFR downregulation	4	37	0.002429097	0.971157267	0.97347167	18	22	0.001537709	9606	Homo sapiens	Tgfa;Ptpn3;Hbegf;Epn1		R-HSA-8867047;R-HSA-183072;R-HSA-8867044;R-HSA-8867041;R-HSA-182986;R-HSA-183051;R-HSA-8951490;R-HSA-182990;R-HSA-183055;R-HSA-183084;R-HSA-183058;R-HSA-182994;R-HSA-183089;R-HSA-182993;R-HSA-183002;R-HSA-183067;R-HSA-182969;R-HSA-183036
R-HSA-1980143	Signaling by NOTCH1	12	84	0.005514706	0.971971181	0.97347167	36	39	0.002725938	9606	Homo sapiens	Jag2;Aph1a;Tle3;Hdac5;Jag1;Ncor2;Notch1;Myc;Maml3;Ccnc;Neurl1a		R-HSA-157632;R-HSA-1980122;R-HSA-1980123;R-HSA-1980118;R-HSA-1980112;R-HSA-373706;R-HSA-4396371;R-HSA-1980047;R-HSA-1912396;R-HSA-1980044;R-HSA-1980109;R-HSA-1912398;R-HSA-1852623;R-HSA-1980042;R-HSA-1912393;R-HSA-1980041;R-HSA-1912394;R-HSA-4396379;R-HSA-1912388;R-HSA-1980039;R-HSA-1912391;R-HSA-9667657;R-HSA-1912385;R-HSA-4396382;R-HSA-1912386;R-HSA-157926;R-HSA-157353;R-HSA-1980078;R-HSA-19800…
R-HSA-381676	Glucagon-like Peptide-1 (GLP1) regulates insulin secretion	6	50	0.003282563	0.97347167	0.97347167	8	12	8.39E-04	9606	Homo sapiens	Gng2;Gnb2;Prkar2b;Kcnc2;Adcy5;Iqgap3		R-HSA-381607;R-HSA-381713;R-HSA-422320;R-HSA-381612;R-HSA-9728664;R-HSA-381704;R-HSA-381707;R-HSA-381706
R-HSA-110329	Cleavage of the damaged pyrimidine	6	50	0.003282563	0.97347167	0.97347167	1	20	0.001397917	9606	Homo sapiens	Hist1h2ac;Hist1h2ab;Hist1h4i;Hist1h4j;H2afj;Hist1h4h;H2afx;Hist1h4k;Hist1h4a;Hist1h4b;Hist1h2bn		R-HSA-9629497
R-HSA-73928	Depyrimidination	6	50	0.003282563	0.97347167	0.97347167	2	41	0.00286573	9606	Homo sapiens	Hist1h2ac;Hist1h2ab;Hist1h4i;Hist1h4j;H2afj;Hist1h4h;H2afx;Hist1h4k;Hist1h4a;Hist1h4b;Hist1h2bn		R-HSA-9629497;R-HSA-9629372
R-HSA-8963899	Plasma lipoprotein remodeling	7	56	0.003676471	0.973521059	0.973521059	13	31	0.002166772	9606	Homo sapiens	Lipg;Creb3l3;Apoc4;Lpl;Furin;Abcg1;Angptl3		R-HSA-174690;R-HSA-6784676;R-HSA-266082;R-HSA-174757;R-HSA-6784622;R-HSA-8856525;R-HSA-6784620;R-HSA-8980228;R-HSA-8857928;R-HSA-6784648;R-HSA-6784628;R-HSA-6784861;R-HSA-266303
R-HSA-427413	NoRC negatively regulates rRNA expression	11	79	0.00518645	0.973685537	0.973685537	5	7	4.89E-04	9606	Homo sapiens	Hist1h2ac;Sap30;Hist1h2ab;Mmd;H2afx;Hist1h4k;Cd3eap;Hist1h4i;Hist1h4j;Bin1;H2afj;Hist1h4h;Hist1h4a;Hist1h4b;Hist1h2bn		R-HSA-427366;R-HSA-427409;R-HSA-5227490;R-HSA-433672;R-HSA-427337
R-HSA-975634	Retinoid metabolism and transport	11	79	0.00518645	0.973685537	0.973685537	15	28	0.001957084	9606	Homo sapiens	Rbp4;Rbp2;Sdc4;Gpc1;Sdc2;Sdc1;Gpc3;Apoc4;Lpl;Bco2;Gpc6		R-HSA-5164399;R-HSA-2404134;R-HSA-2404135;R-HSA-975629;R-HSA-2404131;R-HSA-2404140;R-HSA-2395784;R-HSA-2423785;R-HSA-2399913;R-HSA-2429643;R-HSA-975608;R-HSA-2424254;R-HSA-2395768;R-HSA-975633;R-HSA-2855252
R-HSA-8949613	Cristae formation	3	31	0.002035189	0.974002864	0.974002864	1	2	1.40E-04	9606	Homo sapiens	Atp5b;Atp5d;Atp5a1		R-HSA-8949580
R-HSA-3214842	HDMs demethylate histones	3	31	0.002035189	0.974002864	0.974002864	7	17	0.00118823	9606	Homo sapiens	Hist1h4i;Rbp2;Hist1h4j;Hist1h4h;Hist1h4k;Hist1h4a;Hist1h4b;Kdm6b		R-HSA-5661124;R-HSA-4754187;R-HSA-5661125;R-HSA-5661121;R-HSA-5661116;R-HSA-4754181;R-HSA-5423117
R-HSA-3769402	Deactivation of the beta-catenin transactivating complex	5	44	0.002888655	0.974021333	0.974021333	7	14	9.79E-04	9606	Homo sapiens	Tle3;Irx4;Sox13;Bcl9l;Sox4		R-HSA-3322434;R-HSA-3361751;R-HSA-3364042;R-HSA-3322431;R-HSA-5665608;R-HSA-3322429;R-HSA-5626938
R-HSA-9696270	RND2 GTPase cycle	5	44	0.002888655	0.974021333	0.974021333	1	2	1.40E-04	9606	Homo sapiens	Vangl2;Nudc;Kif14;Scrib;Epha2		R-HSA-9696266
R-HSA-9013420	RHOU GTPase cycle	5	44	0.002888655	0.974021333	0.974021333	1	4	2.80E-04	9606	Homo sapiens	Arhgef6;Nck2;Epha2;Pak4;Iqgap3		R-HSA-9018766
R-HSA-70171	Glycolysis	17	112	0.007352941	0.974465866	0.974465866	11	24	0.001677501	9606	Homo sapiens	Tpi1;Gnpda2;Aldoc;Eno3;Gapdh;Aldoa;Eno2;Hk2;Hk1;Pfkfb4;Pfkl;Pgp;Pgk1;Pgam2;Pgam1;Pfkm;Pfkp		R-HSA-70449;R-HSA-70467;R-HSA-6799604;R-HSA-70420;R-HSA-71654;R-HSA-70454;R-HSA-71496;R-HSA-8955794;R-HSA-71802;R-HSA-71850;R-HSA-71660
R-HSA-3322077	Glycogen synthesis	2	24	0.00157563	0.97460089	0.97460089	16	22	0.001537709	9606	Homo sapiens	Ppp1r3c;Gys1		R-HSA-3322003;R-HSA-3322001;R-HSA-3781018;R-HSA-3781021;R-HSA-3781023;R-HSA-3322005;R-HSA-3781009;R-HSA-3781011;R-HSA-3322041;R-HSA-3781001;R-HSA-3781024;R-HSA-3780995;R-HSA-3322057;R-HSA-3322025;R-HSA-3780994;R-HSA-3780997
R-HSA-392851	Prostacyclin signalling through prostacyclin receptor	2	24	0.00157563	0.97460089	0.97460089	3	5	3.49E-04	9606	Homo sapiens	Gng2;Gnb2		R-HSA-392852;R-HSA-392870;R-HSA-392874
R-HSA-9013418	RHOBTB2 GTPase cycle	2	24	0.00157563	0.97460089	0.97460089	1	2	1.40E-04	9606	Homo sapiens	Actn1;Actg1		R-HSA-9018787
R-HSA-5627117	RHO GTPases Activate ROCKs	2	24	0.00157563	0.97460089	0.97460089	2	7	4.89E-04	9606	Homo sapiens	Myh9;Myh14		R-HSA-419232;R-HSA-419197
R-HSA-983189	Kinesins	9	68	0.004464286	0.974692483	0.974692483	4	14	9.79E-04	9606	Homo sapiens	Kif18b;Klc3;Klc2;Kifc1;Kif26b;Stard9;Tuba1c;Kif1c;Tuba4a;Tubb4a		R-HSA-990478;R-HSA-983259;R-HSA-983194;R-HSA-983266
R-HSA-9024446	NR1H2 and NR1H3-mediated signaling	12	85	0.005580357	0.974953912	0.974953912	15	60	0.004193751	9606	Homo sapiens	Ncor2;Apoc4;Plin1;Pck1;Abcg1;Angptl3		R-HSA-9024361;R-HSA-9608048;R-HSA-9029517;R-HSA-9028524;R-HSA-9035279;R-HSA-9024334;R-HSA-9605051;R-HSA-9024386;R-HSA-9031527;R-HSA-9035143;R-HSA-9024326;R-HSA-9608039;R-HSA-9029566;R-HSA-9657775;R-HSA-9657836
R-HSA-209543	p75NTR recruits signalling complexes	1	16	0.00105042	0.97531413	0.97531413	9	9	6.29E-04	9606	Homo sapiens	Ngfr		R-HSA-193665;R-HSA-193686;R-HSA-193684;R-HSA-193656;R-HSA-193641;R-HSA-193694;R-HSA-209566;R-HSA-193695;R-HSA-193647
R-HSA-2197563	NOTCH2 intracellular domain regulates transcription	1	16	0.00105042	0.97531413	0.97531413	9	9	6.29E-04	9606	Homo sapiens	Maml3		R-HSA-2976716;R-HSA-2127285;R-HSA-2197588;R-HSA-2976551;R-HSA-2976742;R-HSA-2976726;R-HSA-2197562;R-HSA-2197564;R-HSA-2976563
R-HSA-879415	Advanced glycosylation endproduct receptor signaling	1	16	0.00105042	0.97531413	0.97531413	2	4	2.80E-04	9606	Homo sapiens	Bcam		R-HSA-879411;R-HSA-879362
R-HSA-177128	Conjugation of salicylate with glycine	1	16	0.00105042	0.97531413	0.97531413	1	2	1.40E-04	9606	Homo sapiens	Glyat		R-HSA-159574
R-HSA-217271	FMO oxidises nucleophiles	1	16	0.00105042	0.97531413	0.97531413	1	3	2.10E-04	9606	Homo sapiens	Fmo1		R-HSA-217255
R-HSA-8951936	RUNX3 regulates p14-ARF	1	16	0.00105042	0.97531413	0.97531413	2	8	5.59E-04	9606	Homo sapiens	Runx1		R-HSA-8952081;R-HSA-8952101
R-HSA-380615	Serotonin clearance from the synaptic cleft	1	16	0.00105042	0.97531413	0.97531413	1	4	2.80E-04	9606	Homo sapiens	Maoa;Maob		R-HSA-141186
R-HSA-9005895	Pervasive developmental disorders	1	16	0.00105042	0.97531413	0.97531413	1	5	3.49E-04	9606	Homo sapiens	Ncor2		R-HSA-9005585
R-HSA-9675151	Disorders of Developmental Biology	1	16	0.00105042	0.97531413	0.97531413	1	5	3.49E-04	9606	Homo sapiens	Ncor2		R-HSA-9005585
R-HSA-9697154	Disorders of Nervous System Development	1	16	0.00105042	0.97531413	0.97531413	1	5	3.49E-04	9606	Homo sapiens	Ncor2		R-HSA-9005585
R-HSA-9005891	Loss of function of MECP2 in Rett syndrome	1	16	0.00105042	0.97531413	0.97531413	1	5	3.49E-04	9606	Homo sapiens	Ncor2		R-HSA-9005585
R-HSA-9640463	Wax biosynthesis	1	16	0.00105042	0.97531413	0.97531413	1	6	4.19E-04	9606	Homo sapiens	Awat1		R-HSA-5696424
R-HSA-351200	Interconversion of polyamines	1	16	0.00105042	0.97531413	0.97531413	1	7	4.89E-04	9606	Homo sapiens	Smox		R-HSA-141341
R-HSA-5687613	Diseases associated with surfactant metabolism	1	16	0.00105042	0.97531413	0.97531413	1	7	4.89E-04	9606	Homo sapiens	Slc34a2		R-HSA-5687585
R-HSA-9617629	Regulation of FOXO transcriptional activity by acetylation	1	16	0.00105042	0.97531413	0.97531413	1	9	6.29E-04	9606	Homo sapiens	Txnip		R-HSA-9617735
R-HSA-1538133	G0 and Early G1	4	38	0.002494748	0.975458846	0.975458846	24	27	0.001887188	9606	Homo sapiens	Myc;E2f2;Mybl2		R-HSA-1362261;R-HSA-8964492;R-HSA-1227670;R-HSA-8964588;R-HSA-1227671;R-HSA-8964525;R-HSA-8961934;R-HSA-8978926;R-HSA-8961665;R-HSA-8964513;R-HSA-8964482;R-HSA-8964580;R-HSA-8964550;R-HSA-8964475;R-HSA-1363303;R-HSA-8964561;R-HSA-8964465;R-HSA-8964498;R-HSA-8961619;R-HSA-8964531;R-HSA-188345;R-HSA-1363311;R-HSA-8964567;R-HSA-8964471
R-HSA-9013407	RHOH GTPase cycle	4	38	0.002494748	0.975458846	0.975458846	2	3	2.10E-04	9606	Homo sapiens	Jup;Arhgdig;Pak6;Pak4		R-HSA-9018754;R-HSA-9018758
R-HSA-5668599	RHO GTPases Activate NADPH Oxidases	4	38	0.002494748	0.975458846	0.975458846	5	14	9.79E-04	9606	Homo sapiens	Noxo1;S100a9;S100a8;Mapk11		R-HSA-9626880;R-HSA-9626848;R-HSA-5668629;R-HSA-5668718;R-HSA-5668714
R-HSA-1912422	Pre-NOTCH Expression and Processing	17	113	0.007418592	0.976894401	0.976894401	29	38	0.002656042	9606	Homo sapiens	Hist1h2ac;Hist1h2ab;Atp2a1;H2afx;Hist1h4k;Maml3;Hist1h4i;Elf3;Hist1h4j;Notch1;H2afj;Hist1h4h;Notch3;Furin;Hist1h4a;Hist1h4b;Runx1;Hist1h2bn		R-HSA-1912349;R-HSA-1912412;R-HSA-1912415;R-HSA-1606682;R-HSA-1912409;R-HSA-9604703;R-HSA-9604831;R-HSA-9604829;R-HSA-4395227;R-HSA-4395231;R-HSA-9017835;R-HSA-1912382;R-HSA-9021357;R-HSA-1912379;R-HSA-1912378;R-HSA-1912372;R-HSA-1912374;R-HSA-1912369;R-HSA-9604834;R-HSA-1912366;R-HSA-1912363;R-HSA-1912362;R-HSA-1606561;R-HSA-1912353;R-HSA-9021364;R-HSA-9604719;R-HSA-1912352;R-HSA-1912416;R-HSA-1…
R-HSA-9710421	Defective pyroptosis	6	51	0.003348214	0.977011325	0.977011325	1	3	2.10E-04	9606	Homo sapiens	Hist1h2ac;Hist1h2ab;Hist1h4i;Hist1h4j;H2afj;Hist1h4h;H2afx;Hist1h4k;Hist1h4a;Hist1h4b;Hist1h2bn		R-HSA-9710490
R-HSA-1268020	Mitochondrial protein import	9	69	0.004529937	0.977680958	0.977680958	14	14	9.79E-04	9606	Homo sapiens	Ldhd;Atp5b;Tomm40;Chchd10;Timm13;Atp5a1;Cmc4;Slc25a4;Timm17b		R-HSA-1299475;R-HSA-1268022;R-HSA-1299478;R-HSA-1299476;R-HSA-1307803;R-HSA-1307802;R-HSA-1299482;R-HSA-1955380;R-HSA-1268025;R-HSA-1299481;R-HSA-1299480;R-HSA-1299487;R-HSA-8986181;R-HSA-1299484
R-HSA-6785470	tRNA processing in the mitochondrion	5	45	0.002954307	0.977682693	0.977682693	3	3	2.10E-04	9606	Homo sapiens	mt-Tc;mt-Te;mt-Tq;mt-Tl1;mt-Nd2		R-HSA-6786854;R-HSA-6786881;R-HSA-6785722
R-HSA-8934593	Regulation of RUNX1 Expression and Activity	3	32	0.00210084	0.978210222	0.978210222	19	19	0.001328021	9606	Homo sapiens	H19;Runx1		R-HSA-8938440;R-HSA-8935785;R-HSA-8938507;R-HSA-8937134;R-HSA-8937728;R-HSA-8936068;R-HSA-8938853;R-HSA-8937767;R-HSA-8938887;R-HSA-8865320;R-HSA-8935864;R-HSA-8939129;R-HSA-8935930;R-HSA-8936058;R-HSA-8937744;R-HSA-8937682;R-HSA-8938867;R-HSA-8935766;R-HSA-8938487
R-HSA-400042	Adrenaline,noradrenaline inhibits insulin secretion	3	32	0.00210084	0.978210222	0.978210222	4	6	4.19E-04	9606	Homo sapiens	Gng2;Gnb2;Adcy5		R-HSA-400037;R-HSA-400097;R-HSA-400046;R-HSA-400092
R-HSA-2161522	Abacavir ADME	3	32	0.00210084	0.978210222	0.978210222	3	10	6.99E-04	9606	Homo sapiens	Abcb4;Slc22a3;Pck1		R-HSA-2162096;R-HSA-2161538;R-HSA-2161500
R-HSA-1643713	Signaling by EGFR in Cancer	3	32	0.00210084	0.978210222	0.978210222	5	42	0.002935626	9606	Homo sapiens	Tgfa;Hras;Hbegf		R-HSA-5637808;R-HSA-1225957;R-HSA-1225978;R-HSA-5637806;R-HSA-1225951
R-HSA-1362277	Transcription of E2F targets under negative control by DREAM complex	2	25	0.001641282	0.979139071	0.979139071	12	12	8.39E-04	9606	Homo sapiens	Myc;E2f2		R-HSA-8964475;R-HSA-8964492;R-HSA-8964525;R-HSA-8961665;R-HSA-8964513;R-HSA-8964465;R-HSA-8964482;R-HSA-8964498;R-HSA-8964531;R-HSA-8961619;R-HSA-188345;R-HSA-8964471
R-HSA-5620916	VxPx cargo-targeting to cilium	2	25	0.001641282	0.979139071	0.979139071	10	10	6.99E-04	9606	Homo sapiens	Arf4;Rab3ip		R-HSA-5623525;R-HSA-5623508;R-HSA-5623524;R-HSA-5623527;R-HSA-5620918;R-HSA-5623521;R-HSA-5620914;R-HSA-5623519;R-HSA-5623513;R-HSA-5620921
R-HSA-6807004	Negative regulation of MET activity	2	25	0.001641282	0.979139071	0.979139071	8	12	8.39E-04	9606	Homo sapiens	Ptpn1;Hgf		R-HSA-6807027;R-HSA-8875490;R-HSA-6807008;R-HSA-8875183;R-HSA-8874685;R-HSA-8875451;R-HSA-8875482;R-HSA-9735946
R-HSA-70221	Glycogen breakdown (glycogenolysis)	2	25	0.001641282	0.979139071	0.979139071	8	15	0.001048438	9606	Homo sapiens	Pygm		R-HSA-71541;R-HSA-453346;R-HSA-453342;R-HSA-453358;R-HSA-71515;R-HSA-453356;R-HSA-453338;R-HSA-453337
R-HSA-5620922	BBSome-mediated cargo-targeting to cilium	2	25	0.001641282	0.979139071	0.979139071	2	5	3.49E-04	9606	Homo sapiens	Mkks;Rab3ip		R-HSA-5617815;R-HSA-5624125
R-HSA-71288	Creatine metabolism	2	25	0.001641282	0.979139071	0.979139071	2	6	4.19E-04	9606	Homo sapiens	Slc6a8;Ckm		R-HSA-200318;R-HSA-200396
R-HSA-2142700	Synthesis of Lipoxins (LX)	2	25	0.001641282	0.979139071	0.979139071	2	8	5.59E-04	9606	Homo sapiens	Hpgd;Ptgr1		R-HSA-2161779;R-HSA-2161844
R-HSA-445144	Signal transduction by L1	2	25	0.001641282	0.979139071	0.979139071	2	11	7.69E-04	9606	Homo sapiens	Map2k2;Itga5		R-HSA-109862;R-HSA-374686
R-HSA-9668328	Sealing of the nuclear envelope (NE) by ESCRT-III	4	39	0.002560399	0.979151799	0.979151799	7	7	4.89E-04	9606	Homo sapiens	Tuba1c;Tuba4a;Tubb4a;Lemd2		R-HSA-9668419;R-HSA-9668389;R-HSA-9668405;R-HSA-9668395;R-HSA-9668415;R-HSA-9668335;R-HSA-9668398
R-HSA-5655253	Signaling by FGFR2 in disease	7	58	0.003807773	0.979865152	0.979865152	16	28	0.001957084	9606	Homo sapiens	Fgf5;Fgf7;Fgf9;Fgf23;Hras;Fgf10;Fgf22		R-HSA-5654748;R-HSA-5655323;R-HSA-5655320;R-HSA-2077424;R-HSA-2033488;R-HSA-2033486;R-HSA-5655268;R-HSA-2077421;R-HSA-5655301;R-HSA-5655233;R-HSA-5655343;R-HSA-5655245;R-HSA-5655339;R-HSA-2033474;R-HSA-5655241;R-HSA-2033472
R-HSA-9662361	Sensory processing of sound by outer hair cells of the cochlea	8	64	0.004201681	0.979978979	0.979978979	4	8	5.59E-04	9606	Homo sapiens	Whrn;Kcnmb1;Myh9;Eps8l2;Chrna10;Pls1;Pcdh15;Actg1		R-HSA-9663363;R-HSA-9667809;R-HSA-9663785;R-HSA-9663736
R-HSA-3928662	EPHB-mediated forward signaling	6	52	0.003413866	0.980108502	0.980108502	21	26	0.001817292	9606	Homo sapiens	Efnb1;Ephb6;Sdc2;Kalrn;Actg1;Hras		R-HSA-4093342;R-HSA-3928601;R-HSA-3928600;R-HSA-3928632;R-HSA-4093339;R-HSA-4093336;R-HSA-3928595;R-HSA-3928627;R-HSA-4093332;R-HSA-3928592;R-HSA-4093330;R-HSA-4093331;R-HSA-3928598;R-HSA-3928617;R-HSA-3928623;R-HSA-3928588;R-HSA-3928610;R-HSA-3928583;R-HSA-3928645;R-HSA-3928644;R-HSA-3928612
R-HSA-190828	Gap junction trafficking	6	52	0.003413866	0.980108502	0.980108502	8	20	0.001397917	9606	Homo sapiens	Gjb3;Gjb6;Tuba1c;Tuba4a;Tubb4a;Actg1		R-HSA-196017;R-HSA-190519;R-HSA-190682;R-HSA-196026;R-HSA-190520;R-HSA-191737;R-HSA-190877;R-HSA-190829
R-HSA-8877330	RUNX1 and FOXP3 control the development of regulatory T lymphocytes (Tregs)	1	17	0.001116071	0.980415145	0.980415145	20	20	0.001397917	9606	Homo sapiens	Runx1		R-HSA-8877414;R-HSA-8939082;R-HSA-8877348;R-HSA-8877345;R-HSA-8877391;R-HSA-8877485;R-HSA-8877421;R-HSA-8865547;R-HSA-8865546;R-HSA-8877385;R-HSA-8877192;R-HSA-8877493;R-HSA-8877396;R-HSA-8877490;R-HSA-8877360;R-HSA-8939088;R-HSA-8877404;R-HSA-8877338;R-HSA-8877369;R-HSA-9006422
R-HSA-170660	Adenylate cyclase activating pathway	1	17	0.001116071	0.980415145	0.980415145	4	4	2.80E-04	9606	Homo sapiens	Adcy5		R-HSA-170672;R-HSA-170676;R-HSA-170677;R-HSA-170685
R-HSA-168288	Fusion of the Influenza Virion to the Host Cell Endosome	1	17	0.001116071	0.980415145	0.980415145	3	3	2.10E-04	9606	Homo sapiens	NA		R-HSA-168306;R-HSA-168324;R-HSA-168312
R-HSA-389359	CD28 dependent Vav1 pathway	1	17	0.001116071	0.980415145	0.980415145	5	6	4.19E-04	9606	Homo sapiens	Cd28		R-HSA-389348;R-HSA-389350;R-HSA-388814;R-HSA-389352;R-HSA-389354
R-HSA-162658	Golgi Cisternae Pericentriolar Stack Reorganization	1	17	0.001116071	0.980415145	0.980415145	3	6	4.19E-04	9606	Homo sapiens	Plk1		R-HSA-2172194;R-HSA-2314566;R-HSA-2214351
R-HSA-168303	Packaging of Eight RNA Segments	1	17	0.001116071	0.980415145	0.980415145	1	2	1.40E-04	9606	Homo sapiens	NA		R-HSA-195926
R-HSA-442720	CREB1 phosphorylation through the activation of Adenylate Cyclase	1	17	0.001116071	0.980415145	0.980415145	2	6	4.19E-04	9606	Homo sapiens	Prkar2b		R-HSA-111925;R-HSA-8951727
R-HSA-5685939	HDR through MMEJ (alt-NHEJ)	1	17	0.001116071	0.980415145	0.980415145	2	8	5.59E-04	9606	Homo sapiens	Xrcc1		R-HSA-5687675;R-HSA-5687673
R-HSA-8949664	Processing of SMDT1	1	17	0.001116071	0.980415145	0.980415145	1	5	3.49E-04	9606	Homo sapiens	Mcub		R-HSA-8953461
R-HSA-196843	Vitamin B2 (riboflavin) metabolism	1	17	0.001116071	0.980415145	0.980415145	1	5	3.49E-04	9606	Homo sapiens	Slc52a3		R-HSA-3165230
R-HSA-5676594	TNF receptor superfamily (TNFSF) members mediating non-canonical NF-kB pathway	1	17	0.001116071	0.980415145	0.980415145	2	12	8.39E-04	9606	Homo sapiens	Tnfrsf12a		R-HSA-5676598;R-HSA-5669023
R-HSA-1482883	Acyl chain remodeling of DAG and TAG	1	17	0.001116071	0.980415145	0.980415145	1	8	5.59E-04	9606	Homo sapiens	Dgat2l6		R-HSA-8848580
R-HSA-6804759	Regulation of TP53 Activity through Association with Co-factors	1	17	0.001116071	0.980415145	0.980415145	1	11	7.69E-04	9606	Homo sapiens	Ppp1r13l		R-HSA-6799761
R-HSA-1650814	Collagen biosynthesis and modifying enzymes	10	76	0.004989496	0.980879192	0.980879192	28	51	0.003564689	9606	Homo sapiens	Pcolce2;Col1a1;Col18a1;Col4a3;Col5a2;Col4a4;Col12a1;Col7a1;Col11a2;Colgalt2		R-HSA-8948232;R-HSA-8944265;R-HSA-8948234;R-HSA-2002460;R-HSA-8944266;R-HSA-8948224;R-HSA-8948226;R-HSA-8948228;R-HSA-8948230;R-HSA-8948231;R-HSA-1981128;R-HSA-2002440;R-HSA-1980233;R-HSA-8944223;R-HSA-1981120;R-HSA-8944214;R-HSA-8944232;R-HSA-1650808;R-HSA-2002428;R-HSA-2022073;R-HSA-8944227;R-HSA-2089971;R-HSA-8944230;R-HSA-1981104;R-HSA-8948219;R-HSA-8948222;R-HSA-8944255;R-HSA-1981157
R-HSA-6802957	Oncogenic MAPK signaling	13	93	0.006105567	0.980992402	0.980992402	41	46	0.003215209	9606	Homo sapiens	Vasp;Cnksr1;Lmna;Camk2b;Map2k2;Dusp7;Map3k11;Dusp6;Vcl;Actg1;Hras;Iqgap3;Dusp8		R-HSA-6802919;R-HSA-9656211;R-HSA-6802918;R-HSA-9656209;R-HSA-9652816;R-HSA-9651280;R-HSA-6802916;R-HSA-9656215;R-HSA-6802915;R-HSA-6802914;R-HSA-6803234;R-HSA-9656214;R-HSA-6803233;R-HSA-9656213;R-HSA-6802912;R-HSA-9656212;R-HSA-6802927;R-HSA-6802926;R-HSA-6802925;R-HSA-6802924;R-HSA-6802922;R-HSA-6802921;R-HSA-6803240;R-HSA-6802935;R-HSA-6802934;R-HSA-6802933;R-HSA-8936731;R-HSA-6802932;R-HSA-9…
R-HSA-1236394	Signaling by ERBB4	11	82	0.005383403	0.981531442	0.981531442	23	52	0.003634584	9606	Homo sapiens	Aph1a;Gabrq;Sparc;Gabra1;Gabrb2;Nrg1;Esr1;Hras;Hbegf		R-HSA-1254386;R-HSA-1250353;R-HSA-9612278;R-HSA-1250357;R-HSA-9612277;R-HSA-8954208;R-HSA-1254392;R-HSA-1251992;R-HSA-9612639;R-HSA-9612671;R-HSA-1251997;R-HSA-1250370;R-HSA-9612672;R-HSA-8954207;R-HSA-1250315;R-HSA-1977958;R-HSA-1977959;R-HSA-1250383;R-HSA-1236398;R-HSA-8954199;R-HSA-1250380;R-HSA-1250348;R-HSA-1250220
R-HSA-389948	PD-1 signaling	3	33	0.002166492	0.981763462	0.981763462	4	5	3.49E-04	9606	Homo sapiens	Cd274;H2-Eb1;H2-Aa		R-HSA-389762;R-HSA-388828;R-HSA-389759;R-HSA-389758
R-HSA-202427	Phosphorylation of CD3 and TCR zeta chains	3	33	0.002166492	0.981763462	0.981763462	5	7	4.89E-04	9606	Homo sapiens	Ptprc;H2-Eb1;H2-Aa		R-HSA-202291;R-HSA-202214;R-HSA-202165;R-HSA-202233;R-HSA-8852200
R-HSA-8866652	Synthesis of active ubiquitin: roles of E1 and E2 enzymes	3	33	0.002166492	0.981763462	0.981763462	5	16	0.001118334	9606	Homo sapiens	Ube2s;Ube2c;Uchl3		R-HSA-8852130;R-HSA-8852129;R-HSA-8853503;R-HSA-8852127;R-HSA-8853514
R-HSA-163359	Glucagon signaling in metabolic regulation	4	40	0.00262605	0.982315775	0.982315775	5	6	4.19E-04	9606	Homo sapiens	Gng2;Gnb2;Prkar2b;Adcy5		R-HSA-163617;R-HSA-825631;R-HSA-111925;R-HSA-164377;R-HSA-381704
R-HSA-1483166	Synthesis of PA	8	65	0.004267332	0.982476381	0.982476381	5	17	0.00118823	9606	Homo sapiens	Liph;Pla2g2d;Pla2g2f;Pla2g4b;Gpat3;Lpcat4;Agpat1		R-HSA-1482656;R-HSA-1602446;R-HSA-1482604;R-HSA-6792445;R-HSA-75885
R-HSA-9660821	ADORA2B mediated anti-inflammatory cytokines production	6	53	0.003479517	0.982813365	0.982813365	9	12	8.39E-04	9606	Homo sapiens	Il6;Gng2;Gnb2;Prkar2b;Adcy5		R-HSA-9660819;R-HSA-163617;R-HSA-111925;R-HSA-392129;R-HSA-9662710;R-HSA-8951727;R-HSA-9662708;R-HSA-9660824;R-HSA-9660828
R-HSA-774815	Nucleosome assembly	6	53	0.003479517	0.982813365	0.982813365	3	4	2.80E-04	9606	Homo sapiens	Hist1h2ac;Hist1h2ab;Hist1h4i;Hist1h4j;H2afj;Hist1h4h;H2afx;Hist1h4k;Hist1h4a;Hist1h4b;Hist1h2bn		R-HSA-606287;R-HSA-606289;R-HSA-606326
R-HSA-606279	Deposition of new CENPA-containing nucleosomes at the centromere	6	53	0.003479517	0.982813365	0.982813365	3	4	2.80E-04	9606	Homo sapiens	Hist1h2ac;Hist1h2ab;Hist1h4i;Hist1h4j;H2afj;Hist1h4h;H2afx;Hist1h4k;Hist1h4a;Hist1h4b;Hist1h2bn		R-HSA-606287;R-HSA-606289;R-HSA-606326
R-HSA-5654741	Signaling by FGFR3	6	53	0.003479517	0.982813365	0.982813365	31	43	0.003005522	9606	Homo sapiens	Fgf5;Fgf9;Fgfr3;Fgf23;Hras		R-HSA-5654679;R-HSA-5654224;R-HSA-5654416;R-HSA-5654623;R-HSA-5654148;R-HSA-5654222;R-HSA-5654413;R-HSA-5654730;R-HSA-5654408;R-HSA-5654409;R-HSA-5654646;R-HSA-5654647;R-HSA-5654709;R-HSA-8851619;R-HSA-5654643;R-HSA-5654640;R-HSA-5654641;R-HSA-5654705;R-HSA-5654631;R-HSA-5654628;R-HSA-5654565;R-HSA-190385;R-HSA-8941628;R-HSA-190263;R-HSA-190388;R-HSA-190261;R-HSA-8851632;R-HSA-5654625;R-HSA-56546…
R-HSA-5357786	TNFR1-induced proapoptotic signaling	2	26	0.001706933	0.982886577	0.982886577	3	3	2.10E-04	9606	Homo sapiens	Tradd;Usp2		R-HSA-140978;R-HSA-75240;R-HSA-83582
R-HSA-9013695	NOTCH4 Intracellular Domain Regulates Transcription	2	26	0.001706933	0.982886577	0.982886577	8	9	6.29E-04	9606	Homo sapiens	Notch1;Maml3		R-HSA-9604451;R-HSA-9604550;R-HSA-9013693;R-HSA-9604471;R-HSA-9013711;R-HSA-9604664;R-HSA-9604553;R-HSA-9604446
R-HSA-392170	ADP signalling through P2Y purinoceptor 12	2	26	0.001706933	0.982886577	0.982886577	3	4	2.80E-04	9606	Homo sapiens	Gng2;Gnb2		R-HSA-392195;R-HSA-392187;R-HSA-392202
R-HSA-111931	PKA-mediated phosphorylation of CREB	2	26	0.001706933	0.982886577	0.982886577	3	7	4.89E-04	9606	Homo sapiens	Prkar2b;Adcy5		R-HSA-111925;R-HSA-8951727;R-HSA-111930
R-HSA-196836	Vitamin C (ascorbate) metabolism	2	26	0.001706933	0.982886577	0.982886577	3	9	6.29E-04	9606	Homo sapiens	Cyb5a;Slc2a1		R-HSA-198818;R-HSA-198824;R-HSA-198845
R-HSA-70326	Glucose metabolism	22	143	0.00938813	0.983329667	0.983329667	22	50	0.003494793	9606	Homo sapiens	Tpi1;Mdh2;Slc37a1;Gnpda2;Got2;Aldoc;Eno3;Gapdh;Aldoa;Eno2;Hk2;Hk1;Pfkfb4;Pfkl;Pgp;Pgk1;Pgam2;Pgam1;Pck1;Pfkm;Pfkp;Fbp2		R-HSA-70241;R-HSA-70467;R-HSA-71495;R-HSA-71783;R-HSA-71654;R-HSA-71496;R-HSA-71850;R-HSA-71660;R-HSA-70479;R-HSA-70481;R-HSA-70449;R-HSA-3257122;R-HSA-6799604;R-HSA-70482;R-HSA-71445;R-HSA-70613;R-HSA-70420;R-HSA-70454;R-HSA-70486;R-HSA-8955794;R-HSA-71802;R-HSA-70494
R-HSA-196757	Metabolism of folate and pterines	5	47	0.003085609	0.983604427	0.983604427	7	31	0.002166772	9606	Homo sapiens	Mthfd1l;Shmt2;Slc19a1;Gadd45b;Slc41a1		R-HSA-5696839;R-HSA-200676;R-HSA-6801456;R-HSA-200651;R-HSA-200735;R-HSA-200652;R-HSA-5694137
R-HSA-168270	Fusion and Uncoating of the Influenza Virion	1	18	0.001181723	0.984462339	0.984462339	5	5	3.49E-04	9606	Homo sapiens	NA		R-HSA-168306;R-HSA-168324;R-HSA-168299;R-HSA-168312;R-HSA-168313
R-HSA-177504	Retrograde neurotrophin signalling	1	18	0.001181723	0.984462339	0.984462339	3	3	2.10E-04	9606	Homo sapiens	Ntrk1		R-HSA-177491;R-HSA-177479;R-HSA-177501
R-HSA-168336	Uncoating of the Influenza Virion	1	18	0.001181723	0.984462339	0.984462339	2	2	1.40E-04	9606	Homo sapiens	NA		R-HSA-168299;R-HSA-168313
R-HSA-168302	Budding	1	18	0.001181723	0.984462339	0.984462339	1	1	6.99E-05	9606	Homo sapiens	NA		R-HSA-168860
R-HSA-168298	Release	1	18	0.001181723	0.984462339	0.984462339	1	1	6.99E-05	9606	Homo sapiens	NA		R-HSA-168870
R-HSA-166187	Mitochondrial Uncoupling	1	18	0.001181723	0.984462339	0.984462339	4	9	6.29E-04	9606	Homo sapiens	Ucp2		R-HSA-166387;R-HSA-166214;R-HSA-170026;R-HSA-166220
R-HSA-379401	Dopamine clearance from the synaptic cleft	1	18	0.001181723	0.984462339	0.984462339	3	9	6.29E-04	9606	Homo sapiens	Maoa;Maob		R-HSA-379382;R-HSA-379395;R-HSA-9677917
R-HSA-9634600	Regulation of glycolysis by fructose 2,6-bisphosphate metabolism	1	18	0.001181723	0.984462339	0.984462339	1	4	2.80E-04	9606	Homo sapiens	Pfkfb4		R-HSA-71802
R-HSA-975163	IRAK2 mediated activation of TAK1 complex upon TLR7/8 or 9 stimulation	1	18	0.001181723	0.984462339	0.984462339	1	5	3.49E-04	9606	Homo sapiens	Ly96		R-HSA-450358
R-HSA-964739	N-glycan trimming and elongation in the cis-Golgi	1	18	0.001181723	0.984462339	0.984462339	1	5	3.49E-04	9606	Homo sapiens	Manea		R-HSA-964759
R-HSA-1433559	Regulation of KIT signaling	1	18	0.001181723	0.984462339	0.984462339	1	8	5.59E-04	9606	Homo sapiens	Socs1		R-HSA-1433410
R-HSA-5655291	Signaling by FGFR4 in disease	1	18	0.001181723	0.984462339	0.984462339	1	15	0.001048438	9606	Homo sapiens	Hras		R-HSA-5655347
R-HSA-9772572	Early SARS-CoV-2 Infection Events	8	66	0.004332983	0.984682594	0.984682594	6	74	0.005172293	9606	Homo sapiens	Sdc4;Gpc1;Sdc2;Sdc1;Gpc3;Furin;Tmprss2;Gpc6		R-HSA-9694579;R-HSA-9694661;R-HSA-9681514;R-HSA-9699007;R-HSA-9697423;R-HSA-9698988
R-HSA-8940973	RUNX2 regulates osteoblast differentiation	3	34	0.002232143	0.984758548	0.984758548	4	24	0.001677501	9606	Homo sapiens	Ar;Col1a1		R-HSA-8985627;R-HSA-8985644;R-HSA-8877918;R-HSA-8877902
R-HSA-168643	Nucleotide-binding domain, leucine rich repeat containing receptor (NLR) signaling pathways	9	72	0.004726891	0.984811396	0.984811396	25	46	0.003215209	9606	Homo sapiens	Mapk13;Aim2;Txnip;Nfkb2;Bcl2l1;Nlrc4;Hmox1;Nod2;Mapk11		R-HSA-844620;R-HSA-741386;R-HSA-688136;R-HSA-688137;R-HSA-844617;R-HSA-844618;R-HSA-622415;R-HSA-844619;R-HSA-1247960;R-HSA-1250264;R-HSA-874079;R-HSA-9603905;R-HSA-9676160;R-HSA-688985;R-HSA-168405;R-HSA-741395;R-HSA-1250253;R-HSA-168412;R-HSA-706479;R-HSA-741411;R-HSA-874084;R-HSA-879201;R-HSA-1250272;R-HSA-708349;R-HSA-168184
R-HSA-8982491	Glycogen metabolism	4	41	0.002691702	0.985021291	0.985021291	24	37	0.002586147	9606	Homo sapiens	Gys1;Ppp1r3c;Pygm		R-HSA-3322003;R-HSA-3322001;R-HSA-3781018;R-HSA-453346;R-HSA-3781021;R-HSA-3781023;R-HSA-3322005;R-HSA-3781009;R-HSA-453358;R-HSA-453356;R-HSA-3781011;R-HSA-3322041;R-HSA-3781001;R-HSA-71541;R-HSA-453342;R-HSA-3781024;R-HSA-71515;R-HSA-3780995;R-HSA-3322025;R-HSA-3322057;R-HSA-3780994;R-HSA-453338;R-HSA-3780997;R-HSA-453337
R-HSA-5673000	RAF activation	4	41	0.002691702	0.985021291	0.985021291	4	12	8.39E-04	9606	Homo sapiens	Camk2b;Map2k2;Map3k11;Hras		R-HSA-5672966;R-HSA-5672950;R-HSA-9653108;R-HSA-5672969
R-HSA-8949215	Mitochondrial calcium ion transport	2	27	0.001772584	0.985976351	0.985976351	3	10	6.99E-04	9606	Homo sapiens	Slc8a3;Mcub		R-HSA-8949178;R-HSA-8953461;R-HSA-8949703
R-HSA-174403	Glutathione synthesis and recycling	2	27	0.001772584	0.985976351	0.985976351	2	9	6.29E-04	9606	Homo sapiens	Ggt6;Oplah		R-HSA-8943279;R-HSA-1247935
R-HSA-9671555	Signaling by PDGFR in disease	2	27	0.001772584	0.985976351	0.985976351	4	24	0.001677501	9606	Homo sapiens	Kdr;Hras		R-HSA-9672163;R-HSA-9673761;R-HSA-9673760;R-HSA-9672170
R-HSA-71240	Tryptophan catabolism	5	48	0.003151261	0.985977276	0.985977276	5	16	0.001118334	9606	Homo sapiens	Slc7a5;Tdo2;Kynu;Kyat1;Kmo		R-HSA-71217;R-HSA-893596;R-HSA-71200;R-HSA-71188;R-HSA-352232
R-HSA-111996	Ca-dependent events	5	48	0.003151261	0.985977276	0.985977276	8	27	0.001887188	9606	Homo sapiens	Camk2b;Pde1c;Prkar2b;Pde1a;Adcy5		R-HSA-111955;R-HSA-442725;R-HSA-111925;R-HSA-111956;R-HSA-8951727;R-HSA-111930;R-HSA-9617583;R-HSA-444792
R-HSA-418346	Platelet homeostasis	17	118	0.007746849	0.986192176	0.986192176	15	31	0.002166772	9606	Homo sapiens	Slc8a3;Kcnmb1;Atp2a1;Orai1;Prkg2;Orai2;Pde5a;Mrvi1;Pde9a;Gucy1b1;Gucy1a1;Gucy1a2;P2rx5;Gng2;Gnb2;Pde1a;Slc8a2		R-HSA-392870;R-HSA-419490;R-HSA-434798;R-HSA-392143;R-HSA-434700;R-HSA-418442;R-HSA-139855;R-HSA-392874;R-HSA-392852;R-HSA-418549;R-HSA-418451;R-HSA-425661;R-HSA-418365;R-HSA-392152;R-HSA-418456
R-HSA-9033241	Peroxisomal protein import	8	67	0.004398634	0.986628362	0.986628362	13	26	0.001817292	9606	Homo sapiens	Pex26;Mpp2;Nudt7;Acox2;Trim29;Ephx2;Acot1;Ehhadh;Slc27a3		R-HSA-9033514;R-HSA-9033485;R-HSA-9033516;R-HSA-9033505;R-HSA-8953946;R-HSA-9033499;R-HSA-9033533;R-HSA-8953917;R-HSA-9033233;R-HSA-9033235;R-HSA-9033236;R-HSA-9033527;R-HSA-9033238
R-HSA-112043	PLC beta mediated events	8	67	0.004398634	0.986628362	0.986628362	11	32	0.002236667	9606	Homo sapiens	Plcb4;Plcb3;Camk2b;Pde1c;Prkar2b;Pde1a;Adcy5;Plcb1		R-HSA-111955;R-HSA-442725;R-HSA-111925;R-HSA-112037;R-HSA-111956;R-HSA-111879;R-HSA-8951727;R-HSA-111930;R-HSA-9617583;R-HSA-444792;R-HSA-111870
R-HSA-432722	Golgi Associated Vesicle Biogenesis	7	61	0.004004727	0.986788021	0.986788021	4	7	4.89E-04	9606	Homo sapiens	Ap1m2;Tbc1d8b;Ap1s2;Ap1s1;Hip1r;Tpd52l1		R-HSA-421831;R-HSA-421836;R-HSA-421835;R-HSA-421833
R-HSA-5625740	RHO GTPases activate PKNs	10	79	0.00518645	0.986871175	0.986871175	13	20	0.001397917	9606	Homo sapiens	Hist1h2ac;Hist1h2ab;H2afx;Hist1h4k;Myh14;Ar;Hist1h4i;Hist1h4j;H2afj;Hist1h4h;Myh9;Sfn;Hist1h4a;Hist1h4b;Hist1h2bn		R-HSA-5625717;R-HSA-5625745;R-HSA-419232;R-HSA-75016;R-HSA-5625849;R-HSA-5625848;R-HSA-5625784;R-HSA-5625883;R-HSA-5625797;R-HSA-5625796;R-HSA-5625870;R-HSA-5625774;R-HSA-5625738
R-HSA-445989	TAK1-dependent IKK and NF-kappa-B activation	6	55	0.003610819	0.987223152	0.987223152	8	17	0.00118823	9606	Homo sapiens	Ikbip;Bcam;Tifa;Nfkb2;Nod2		R-HSA-9749494;R-HSA-168166;R-HSA-9758604;R-HSA-9630923;R-HSA-168184;R-HSA-9749487;R-HSA-9749464;R-HSA-9773803
R-HSA-425393	Transport of inorganic cations/anions and amino acids/oligopeptides	26	167	0.010963761	0.987241623	0.987241623	20	76	0.005312085	9606	Homo sapiens	Slc43a2;Slc7a11;Slc1a1;Slc25a29;Slc1a3;Slc38a5;Slc38a3;Slc8a2;Slc9a1;Slc6a6;Slc4a8;Slc9a5;Slc12a1;Slc8a3;Slc9a2;Slc7a5;Slc15a1;Slc9a9;Slc7a8;Slc34a2;Slc4a10;Mup3;Slc6a20a;Slc24a5;Slc26a9;Slc26a7		R-HSA-426086;R-HSA-428015;R-HSA-352174;R-HSA-425965;R-HSA-425994;R-HSA-8959781;R-HSA-352232;R-HSA-379432;R-HSA-427656;R-HSA-352107;R-HSA-425577;R-HSA-352052;R-HSA-352182;R-HSA-378513;R-HSA-427570;R-HSA-351987;R-HSA-427998;R-HSA-5626316;R-HSA-352191;R-HSA-425661
R-HSA-420092	Glucagon-type ligand receptors	3	35	0.002297794	0.987278618	0.987278618	2	8	5.59E-04	9606	Homo sapiens	Vipr2;Gng2;Gnb2		R-HSA-381612;R-HSA-420233
R-HSA-5654733	Negative regulation of FGFR4 signaling	3	35	0.002297794	0.987278618	0.987278618	3	14	9.79E-04	9606	Homo sapiens	Klb;Fgf9;Fgf23		R-HSA-5654566;R-HSA-5654734;R-HSA-5654684
R-HSA-199220	Vitamin B5 (pantothenate) metabolism	3	35	0.002297794	0.987278618	0.987278618	2	12	8.39E-04	9606	Homo sapiens	Pank3;Enpp2;Enpp3		R-HSA-199203;R-HSA-8938314
R-HSA-2173791	TGF-beta receptor signaling in EMT (epithelial to mesenchymal transition)	1	19	0.001247374	0.98767337	0.98767337	6	6	4.19E-04	9606	Homo sapiens	F11r		R-HSA-2160931;R-HSA-2160932;R-HSA-2134532;R-HSA-2160935;R-HSA-2134519;R-HSA-2134506
R-HSA-937072	TRAF6-mediated induction of TAK1 complex within TLR4 complex	1	19	0.001247374	0.98767337	0.98767337	6	6	4.19E-04	9606	Homo sapiens	Ly96		R-HSA-450358;R-HSA-936952;R-HSA-936985;R-HSA-936951;R-HSA-937075;R-HSA-936947
R-HSA-170670	Adenylate cyclase inhibitory pathway	1	19	0.001247374	0.98767337	0.98767337	5	5	3.49E-04	9606	Homo sapiens	Adcy5		R-HSA-170674;R-HSA-170666;R-HSA-392206;R-HSA-170686;R-HSA-170671
R-HSA-450513	Tristetraprolin (TTP, ZFP36) binds and destabilizes mRNA	1	19	0.001247374	0.98767337	0.98767337	4	4	2.80E-04	9606	Homo sapiens	Zfp36		R-HSA-450400;R-HSA-450463;R-HSA-450431;R-HSA-450394
R-HSA-168927	TICAM1, RIP1-mediated IKK complex recruitment	1	19	0.001247374	0.98767337	0.98767337	3	3	2.10E-04	9606	Homo sapiens	Tlr3		R-HSA-168930;R-HSA-9014343;R-HSA-9014342
R-HSA-193639	p75NTR signals via NF-kB	1	19	0.001247374	0.98767337	0.98767337	11	13	9.09E-04	9606	Homo sapiens	Ngfr		R-HSA-193665;R-HSA-193686;R-HSA-193703;R-HSA-193684;R-HSA-193656;R-HSA-193641;R-HSA-193705;R-HSA-193694;R-HSA-209566;R-HSA-193695;R-HSA-193647
R-HSA-196299	Beta-catenin phosphorylation cascade	1	19	0.001247374	0.98767337	0.98767337	3	4	2.80E-04	9606	Homo sapiens	Frat2		R-HSA-195283;R-HSA-195287;R-HSA-195300
R-HSA-110312	Translesion synthesis by REV1	1	19	0.001247374	0.98767337	0.98767337	3	5	3.49E-04	9606	Homo sapiens	Rev3l		R-HSA-5652151;R-HSA-110322;R-HSA-110311
R-HSA-399954	Sema3A PAK dependent Axon repulsion	1	19	0.001247374	0.98767337	0.98767337	3	6	4.19E-04	9606	Homo sapiens	Sema3a		R-HSA-399939;R-HSA-399952;R-HSA-399930
R-HSA-8849175	Threonine catabolism	1	19	0.001247374	0.98767337	0.98767337	2	4	2.80E-04	9606	Homo sapiens	Tdh		R-HSA-6798667;R-HSA-6798345
R-HSA-111447	Activation of BAD and translocation to mitochondria	1	19	0.001247374	0.98767337	0.98767337	2	5	3.49E-04	9606	Homo sapiens	Sfn		R-HSA-139906;R-HSA-139899
R-HSA-9755779	SARS-CoV-2 targets host intracellular signalling and regulatory pathways	1	19	0.001247374	0.98767337	0.98767337	1	5	3.49E-04	9606	Homo sapiens	Sfn		R-HSA-9729500
R-HSA-975577	N-Glycan antennae elongation	1	19	0.001247374	0.98767337	0.98767337	1	6	4.19E-04	9606	Homo sapiens	B4galt5		R-HSA-975919
R-HSA-9673770	Signaling by PDGFRA extracellular domain mutants	1	19	0.001247374	0.98767337	0.98767337	1	7	4.89E-04	9606	Homo sapiens	Hras		R-HSA-9672163
R-HSA-9673767	Signaling by PDGFRA transmembrane, juxtamembrane and kinase domain mutants	1	19	0.001247374	0.98767337	0.98767337	1	7	4.89E-04	9606	Homo sapiens	Hras		R-HSA-9672170
R-HSA-9027284	Erythropoietin activates RAS	1	19	0.001247374	0.98767337	0.98767337	1	8	5.59E-04	9606	Homo sapiens	Hras		R-HSA-9029158
R-HSA-1227986	Signaling by ERBB2	8	68	0.004464286	0.988341689	0.988341689	38	46	0.003215209	9606	Homo sapiens	Grb7;Erbb2;Ptk6;Nrg1;Stub1;Hras;Hbegf		R-HSA-1250195;R-HSA-1306963;R-HSA-1251922;R-HSA-8848005;R-HSA-6785636;R-HSA-1306965;R-HSA-1306969;R-HSA-1250463;R-HSA-1250462;R-HSA-1306972;R-HSA-1250498;R-HSA-1918092;R-HSA-1918095;R-HSA-6785648;R-HSA-1963589;R-HSA-1306953;R-HSA-1358798;R-HSA-1247497;R-HSA-1358792;R-HSA-1306957;R-HSA-1250189;R-HSA-1963586;R-HSA-1963581;R-HSA-1963582;R-HSA-1250486;R-HSA-9652277;R-HSA-1963578;R-HSA-1250488;R-HSA-9…
R-HSA-977068	Termination of O-glycan biosynthesis	2	28	0.001838235	0.988520161	0.988520161	4	4	2.80E-04	9606	Homo sapiens	St6galnac2;Mucl1		R-HSA-977071;R-HSA-981497;R-HSA-981814;R-HSA-981809
R-HSA-166208	mTORC1-mediated signalling	2	28	0.001838235	0.988520161	0.988520161	2	8	5.59E-04	9606	Homo sapiens	Akt1s1;Rragb		R-HSA-165718;R-HSA-165692
R-HSA-879518	Transport of organic anions	2	28	0.001838235	0.988520161	0.988520161	2	9	6.29E-04	9606	Homo sapiens	Slco4a1;Slco2b1		R-HSA-879562;R-HSA-879575
R-HSA-6803205	TP53 regulates transcription of several additional cell death genes whose specific roles in p53-dependent apoptosis remain uncertain	2	28	0.001838235	0.988520161	0.988520161	2	19	0.001328021	9606	Homo sapiens	Ndrg1		R-HSA-5633314;R-HSA-5633295
R-HSA-8964038	LDL clearance	2	28	0.001838235	0.988520161	0.988520161	2	20	0.001397917	9606	Homo sapiens	Nceh1;Lsr		R-HSA-8933258;R-HSA-6813720
R-HSA-5654736	Signaling by FGFR1	7	62	0.004070378	0.988549462	0.988549462	33	48	0.003355001	9606	Homo sapiens	Fgf5;Flrt1;Fgf9;Fgf23;Hras;Fgf10;Fgf22		R-HSA-5654167;R-HSA-5654165;R-HSA-5654672;R-HSA-5654673;R-HSA-5654596;R-HSA-5654149;R-HSA-5654597;R-HSA-5654594;R-HSA-191062;R-HSA-5656064;R-HSA-5654592;R-HSA-190427;R-HSA-5654600;R-HSA-190429;R-HSA-5654582;R-HSA-5654578;R-HSA-190245;R-HSA-5654591;R-HSA-5654586;R-HSA-5654587;R-HSA-5654584;R-HSA-5654392;R-HSA-190256;R-HSA-5654692;R-HSA-5654690;R-HSA-5654560;R-HSA-5654511;R-HSA-5654575;R-HSA-565457…
R-HSA-416482	G alpha (12/13) signalling events	11	86	0.005646008	0.988672682	0.988672682	6	15	0.001048438	9606	Homo sapiens	Rasgrf2;Arhgef17;Arhgef6;Adra1a;Gng2;Arhgef16;Gnb2;Obscn;Kalrn;Plxnb1		R-HSA-751019;R-HSA-751039;R-HSA-419166;R-HSA-751027;R-HSA-751029;R-HSA-398185
R-HSA-9696264	RND3 GTPase cycle	4	43	0.002823004	0.98929802	0.98929802	1	2	1.40E-04	9606	Homo sapiens	Vangl2;Ccdc88a;Scrib;Epha2		R-HSA-9696268
R-HSA-68962	Activation of the pre-replicative complex	3	36	0.002363445	0.989395411	0.989395411	8	9	6.29E-04	9606	Homo sapiens	Cdt1;Orc1;Fosb		R-HSA-68960;R-HSA-69299;R-HSA-68914;R-HSA-68917;R-HSA-68916;R-HSA-68919;R-HSA-68918;R-HSA-68940
R-HSA-9706574	RHOBTB GTPase Cycle	3	36	0.002363445	0.989395411	0.989395411	2	4	2.80E-04	9606	Homo sapiens	Actn1;Pde5a;Actg1		R-HSA-9018778;R-HSA-9018787
R-HSA-114452	Activation of BH3-only proteins	3	36	0.002363445	0.989395411	0.989395411	7	19	0.001328021	9606	Homo sapiens	Sfn;Bbc3		R-HSA-139906;R-HSA-139914;R-HSA-139899;R-HSA-139913;R-HSA-4331324;R-HSA-4331340;R-HSA-140221
R-HSA-1474290	Collagen formation	14	104	0.006827731	0.989727705	0.989727705	51	77	0.005381981	9606	Homo sapiens	Mmp13;Col1a1;Col18a1;Col4a3;Col5a2;Col12a1;Col11a2;Col4a4;Col7a1;Pcolce2;Itgb4;Lamb3;Colgalt2;Plec		R-HSA-8948232;R-HSA-8944265;R-HSA-8948234;R-HSA-2002460;R-HSA-2395302;R-HSA-8944266;R-HSA-8948224;R-HSA-8948226;R-HSA-8948228;R-HSA-8948230;R-HSA-8948231;R-HSA-2214324;R-HSA-2002440;R-HSA-2395314;R-HSA-2395324;R-HSA-2214330;R-HSA-2395322;R-HSA-2250301;R-HSA-2022073;R-HSA-1981104;R-HSA-2559639;R-HSA-2002466;R-HSA-2299620;R-HSA-1474266;R-HSA-1981128;R-HSA-1980233;R-HSA-8944223;R-HSA-2395257;R-HSA-1…
R-HSA-445717	Aquaporin-mediated transport	8	69	0.004529937	0.989848002	0.989848002	13	25	0.001747396	9606	Homo sapiens	Gng2;Myo5b;Gnb2;Prkar2b;Rab11fip2;Aqp5;Aqp3;Adcy5		R-HSA-163617;R-HSA-432195;R-HSA-8951727;R-HSA-432237;R-HSA-111925;R-HSA-445714;R-HSA-422320;R-HSA-507871;R-HSA-507870;R-HSA-507869;R-HSA-432188;R-HSA-164377;R-HSA-507868
R-HSA-1638091	Heparan sulfate/heparin (HS-GAG) metabolism	11	87	0.00571166	0.990004283	0.990004283	21	33	0.002306563	9606	Homo sapiens	Sdc4;Gpc1;Hs3st5;Ndst3;Sdc2;Sdc1;Gpc3;Gpc6;Hs6st1;Dcn		R-HSA-2076383;R-HSA-1889981;R-HSA-9638064;R-HSA-2076508;R-HSA-1667005;R-HSA-1889978;R-HSA-2024084;R-HSA-2076371;R-HSA-1878002;R-HSA-2024108;R-HSA-2022860;R-HSA-2022856;R-HSA-2076392;R-HSA-2022887;R-HSA-2022919;R-HSA-2024100;R-HSA-2076419;R-HSA-2076611;R-HSA-2022851;R-HSA-1889955;R-HSA-1678694
R-HSA-5656121	Translesion synthesis by POLI	1	20	0.001313025	0.990220955	0.990220955	3	3	2.10E-04	9606	Homo sapiens	Rev3l		R-HSA-5656148;R-HSA-5656158;R-HSA-5656105
R-HSA-168275	Entry of Influenza Virion into Host Cell via Endocytosis	1	20	0.001313025	0.990220955	0.990220955	1	1	6.99E-05	9606	Homo sapiens	NA		R-HSA-168285
R-HSA-5083636	Defective GALNT12 causes CRCS1	1	20	0.001313025	0.990220955	0.990220955	1	1	6.99E-05	9606	Homo sapiens	Mucl1		R-HSA-5096532
R-HSA-5083625	Defective GALNT3 causes HFTC	1	20	0.001313025	0.990220955	0.990220955	1	1	6.99E-05	9606	Homo sapiens	Mucl1		R-HSA-5096537
R-HSA-936964	Activation of IRF3, IRF7 mediated by TBK1, IKBKE	1	20	0.001313025	0.990220955	0.990220955	7	9	6.29E-04	9606	Homo sapiens	Ly96		R-HSA-936941;R-HSA-5362500;R-HSA-166245;R-HSA-5362486;R-HSA-2213017;R-HSA-2201338;R-HSA-166271
R-HSA-2485179	Activation of the phototransduction cascade	1	20	0.001313025	0.990220955	0.990220955	4	8	5.59E-04	9606	Homo sapiens	Gnat1		R-HSA-74065;R-HSA-2485180;R-HSA-74059;R-HSA-2485182
R-HSA-168268	Virus Assembly and Release	1	20	0.001313025	0.990220955	0.990220955	10	21	0.001467813	9606	Homo sapiens	NA		R-HSA-195730;R-HSA-168870;R-HSA-195926;R-HSA-195734;R-HSA-168871;R-HSA-169847;R-HSA-168869;R-HSA-195726;R-HSA-169919;R-HSA-168860
R-HSA-9673324	WNT5:FZD7-mediated leishmania damping	1	20	0.001313025	0.990220955	0.990220955	2	9	6.29E-04	9606	Homo sapiens	Noxo1		R-HSA-9673794;R-HSA-9673797
R-HSA-9664420	Killing mechanisms	1	20	0.001313025	0.990220955	0.990220955	2	9	6.29E-04	9606	Homo sapiens	Noxo1		R-HSA-9673794;R-HSA-9673797
R-HSA-9678110	Attachment and Entry	1	20	0.001313025	0.990220955	0.990220955	2	10	6.99E-04	9606	Homo sapiens	Tmprss2		R-HSA-9686731;R-HSA-9681514
R-HSA-71262	Carnitine synthesis	1	20	0.001313025	0.990220955	0.990220955	1	6	4.19E-04	9606	Homo sapiens	Shmt2		R-HSA-71249
R-HSA-8963684	Tyrosine catabolism	1	20	0.001313025	0.990220955	0.990220955	1	6	4.19E-04	9606	Homo sapiens	Gstz1		R-HSA-71173
R-HSA-5635838	Activation of SMO	1	20	0.001313025	0.990220955	0.990220955	1	9	6.29E-04	9606	Homo sapiens	Cdon		R-HSA-5632668
R-HSA-3232118	SUMOylation of transcription factors	1	20	0.001313025	0.990220955	0.990220955	1	11	7.69E-04	9606	Homo sapiens	Tfap2a		R-HSA-3234081
R-HSA-912446	Meiotic recombination	6	57	0.003742122	0.990551606	0.990551606	4	9	6.29E-04	9606	Homo sapiens	Hist1h2ac;Hist1h2ab;Hist1h4i;Hist1h4j;H2afj;Hist1h4h;H2afx;Hist1h4k;Hist1h4a;Hist1h4b;Hist1h2bn		R-HSA-912458;R-HSA-912503;R-HSA-912496;R-HSA-1214188
R-HSA-70268	Pyruvate metabolism	6	57	0.003742122	0.990551606	0.990551606	6	15	0.001048438	9606	Homo sapiens	Gstz1;Ldha;Bsg;Ppard;Slc16a3;Slc16a8		R-HSA-9011595;R-HSA-373875;R-HSA-71849;R-HSA-203946;R-HSA-373867;R-HSA-70510
R-HSA-157858	Gap junction trafficking and regulation	6	57	0.003742122	0.990551606	0.990551606	8	24	0.001677501	9606	Homo sapiens	Gjb3;Gjb6;Tuba1c;Tuba4a;Tubb4a;Actg1		R-HSA-196017;R-HSA-190519;R-HSA-190682;R-HSA-196026;R-HSA-190520;R-HSA-191737;R-HSA-190877;R-HSA-190829
R-HSA-2024101	CS/DS degradation	2	29	0.001903887	0.990611675	0.990611675	5	10	6.99E-04	9606	Homo sapiens	Dcn;Arsb		R-HSA-1793176;R-HSA-2022056;R-HSA-1793207;R-HSA-1606789;R-HSA-2065233
R-HSA-392451	G beta:gamma signalling through PI3Kgamma	2	29	0.001903887	0.990611675	0.990611675	2	4	2.80E-04	9606	Homo sapiens	Gng2;Gnb2		R-HSA-392295;R-HSA-392300
R-HSA-9018682	Biosynthesis of maresins	2	29	0.001903887	0.990611675	0.990611675	4	13	9.09E-04	9606	Homo sapiens	Cyp2e1;Ephx2		R-HSA-9027321;R-HSA-9024993;R-HSA-9027043;R-HSA-9027302
R-HSA-209968	Thyroxine biosynthesis	2	29	0.001903887	0.990611675	0.990611675	2	11	7.69E-04	9606	Homo sapiens	Dio3		R-HSA-350869;R-HSA-209772
R-HSA-3899300	SUMOylation of transcription cofactors	4	44	0.002888655	0.990971574	0.990971574	5	27	0.001887188	9606	Homo sapiens	Ncor2;Cbx2;Bmi1;Daxx		R-HSA-3108203;R-HSA-3927886;R-HSA-4085992;R-HSA-3927824;R-HSA-3108209
R-HSA-5173105	O-linked glycosylation	19	133	0.008731618	0.990972296	0.990972296	19	27	0.001887188	9606	Homo sapiens	Adamts1;St6galnac2;B3gnt7;Adamts4;Adamts9;Galnt2;Galnt5;Adamtsl3;Galnt6;Spon2;B4galt5;Mucl1;Adamts20;Galnt18;Galnt15;Thbs1;C1galt1c1;Pomgnt1		R-HSA-5694487;R-HSA-977071;R-HSA-5173005;R-HSA-1964505;R-HSA-5173192;R-HSA-913675;R-HSA-1964501;R-HSA-914017;R-HSA-914018;R-HSA-914012;R-HSA-914008;R-HSA-914010;R-HSA-981497;R-HSA-5617037;R-HSA-914005;R-HSA-981814;R-HSA-914006;R-HSA-6786012;R-HSA-981809
R-HSA-3371497	HSP90 chaperone cycle for steroid hormone receptors (SHR) in the presence of ligand	9	76	0.004989496	0.991065048	0.991065048	17	22	0.001537709	9606	Homo sapiens	Ar;Nr3c2;Tuba1c;Dnajb1;Tuba4a;Hspa1a;Hspa2;Tubb4a;Fkbp5		R-HSA-9706837;R-HSA-5618099;R-HSA-5618098;R-HSA-9725855;R-HSA-5618110;R-HSA-5618105;R-HSA-5618073;R-HSA-3371422;R-HSA-5618107;R-HSA-5618085;R-HSA-9705925;R-HSA-9705926;R-HSA-3371590;R-HSA-5618080;R-HSA-5618093;R-HSA-9726509;R-HSA-3371503
R-HSA-5250941	Negative epigenetic regulation of rRNA expression	11	88	0.005777311	0.991189013	0.991189013	8	12	8.39E-04	9606	Homo sapiens	Hist1h2ac;Sap30;Hist1h2ab;Mmd;H2afx;Hist1h4k;Cd3eap;Hist1h4i;Hist1h4j;Bin1;H2afj;Hist1h4h;Hist1h4a;Hist1h4b;Hist1h2bn		R-HSA-427366;R-HSA-427527;R-HSA-427409;R-HSA-427514;R-HSA-5227490;R-HSA-433672;R-HSA-427528;R-HSA-427337
R-HSA-193648	NRAGE signals death through JNK	7	64	0.004201681	0.9914314	0.9914314	4	7	4.89E-04	9606	Homo sapiens	Ngfr;Rasgrf2;Arhgef17;Arhgef6;Arhgef16;Obscn;Kalrn		R-HSA-205115;R-HSA-205039;R-HSA-204958;R-HSA-205132
R-HSA-176814	Activation of APC/C and APC/C:Cdc20 mediated degradation of mitotic proteins	9	77	0.005055147	0.992197823	0.992197823	15	15	0.001048438	9606	Homo sapiens	Psmb5;Psmc5;Ube2s;Ube2c;Plk1;Bub1b;Nek2;Cdc20		R-HSA-174144;R-HSA-174119;R-HSA-174120;R-HSA-174121;R-HSA-174255;R-HSA-174157;R-HSA-179410;R-HSA-174227;R-HSA-174132;R-HSA-174202;R-HSA-174171;R-HSA-174104;R-HSA-179417;R-HSA-174238;R-HSA-179421
R-HSA-6806667	Metabolism of fat-soluble vitamins	11	89	0.005842962	0.992241679	0.992241679	15	34	0.002376459	9606	Homo sapiens	Rbp4;Rbp2;Sdc4;Gpc1;Sdc2;Sdc1;Gpc3;Apoc4;Lpl;Bco2;Gpc6		R-HSA-5164399;R-HSA-2404134;R-HSA-2404135;R-HSA-975629;R-HSA-2404131;R-HSA-2404140;R-HSA-2395784;R-HSA-2423785;R-HSA-2399913;R-HSA-2429643;R-HSA-975608;R-HSA-2424254;R-HSA-2395768;R-HSA-975633;R-HSA-2855252
R-HSA-430039	mRNA decay by 5' to 3' exoribonuclease	1	21	0.001378676	0.992242141	0.992242141	3	3	2.10E-04	9606	Homo sapiens	Lsm7		R-HSA-429860;R-HSA-429845;R-HSA-429978
R-HSA-5655862	Translesion synthesis by POLK	1	21	0.001378676	0.992242141	0.992242141	3	3	2.10E-04	9606	Homo sapiens	Rev3l		R-HSA-5655892;R-HSA-5655965;R-HSA-5655835
R-HSA-9027307	Biosynthesis of maresin-like SPMs	1	21	0.001378676	0.992242141	0.992242141	3	7	4.89E-04	9606	Homo sapiens	Cyp2e1		R-HSA-9027321;R-HSA-9027043;R-HSA-9027302
R-HSA-3000471	Scavenging by Class B Receptors	1	21	0.001378676	0.992242141	0.992242141	2	5	3.49E-04	9606	Homo sapiens	Cd36		R-HSA-2187264;R-HSA-2247512
R-HSA-1483148	Synthesis of PG	1	21	0.001378676	0.992242141	0.992242141	1	5	3.49E-04	9606	Homo sapiens	Pgs1		R-HSA-1482939
R-HSA-196783	Coenzyme A biosynthesis	1	21	0.001378676	0.992242141	0.992242141	1	7	4.89E-04	9606	Homo sapiens	Pank3		R-HSA-199203
R-HSA-202430	Translocation of ZAP-70 to Immunological synapse	2	30	0.001969538	0.992329165	0.992329165	4	4	2.80E-04	9606	Homo sapiens	H2-Eb1;H2-Aa		R-HSA-8855381;R-HSA-202168;R-HSA-202344;R-HSA-202174
R-HSA-429947	Deadenylation of mRNA	2	30	0.001969538	0.992329165	0.992329165	4	4	2.80E-04	9606	Homo sapiens	Zcchc11;Eif4a3		R-HSA-430021;R-HSA-429955;R-HSA-8941312;R-HSA-429992
R-HSA-428930	Thromboxane signalling through TP receptor	2	30	0.001969538	0.992329165	0.992329165	6	8	5.59E-04	9606	Homo sapiens	Gng2;Gnb2		R-HSA-428918;R-HSA-428917;R-HSA-428752;R-HSA-428750;R-HSA-428909;R-HSA-428749
R-HSA-933542	TRAF6 mediated NF-kB activation	2	30	0.001969538	0.992329165	0.992329165	2	4	2.80E-04	9606	Homo sapiens	Bcam;Nfkb2		R-HSA-168166;R-HSA-168140
R-HSA-204174	Regulation of pyruvate dehydrogenase (PDH) complex	2	30	0.001969538	0.992329165	0.992329165	2	4	2.80E-04	9606	Homo sapiens	Gstz1;Ppard		R-HSA-9011595;R-HSA-203946
R-HSA-8963898	Plasma lipoprotein assembly	2	30	0.001969538	0.992329165	0.992329165	2	19	0.001328021	9606	Homo sapiens	Apoc4		R-HSA-8866321;R-HSA-174660
R-HSA-380284	Loss of proteins required for interphase microtubule organization from the centrosome	8	71	0.004661239	0.992329417	0.992329417	3	3	2.10E-04	9606	Homo sapiens	Serpina3k;Plk1;Alms1;Prkar2b;Tuba4a;Nek2;Tubb4a;Csnk1e		R-HSA-380294;R-HSA-380272;R-HSA-380303
R-HSA-380259	Loss of Nlp from mitotic centrosomes	8	71	0.004661239	0.992329417	0.992329417	2	2	1.40E-04	9606	Homo sapiens	Serpina3k;Plk1;Alms1;Prkar2b;Tuba4a;Nek2;Tubb4a;Csnk1e		R-HSA-380272;R-HSA-380303
R-HSA-6790901	rRNA modification in the nucleus and cytosol	8	71	0.004661239	0.992329417	0.992329417	4	8	5.59E-04	9606	Homo sapiens	Rps9;Noc4l;Nop2;Tsr3;Sik1;Rrp9;Wdr46;Pwp2		R-HSA-6790944;R-HSA-8868783;R-HSA-6790907;R-HSA-6790906
R-HSA-381038	XBP1(S) activates chaperone genes	12	95	0.00623687	0.992372525	0.992372525	6	47	0.003285105	9606	Homo sapiens	Lmna;Fkbp14;Klhdc3;Pla2g4b;Kdelr3;Dnajb9		R-HSA-1791114;R-HSA-1791177;R-HSA-1791128;R-HSA-1791071;R-HSA-1791123;R-HSA-1791124
R-HSA-452723	Transcriptional regulation of pluripotent stem cells	4	45	0.002954307	0.992392812	0.992392812	5	35	0.002446355	9606	Homo sapiens	Zic3;Epha1		R-HSA-452838;R-HSA-480470;R-HSA-480509;R-HSA-2972967;R-HSA-2972978
R-HSA-373760	L1CAM interactions	18	130	0.008534664	0.993111395	0.993111395	23	54	0.003774376	9606	Homo sapiens	Tuba1c;Scn7a;Itga5;Nrcam;Scn4a;Sptb;Scn4b;Ank1;Sptbn2;Cntn2;Scn1b;Sptbn5;Map2k2;Lama1;Lypla2;Tuba4a;Tubb4a;Actg1		R-HSA-376134;R-HSA-373729;R-HSA-443778;R-HSA-445091;R-HSA-443779;R-HSA-373730;R-HSA-109862;R-HSA-445089;R-HSA-445071;R-HSA-392751;R-HSA-549060;R-HSA-445067;R-HSA-373736;R-HSA-373739;R-HSA-447030;R-HSA-445076;R-HSA-445077;R-HSA-374672;R-HSA-374675;R-HSA-8933328;R-HSA-443774;R-HSA-374686;R-HSA-447034
R-HSA-9013408	RHOG GTPase cycle	9	78	0.005120798	0.993194607	0.993194607	3	6	4.19E-04	9606	Homo sapiens	Arhgef16;Shmt2;Arhgdig;Stbd1;Kalrn;Map3k11;Plekhg3;Epha2;Pak4		R-HSA-9014456;R-HSA-9014449;R-HSA-9014433
R-HSA-438064	Post NMDA receptor activation events	12	96	0.006302521	0.993267689	0.993267689	14	39	0.002725938	9606	Homo sapiens	Rasgrf2;Camk2b;Actn2;Prkar2b;Tuba1c;Tuba4a;Tubb4a;Scrib;Nrg1;Mapt;Hras;Nrgn		R-HSA-442725;R-HSA-9619542;R-HSA-8951727;R-HSA-9612085;R-HSA-9619515;R-HSA-9618811;R-HSA-442732;R-HSA-9618750;R-HSA-442760;R-HSA-445367;R-HSA-9618785;R-HSA-111925;R-HSA-9617583;R-HSA-444792
R-HSA-9035034	RHOF GTPase cycle	4	46	0.003019958	0.993597927	0.993597927	1	3	2.10E-04	9606	Homo sapiens	Actn1;Add3;Lmnb1;Actg1		R-HSA-9693125
R-HSA-8964043	Plasma lipoprotein clearance	4	46	0.003019958	0.993597927	0.993597927	7	36	0.002516251	9606	Homo sapiens	Nceh1;Apoc4;Lsr;Cubn		R-HSA-8933258;R-HSA-8933292;R-HSA-264848;R-HSA-264834;R-HSA-8854462;R-HSA-6813720;R-HSA-8854408
R-HSA-1489509	DAG and IP3 signaling	5	53	0.003479517	0.993707613	0.993707613	8	28	0.001957084	9606	Homo sapiens	Camk2b;Pde1c;Prkar2b;Pde1a;Adcy5		R-HSA-111955;R-HSA-442725;R-HSA-111925;R-HSA-111956;R-HSA-8951727;R-HSA-111930;R-HSA-9617583;R-HSA-444792
R-HSA-5205647	Mitophagy	2	31	0.002035189	0.993737874	0.993737874	5	15	0.001048438	9606	Homo sapiens	Map1lc3a;Tomm40		R-HSA-5205663;R-HSA-5205661;R-HSA-8959571;R-HSA-8959573;R-HSA-5205649
R-HSA-1187000	Fertilization	2	31	0.002035189	0.993737874	0.993737874	2	9	6.29E-04	9606	Homo sapiens	Catsper4;Catsper1		R-HSA-2534359;R-HSA-2534388
R-HSA-2474795	Diseases associated with visual transduction	2	31	0.002035189	0.993737874	0.993737874	2	17	0.00118823	9606	Homo sapiens	Rbp4;Stra6		R-HSA-2466828;R-HSA-2453818
R-HSA-9675143	Diseases of the neuronal system	2	31	0.002035189	0.993737874	0.993737874	2	17	0.00118823	9606	Homo sapiens	Rbp4;Stra6		R-HSA-2466828;R-HSA-2453818
R-HSA-2453864	Retinoid cycle disease events	2	31	0.002035189	0.993737874	0.993737874	1	16	0.001118334	9606	Homo sapiens	Rbp4;Stra6		R-HSA-2453818
R-HSA-372708	p130Cas linkage to MAPK signaling for integrins	1	22	0.001444328	0.99384567	0.99384567	3	3	2.10E-04	9606	Homo sapiens	Bcar1		R-HSA-372693;R-HSA-372705;R-HSA-372697
R-HSA-400511	Synthesis, secretion, and inactivation of Glucose-dependent Insulinotropic Polypeptide (GIP)	1	22	0.001444328	0.99384567	0.99384567	2	7	4.89E-04	9606	Homo sapiens	Dpp4;Fap		R-HSA-9023627;R-HSA-9023626
R-HSA-5358606	Mismatch repair (MMR) directed by MSH2:MSH3 (MutSbeta)	1	22	0.001444328	0.99384567	0.99384567	2	9	6.29E-04	9606	Homo sapiens	Exo1		R-HSA-5358545;R-HSA-5358619
R-HSA-5358565	Mismatch repair (MMR) directed by MSH2:MSH6 (MutSalpha)	1	22	0.001444328	0.99384567	0.99384567	2	10	6.99E-04	9606	Homo sapiens	Exo1		R-HSA-5358597;R-HSA-5358599
R-HSA-211916	Vitamins	1	22	0.001444328	0.99384567	0.99384567	1	5	3.49E-04	9606	Homo sapiens	Cyp27b1		R-HSA-209868
R-HSA-5637810	Constitutive Signaling by EGFRvIII	1	22	0.001444328	0.99384567	0.99384567	2	18	0.001258125	9606	Homo sapiens	Hras		R-HSA-5637808;R-HSA-5637806
R-HSA-5637812	Signaling by EGFRvIII in Cancer	1	22	0.001444328	0.99384567	0.99384567	2	18	0.001258125	9606	Homo sapiens	Hras		R-HSA-5637808;R-HSA-5637806
R-HSA-727802	Transport of nucleotide sugars	1	22	0.001444328	0.99384567	0.99384567	1	11	7.69E-04	9606	Homo sapiens	Slc35a2		R-HSA-735702
R-HSA-8939243	RUNX1 interacts with co-factors whose precise effect on RUNX1 targets is not known	3	39	0.002560399	0.993900003	0.993900003	5	5	3.49E-04	9606	Homo sapiens	Cbx2;Bmi1;Runx1		R-HSA-8878054;R-HSA-8938217;R-HSA-8878050;R-HSA-8937989;R-HSA-8878056
R-HSA-917977	Transferrin endocytosis and recycling	3	39	0.002560399	0.993900003	0.993900003	3	11	7.69E-04	9606	Homo sapiens	Hfe;Atp6v0a4;Atp6v1c2		R-HSA-5691154;R-HSA-5252133;R-HSA-917841
R-HSA-5675482	Regulation of necroptotic cell death	3	39	0.002560399	0.993900003	0.993900003	5	21	0.001467813	9606	Homo sapiens	Tradd;Stub1;Tnfsf10		R-HSA-3465429;R-HSA-5357828;R-HSA-9688838;R-HSA-5675456;R-HSA-9688831
R-HSA-9022692	Regulation of MECP2 expression and activity	3	39	0.002560399	0.993900003	0.993900003	3	14	9.79E-04	9606	Homo sapiens	Camk2b;Ncor2;Aurkb		R-HSA-8986939;R-HSA-9023132;R-HSA-9006992
R-HSA-2672351	Stimuli-sensing channels	16	120	0.007878151	0.994001555	0.994001555	9	33	0.002306563	9606	Homo sapiens	Tsc22d3;Ryr1;Scnn1a;Casq1;Scnn1b;Wnk4;Ano8;Trpm3;Catsper4;NA;Mcoln3;Trpc1;Wnk2;Trpv3;Nalcn;Sgk1;Best2		R-HSA-2744361;R-HSA-2730664;R-HSA-2682349;R-HSA-2672334;R-HSA-2855020;R-HSA-3295579;R-HSA-2685505;R-HSA-2752067;R-HSA-2684901
R-HSA-1500620	Meiosis	11	91	0.005974265	0.994003661	0.994003661	10	15	0.001048438	9606	Homo sapiens	Hist1h2ac;Hist1h2ab;Tex12;H2afx;Sycp3;Hist1h4k;Lmna;Hist1h4i;Hist1h4j;H2afj;Hist1h4h;Hspa2;Hist1h4a;Hist1h4b;Lmnb1;Hist1h2bn		R-HSA-912505;R-HSA-912408;R-HSA-912458;R-HSA-912389;R-HSA-912503;R-HSA-912470;R-HSA-912496;R-HSA-912467;R-HSA-1214188;R-HSA-912450
R-HSA-5339562	Uptake and actions of bacterial toxins	6	60	0.003939076	0.994046975	0.994046975	14	66	0.004613126	9606	Homo sapiens	Map2k3;Map2k2;Furin;Antxr2;Hbegf		R-HSA-5210959;R-HSA-5210892;R-HSA-5211400;R-HSA-5210918;R-HSA-9683546;R-HSA-5336413;R-HSA-5210912;R-HSA-5336417;R-HSA-5210943;R-HSA-5211356;R-HSA-5336420;R-HSA-5336422;R-HSA-5210935;R-HSA-5210932
R-HSA-6802952	Signaling by BRAF and RAF1 fusions	8	73	0.004792542	0.994230845	0.994230845	5	5	3.49E-04	9606	Homo sapiens	Lmna;Camk2b;Map2k2;Cnksr1;Vcl;Actg1;Hras;Iqgap3		R-HSA-6802935;R-HSA-6802934;R-HSA-6802933;R-HSA-6802932;R-HSA-6802927
R-HSA-1793185	Chondroitin sulfate/dermatan sulfate metabolism	8	73	0.004792542	0.994230845	0.994230845	23	28	0.001957084	9606	Homo sapiens	Sdc4;Gpc1;Sdc2;Sdc1;Gpc3;Gpc6;Dcn;Arsb		R-HSA-1889981;R-HSA-2022911;R-HSA-1971487;R-HSA-9638064;R-HSA-1793176;R-HSA-1971482;R-HSA-2018682;R-HSA-1971483;R-HSA-1889978;R-HSA-1793207;R-HSA-1878002;R-HSA-2065233;R-HSA-2022065;R-HSA-9632034;R-HSA-2022063;R-HSA-2022061;R-HSA-9632033;R-HSA-2022056;R-HSA-2022052;R-HSA-2018659;R-HSA-1971491;R-HSA-1606789;R-HSA-1889955
R-HSA-112040	G-protein mediated events	8	73	0.004792542	0.994230845	0.994230845	20	41	0.00286573	9606	Homo sapiens	Plcb4;Plcb3;Camk2b;Pde1c;Prkar2b;Pde1a;Adcy5;Plcb1		R-HSA-442725;R-HSA-112037;R-HSA-111879;R-HSA-8951727;R-HSA-170666;R-HSA-392206;R-HSA-170671;R-HSA-170674;R-HSA-111955;R-HSA-170672;R-HSA-111925;R-HSA-111956;R-HSA-170676;R-HSA-170677;R-HSA-111930;R-HSA-170686;R-HSA-9617583;R-HSA-444792;R-HSA-170685;R-HSA-111870
R-HSA-9664424	Cell recruitment (pro-inflammatory response)	5	54	0.003545168	0.994658894	0.994658894	6	23	0.001607605	9606	Homo sapiens	Txnip;Il1b;Nfkb2;Hmox1		R-HSA-1250272;R-HSA-9603905;R-HSA-449058;R-HSA-448703;R-HSA-1250264;R-HSA-1250253
R-HSA-9660826	Purinergic signaling in leishmaniasis infection	5	54	0.003545168	0.994658894	0.994658894	6	23	0.001607605	9606	Homo sapiens	Txnip;Il1b;Nfkb2;Hmox1		R-HSA-1250272;R-HSA-9603905;R-HSA-449058;R-HSA-448703;R-HSA-1250264;R-HSA-1250253
R-HSA-5689603	UCH proteinases	12	98	0.006433824	0.9947709	0.9947709	8	11	7.69E-04	9606	Homo sapiens	Hist1h2ac;Adrm1;Psmb5;Hist1h2ab;Psmc5;Mbd6;Ino80b;Foxk1;Uchl3;Smad7;Hist1h2al		R-HSA-5690790;R-HSA-5665854;R-HSA-5689630;R-HSA-5665871;R-HSA-5690319;R-HSA-2179291;R-HSA-5690808;R-HSA-5689544
R-HSA-9615933	Postmitotic nuclear pore complex (NPC) reformation	2	32	0.00210084	0.994892056	0.994892056	3	10	6.99E-04	9606	Homo sapiens	Pim1;Rangap1		R-HSA-3000449;R-HSA-9624893;R-HSA-9624845
R-HSA-174178	APC/C:Cdh1 mediated degradation of Cdc20 and other APC/C:Cdh1 targeted proteins in late mitosis/early G1	8	74	0.004858193	0.995005001	0.995005001	6	6	4.19E-04	9606	Homo sapiens	Psmb5;Psmc5;Ube2s;Ube2c;Plk1;Aurkb;Cdc20		R-HSA-174195;R-HSA-9686980;R-HSA-9686969;R-HSA-174088;R-HSA-174105;R-HSA-188191
R-HSA-179419	APC:Cdc20 mediated degradation of cell cycle proteins prior to satisfation of the cell cycle checkpoint	8	74	0.004858193	0.995005001	0.995005001	6	6	4.19E-04	9606	Homo sapiens	Psmb5;Psmc5;Ube2s;Ube2c;Bub1b;Nek2;Cdc20		R-HSA-179410;R-HSA-174171;R-HSA-174104;R-HSA-179417;R-HSA-174255;R-HSA-179421
R-HSA-8854518	AURKA Activation by TPX2	8	74	0.004858193	0.995005001	0.995005001	2	2	1.40E-04	9606	Homo sapiens	Serpina3k;Plk1;Alms1;Prkar2b;Tuba4a;Nek2;Tubb4a;Csnk1e		R-HSA-8853405;R-HSA-8853419
R-HSA-163841	Gamma carboxylation, hypusine formation and arylsulfatase activation	8	74	0.004858193	0.995005001	0.995005001	15	40	0.002795834	9606	Homo sapiens	F7;F8;Arsk;Dph2;Arsj;Furin;Dohh;Arsb		R-HSA-163843;R-HSA-1614362;R-HSA-9668023;R-HSA-159783;R-HSA-5358494;R-HSA-159728;R-HSA-159761;R-HSA-163798;R-HSA-204662;R-HSA-159796;R-HSA-159733;R-HSA-159771;R-HSA-159868;R-HSA-6807224;R-HSA-159773
R-HSA-5651801	PCNA-Dependent Long Patch Base Excision Repair	1	23	0.001509979	0.995117829	0.995117829	6	6	4.19E-04	9606	Homo sapiens	Hap1		R-HSA-110368;R-HSA-110371;R-HSA-5651809;R-HSA-110363;R-HSA-5651805;R-HSA-110364
R-HSA-73980	RNA Polymerase III Transcription Termination	1	23	0.001509979	0.995117829	0.995117829	1	2	1.40E-04	9606	Homo sapiens	Nfia		R-HSA-113454
R-HSA-2142670	Synthesis of epoxy (EET) and dihydroxyeicosatrienoic acids (DHET)	1	23	0.001509979	0.995117829	0.995117829	1	3	2.10E-04	9606	Homo sapiens	Ephx2		R-HSA-2161961
R-HSA-5358508	Mismatch Repair	1	23	0.001509979	0.995117829	0.995117829	4	17	0.00118823	9606	Homo sapiens	Exo1		R-HSA-5358545;R-HSA-5358597;R-HSA-5358599;R-HSA-5358619
R-HSA-8873719	RAB geranylgeranylation	7	68	0.004464286	0.995269194	0.995269194	2	5	3.49E-04	9606	Homo sapiens	Rab20;Rab30;Rab15;Rab25;Rab39		R-HSA-8870469;R-HSA-8870466
R-HSA-5620912	Anchoring of the basal body to the plasma membrane	12	99	0.006499475	0.995398272	0.995398272	9	9	6.29E-04	9606	Homo sapiens	Serpina3k;Nlgn3;Plk1;Rab3ip;Alms1;Prkar2b;Tuba4a;Nek2;Tubb4a;Csnk1e;Mark4;Rpgrip1l		R-HSA-5626228;R-HSA-5626227;R-HSA-5638014;R-HSA-5626220;R-HSA-5626223;R-HSA-5626681;R-HSA-5617816;R-HSA-5626699;R-HSA-5638009
R-HSA-3214841	PKMTs methylate histone lysines	4	48	0.003151261	0.995481008	0.995481008	8	22	0.001537709	9606	Homo sapiens	Hist1h4i;Hist1h4j;Hist1h4h;Irx4;Suv39h2;Nfkb2;Hist1h4k;Hist1h4a;Hist1h4b		R-HSA-5637686;R-HSA-5651654;R-HSA-8865237;R-HSA-5159245;R-HSA-5244692;R-HSA-5423038;R-HSA-4827382;R-HSA-5651657
R-HSA-6805567	Keratinization	35	226	0.014837185	0.995512099	0.995512099	27	34	0.002376459	9606	Homo sapiens	Cdsn;St14;Sprr1b;Klk8;Ppl;Tgm1;Krt80;Krt23;Furin;Casp14;Lce3d;Krt18;Lce3c;Krt16;Jup;Krt14;Capn1;Prss8;Evpl;Sprr2d;Krt6a;Krt6b;Sprr2g;Stfa3;Sprr2e;Sprr2f;Klk12;Krt79;Pkp1;Pkp3;Dsg3;Rptn;Klk13		R-HSA-6814695;R-HSA-6814374;R-HSA-6806629;R-HSA-8849797;R-HSA-8850831;R-HSA-6814764;R-HSA-6814187;R-HSA-6805546;R-HSA-6810357;R-HSA-6814387;R-HSA-6809393;R-HSA-8942224;R-HSA-6809663;R-HSA-6810937;R-HSA-6805573;R-HSA-8849826;R-HSA-8850786;R-HSA-6814734;R-HSA-6810894;R-HSA-8850797;R-HSA-8934819;R-HSA-6806613;R-HSA-6811539;R-HSA-6810899;R-HSA-6806610;R-HSA-6810843;R-HSA-6814298
R-HSA-9009391	Extra-nuclear estrogen signaling	14	111	0.00728729	0.995534135	0.995534135	25	39	0.002725938	9606	Homo sapiens	Art1;Gng2;Gnb2;Sphk1;Hspb1;Tgfa;S1pr3;Fos;Esr1;Hras;Hbegf		R-HSA-9624272;R-HSA-9625814;R-HSA-9632918;R-HSA-9021068;R-HSA-9633044;R-HSA-9625813;R-HSA-9634584;R-HSA-9632412;R-HSA-9021596;R-HSA-9021660;R-HSA-9625479;R-HSA-9625482;R-HSA-9632906;R-HSA-9021072;R-HSA-9632910;R-HSA-9625487;R-HSA-9021079;R-HSA-9027670;R-HSA-9021609;R-HSA-9632182;R-HSA-9021601;R-HSA-9021600;R-HSA-9625465;R-HSA-9021050;R-HSA-9021170
R-HSA-73929	Base-Excision Repair, AP Site Formation	6	62	0.004070378	0.995650046	0.995650046	6	64	0.004473335	9606	Homo sapiens	Hist1h2ac;Hist1h2ab;Hist1h4i;Hist1h4j;H2afj;Hist1h4h;H2afx;Hist1h4k;Hist1h4a;Hist1h4b;Hist1h2bn		R-HSA-9629216;R-HSA-9629483;R-HSA-9629195;R-HSA-9629497;R-HSA-9629372;R-HSA-9629373
R-HSA-6814122	Cooperation of PDCL (PhLP1) and TRiC/CCT in G-protein beta folding	3	41	0.002691702	0.995803338	0.995803338	9	11	7.69E-04	9606	Homo sapiens	Gng2;Gnb2;Rgs7		R-HSA-6814119;R-HSA-6814418;R-HSA-8850529;R-HSA-8850560;R-HSA-8850527;R-HSA-6814124;R-HSA-8850539;R-HSA-6814121;R-HSA-6814120
R-HSA-168638	NOD1/2 Signaling Pathway	3	41	0.002691702	0.995803338	0.995803338	14	18	0.001258125	9606	Homo sapiens	Mapk13;Nod2;Mapk11		R-HSA-741386;R-HSA-688136;R-HSA-688137;R-HSA-706479;R-HSA-622415;R-HSA-741411;R-HSA-1247960;R-HSA-9676160;R-HSA-688985;R-HSA-168405;R-HSA-708349;R-HSA-741395;R-HSA-168184;R-HSA-168412
R-HSA-392518	Signal amplification	3	41	0.002691702	0.995803338	0.995803338	13	19	0.001328021	9606	Homo sapiens	Gng2;Gnb2;P2ry1		R-HSA-392195;R-HSA-428750;R-HSA-428909;R-HSA-428749;R-HSA-392202;R-HSA-428918;R-HSA-417908;R-HSA-418581;R-HSA-428917;R-HSA-418579;R-HSA-418576;R-HSA-428752;R-HSA-392187
R-HSA-9680350	Signaling by CSF1 (M-CSF) in myeloid cells	3	41	0.002691702	0.995803338	0.995803338	3	14	9.79E-04	9606	Homo sapiens	Fam83f;Gab3;Inppl1		R-HSA-9680389;R-HSA-9680388;R-HSA-9680348
R-HSA-5357956	TNFR1-induced NF-kappa-B signaling pathway	2	33	0.002166492	0.995836729	0.995836729	5	5	3.49E-04	9606	Homo sapiens	Tradd;Usp2		R-HSA-5357776;R-HSA-5357904;R-HSA-5357860;R-HSA-5357780;R-HSA-5357757
R-HSA-73863	RNA Polymerase I Transcription Termination	2	33	0.002166492	0.995836729	0.995836729	3	4	2.80E-04	9606	Homo sapiens	Mmd;Cd3eap		R-HSA-74993;R-HSA-74992;R-HSA-74994
R-HSA-75109	Triglyceride biosynthesis	2	33	0.002166492	0.995836729	0.995836729	2	7	4.89E-04	9606	Homo sapiens	Agmo;Lpin3		R-HSA-5696119;R-HSA-75899
R-HSA-1483213	Synthesis of PE	2	33	0.002166492	0.995836729	0.995836729	2	9	6.29E-04	9606	Homo sapiens	Lpin3;Phospho1		R-HSA-1483203;R-HSA-1483096
R-HSA-9018679	Biosynthesis of EPA-derived SPMs	2	33	0.002166492	0.995836729	0.995836729	2	17	0.00118823	9606	Homo sapiens	Hpgd;Ptgs2		R-HSA-9023968;R-HSA-9018880
R-HSA-6803204	TP53 Regulates Transcription of Genes Involved in Cytochrome C Release	2	33	0.002166492	0.995836729	0.995836729	2	25	0.001747396	9606	Homo sapiens	Bbc3		R-HSA-139913;R-HSA-4331340
R-HSA-937041	IKK complex recruitment mediated by RIP1	1	24	0.00157563	0.996127079	0.996127079	3	3	2.10E-04	9606	Homo sapiens	Ly96		R-HSA-168915;R-HSA-937029;R-HSA-168921
R-HSA-9709603	Impaired BRCA2 binding to PALB2	1	24	0.00157563	0.996127079	0.996127079	1	1	6.99E-05	9606	Homo sapiens	Exo1		R-HSA-9709601
R-HSA-9013422	RHOBTB1 GTPase cycle	1	24	0.00157563	0.996127079	0.996127079	1	2	1.40E-04	9606	Homo sapiens	Pde5a		R-HSA-9018778
R-HSA-159424	Conjugation of carboxylic acids	1	24	0.00157563	0.996127079	0.996127079	2	6	4.19E-04	9606	Homo sapiens	Glyat		R-HSA-159574;R-HSA-159566
R-HSA-156587	Amino Acid conjugation	1	24	0.00157563	0.996127079	0.996127079	2	6	4.19E-04	9606	Homo sapiens	Glyat		R-HSA-159574;R-HSA-159566
R-HSA-113510	E2F mediated regulation of DNA replication	1	24	0.00157563	0.996127079	0.996127079	1	4	2.80E-04	9606	Homo sapiens	Orc1		R-HSA-113638
R-HSA-9694631	Maturation of nucleoprotein	1	24	0.00157563	0.996127079	0.996127079	2	14	9.79E-04	9606	Homo sapiens	Art1		R-HSA-9766608;R-HSA-9729283
R-HSA-392517	Rap1 signalling	1	24	0.00157563	0.996127079	0.996127079	1	7	4.89E-04	9606	Homo sapiens	Rap1gap		R-HSA-392513
R-HSA-9018896	Biosynthesis of E-series 18(S)-resolvins	1	24	0.00157563	0.996127079	0.996127079	1	9	6.29E-04	9606	Homo sapiens	Hpgd		R-HSA-9023968
R-HSA-168181	Toll Like Receptor 7/8 (TLR7/8) Cascade	15	118	0.007746849	0.996134446	0.996134446	38	79	0.005521773	9606	Homo sapiens	Nod2;Fos;Ly96;Ikbip;Map2k3;Bcam;Tifa;Tlr9;Nfkb2;Tlr8;Tlr7;Dusp7;Dusp6;Mapk11		R-HSA-975118;R-HSA-975180;R-HSA-975115;R-HSA-975111;R-HSA-975175;R-HSA-975106;R-HSA-975170;R-HSA-9749464;R-HSA-198669;R-HSA-975134;R-HSA-450325;R-HSA-203797;R-HSA-9691204;R-HSA-450257;R-HSA-9758604;R-HSA-9630923;R-HSA-975188;R-HSA-450333;R-HSA-975125;R-HSA-9749494;R-HSA-168166;R-HSA-9679029;R-HSA-450337;R-HSA-450222;R-HSA-9724670;R-HSA-450346;R-HSA-167983;R-HSA-450358;R-HSA-450292;R-HSA-975100;R-…
R-HSA-9634597	GPER1 signaling	5	56	0.003676471	0.996164575	0.996164575	9	10	6.99E-04	9606	Homo sapiens	Gng2;Gnb2;Prkar2b;Itga5;Adcy5		R-HSA-9624017;R-HSA-163617;R-HSA-111925;R-HSA-392129;R-HSA-9036301;R-HSA-8951727;R-HSA-9036307;R-HSA-9624014;R-HSA-9036308
R-HSA-450408	AUF1 (hnRNP D0) binds and destabilizes mRNA	5	56	0.003676471	0.996164575	0.996164575	3	4	2.80E-04	9606	Homo sapiens	Psmb5;Psmc5;Hspb1;Hspa1a		R-HSA-450551;R-HSA-450580;R-HSA-450466
R-HSA-5423646	Aflatoxin activation and detoxification	4	49	0.003216912	0.99620946	0.99620946	4	18	0.001258125	9606	Homo sapiens	Ggt6;Ehhadh;Mgst2;Mgst1		R-HSA-5423664;R-HSA-5433072;R-HSA-5423653;R-HSA-156526
R-HSA-176409	APC/C:Cdc20 mediated degradation of mitotic proteins	8	76	0.004989496	0.996267514	0.996267514	13	13	9.09E-04	9606	Homo sapiens	Psmb5;Psmc5;Ube2s;Ube2c;Bub1b;Nek2;Cdc20		R-HSA-174144;R-HSA-174120;R-HSA-174121;R-HSA-174255;R-HSA-174157;R-HSA-179410;R-HSA-174227;R-HSA-174202;R-HSA-174171;R-HSA-174104;R-HSA-179417;R-HSA-174238;R-HSA-179421
R-HSA-9824272	Somitogenesis	6	63	0.004136029	0.996287662	0.996287662	9	19	0.001328021	9606	Homo sapiens	Psmb5;Psmc5;Hes7;Notch1		R-HSA-9824181;R-HSA-9824196;R-HSA-9824182;R-HSA-9825555;R-HSA-9824268;R-HSA-9824222;R-HSA-9824216;R-HSA-9824219;R-HSA-9824266
R-HSA-8878166	Transcriptional regulation by RUNX2	20	147	0.009650735	0.996360231	0.996360231	26	84	0.005871252	9606	Homo sapiens	Psmb5;Psmc5;Mmp13;Col1a1;Hivep3;Itga5;Stub1;Esr1;Itgbl1;Esrra;Ar;Cdkn1a;Twist2;Runx1		R-HSA-9008456;R-HSA-9008076;R-HSA-8938382;R-HSA-8939904;R-HSA-8877902;R-HSA-8939801;R-HSA-8939929;R-HSA-9008475;R-HSA-8985627;R-HSA-9009309;R-HSA-9009308;R-HSA-8877918;R-HSA-8939667;R-HSA-9009362;R-HSA-8939670;R-HSA-8985644;R-HSA-9008110;R-HSA-8940001;R-HSA-8939938;R-HSA-9008036;R-HSA-8940007;R-HSA-8939833;R-HSA-8939900;R-HSA-9008433;R-HSA-9007860;R-HSA-8939829
R-HSA-381070	IRE1alpha activates chaperones	12	101	0.006630777	0.996446392	0.996446392	6	53	0.00370448	9606	Homo sapiens	Lmna;Fkbp14;Klhdc3;Pla2g4b;Kdelr3;Dnajb9		R-HSA-1791114;R-HSA-1791177;R-HSA-1791128;R-HSA-1791071;R-HSA-1791123;R-HSA-1791124
R-HSA-9707616	Heme signaling	7	70	0.004595588	0.996507962	0.996507962	13	25	0.001747396	9606	Homo sapiens	Npas2;Nr1d1;Hmox1;Ly96		R-HSA-1368119;R-HSA-9707645;R-HSA-549475;R-HSA-5663258;R-HSA-400342;R-HSA-1368069;R-HSA-5663271;R-HSA-1368065;R-HSA-5663265;R-HSA-1368140;R-HSA-5663245;R-HSA-9707594;R-HSA-9707659
R-HSA-8943724	Regulation of PTEN gene transcription	7	70	0.004595588	0.996507962	0.996507962	7	15	0.001048438	9606	Homo sapiens	Egr1;Hdac5;Rragb;Cbx2;Atn1;Bmi1;Pparg		R-HSA-8944104;R-HSA-8943817;R-HSA-8944457;R-HSA-6807077;R-HSA-8944078;R-HSA-8944099;R-HSA-8944454
R-HSA-69580	p53-Dependent G1/S DNA damage checkpoint	7	70	0.004595588	0.996507962	0.996507962	7	22	0.001537709	9606	Homo sapiens	Psmb5;Psmc5;Pcbp4;Cdkn1a		R-HSA-6803411;R-HSA-69562;R-HSA-6803388;R-HSA-187934;R-HSA-6803403;R-HSA-264458;R-HSA-6803801
R-HSA-69563	p53-Dependent G1 DNA Damage Response	7	70	0.004595588	0.996507962	0.996507962	7	22	0.001537709	9606	Homo sapiens	Psmb5;Psmc5;Pcbp4;Cdkn1a		R-HSA-6803411;R-HSA-69562;R-HSA-6803388;R-HSA-187934;R-HSA-6803403;R-HSA-264458;R-HSA-6803801
R-HSA-3371453	Regulation of HSF1-mediated heat shock response	14	113	0.007418592	0.996509278	0.996509278	7	14	9.79E-04	9606	Homo sapiens	Bag3;Dnajb1;Mrpl18;Hspb1;Hspa1a;Hspb2;Hspa2;Dedd2		R-HSA-5251955;R-HSA-5251942;R-HSA-5251959;R-HSA-3371467;R-HSA-5252041;R-HSA-3371518;R-HSA-5252079
R-HSA-442755	Activation of NMDA receptors and postsynaptic events	14	113	0.007418592	0.996509278	0.996509278	25	71	0.004962606	9606	Homo sapiens	Prkar2b;Tuba1c;Nrg1;Gria4;Nrgn;Rasgrf2;Camk2b;Actn2;Tuba4a;Tubb4a;Scrib;Lin7a;Mapt;Hras		R-HSA-9619542;R-HSA-9611030;R-HSA-442760;R-HSA-9610627;R-HSA-438037;R-HSA-432164;R-HSA-442725;R-HSA-432162;R-HSA-8951727;R-HSA-9612085;R-HSA-9619515;R-HSA-9618811;R-HSA-442732;R-HSA-432172;R-HSA-9619449;R-HSA-9618750;R-HSA-445367;R-HSA-9618785;R-HSA-111925;R-HSA-9610408;R-HSA-9611368;R-HSA-9614185;R-HSA-9617326;R-HSA-9617583;R-HSA-444792
R-HSA-163560	Triglyceride catabolism	3	42	0.002757353	0.996524199	0.996524199	5	17	0.00118823	9606	Homo sapiens	Fabp5;Pnpla5;Plin1		R-HSA-163539;R-HSA-163568;R-HSA-8848339;R-HSA-163418;R-HSA-5334794
R-HSA-73614	Pyrimidine salvage	2	34	0.002232143	0.99660918	0.99660918	2	10	6.99E-04	9606	Homo sapiens	Upp1;Uck2		R-HSA-74372;R-HSA-109903
R-HSA-5620971	Pyroptosis	2	34	0.002232143	0.99660918	0.99660918	1	23	0.001607605	9606	Homo sapiens	Il1b		R-HSA-449058
R-HSA-8852276	The role of GTSE1 in G2/M progression after G2 checkpoint	9	83	0.005449055	0.996618584	0.996618584	10	10	6.99E-04	9606	Homo sapiens	Psmb5;Psmc5;Plk1;Tuba1c;Tuba4a;Tubb4a;Cdkn1a;Gtse1		R-HSA-8852324;R-HSA-8852354;R-HSA-8852306;R-HSA-8852337;R-HSA-8852351;R-HSA-8852317;R-HSA-8852331;R-HSA-8852362;R-HSA-8852298;R-HSA-8852280
R-HSA-204005	COPII-mediated vesicle transport	8	77	0.005055147	0.996778498	0.996778498	11	16	0.001118334	9606	Homo sapiens	F8;Sec16b;Col7a1;Lman1l;Tgfa;Cnih2;Cpz;Sec24d;F5		R-HSA-5694439;R-HSA-5694421;R-HSA-5694418;R-HSA-203973;R-HSA-5694417;R-HSA-5694446;R-HSA-5694527;R-HSA-204008;R-HSA-5694522;R-HSA-5694441;R-HSA-5694409
R-HSA-2022870	Chondroitin sulfate biosynthesis	1	25	0.001641282	0.996927742	0.996927742	9	9	6.29E-04	9606	Homo sapiens	Dcn		R-HSA-9632034;R-HSA-2022911;R-HSA-1971487;R-HSA-9632033;R-HSA-1971482;R-HSA-2018682;R-HSA-1971483;R-HSA-2018659;R-HSA-1971491
R-HSA-9701193	Defective homologous recombination repair (HRR) due to PALB2 loss of function	1	25	0.001641282	0.996927742	0.996927742	2	2	1.40E-04	9606	Homo sapiens	Exo1		R-HSA-9704408;R-HSA-9704330
R-HSA-9704331	Defective HDR through Homologous Recombination Repair (HRR) due to PALB2 loss of BRCA1 binding function	1	25	0.001641282	0.996927742	0.996927742	1	1	6.99E-05	9606	Homo sapiens	Exo1		R-HSA-9704330
R-HSA-9701192	Defective homologous recombination repair (HRR) due to BRCA1 loss of function	1	25	0.001641282	0.996927742	0.996927742	1	1	6.99E-05	9606	Homo sapiens	Exo1		R-HSA-9701199
R-HSA-9704646	Defective HDR through Homologous Recombination Repair (HRR) due to PALB2 loss of BRCA2/RAD51/RAD51C binding function	1	25	0.001641282	0.996927742	0.996927742	1	1	6.99E-05	9606	Homo sapiens	Exo1		R-HSA-9704408
R-HSA-977347	Serine biosynthesis	1	25	0.001641282	0.996927742	0.996927742	1	7	4.89E-04	9606	Homo sapiens	Serinc2		R-HSA-8932980
R-HSA-8848584	Wax and plasmalogen biosynthesis	1	25	0.001641282	0.996927742	0.996927742	1	10	6.99E-04	9606	Homo sapiens	Awat1		R-HSA-5696424
R-HSA-1483249	Inositol phosphate metabolism	10	90	0.005908613	0.996965764	0.996965764	14	71	0.004962606	9606	Homo sapiens	Plcb4;Plcb3;Itpkc;Inpp4b;Plch2;Inppl1;Plcb1;Plcd3;Minpp1;Ip6k3		R-HSA-1855193;R-HSA-1855225;R-HSA-1855194;R-HSA-1855227;R-HSA-1855163;R-HSA-1855221;R-HSA-1855158;R-HSA-1855223;R-HSA-1855153;R-HSA-1855218;R-HSA-1855180;R-HSA-1855177;R-HSA-1855200;R-HSA-1855202
R-HSA-6804757	Regulation of TP53 Degradation	3	43	0.002823004	0.997123895	0.997123895	7	30	0.002096876	9606	Homo sapiens	Usp2;Sgk1;Daxx		R-HSA-5689972;R-HSA-6795460;R-HSA-6795473;R-HSA-3222072;R-HSA-6805022;R-HSA-6795290;R-HSA-3215295
R-HSA-8941326	RUNX2 regulates bone development	3	43	0.002823004	0.997123895	0.997123895	4	32	0.002236667	9606	Homo sapiens	Ar;Col1a1		R-HSA-8985627;R-HSA-8985644;R-HSA-8877918;R-HSA-8877902
R-HSA-201556	Signaling by ALK	3	43	0.002823004	0.997123895	0.997123895	4	40	0.002795834	9606	Homo sapiens	Cd274;Myc		R-HSA-9725332;R-HSA-9701537;R-HSA-9725117;R-HSA-9701562
R-HSA-917729	Endosomal Sorting Complex Required For Transport (ESCRT)	2	35	0.002297794	0.997240233	0.997240233	2	4	2.80E-04	9606	Homo sapiens	Vps37b;Vps37c		R-HSA-917730;R-HSA-917696
R-HSA-5656169	Termination of translesion DNA synthesis	2	35	0.002297794	0.997240233	0.997240233	4	9	6.29E-04	9606	Homo sapiens	Usp43;Ube2l6		R-HSA-5653780;R-HSA-5653756;R-HSA-5653786;R-HSA-5653754
R-HSA-9615710	Late endosomal microautophagy	2	35	0.002297794	0.997240233	0.997240233	1	3	2.10E-04	9606	Homo sapiens	Vps37b;Vps37c		R-HSA-9631065
R-HSA-180024	DARPP-32 events	2	35	0.002297794	0.997240233	0.997240233	3	12	8.39E-04	9606	Homo sapiens	Prkar2b;Bco2		R-HSA-111925;R-HSA-8951727;R-HSA-111962
R-HSA-9645723	Diseases of programmed cell death	11	97	0.006368172	0.997296818	0.997296818	18	37	0.002586147	9606	Homo sapiens	Hist1h2ac;Hist1h2ab;H2afx;Capn1;Hist1h4k;Cdk5r1;Lmna;Hist1h4i;Hist1h4j;H2afj;Tradd;Hist1h4h;Hist1h4a;Hist1h4b;Lmnb1;Hist1h2bn		R-HSA-8868134;R-HSA-8863014;R-HSA-8863013;R-HSA-8863012;R-HSA-8868260;R-HSA-8863587;R-HSA-8863011;R-HSA-8863008;R-HSA-9710490;R-HSA-8868567;R-HSA-8868340;R-HSA-8863007;R-HSA-8870558;R-HSA-9693929;R-HSA-8868573;R-HSA-8868666;R-HSA-8863674;R-HSA-8868344
R-HSA-2980766	Nuclear Envelope Breakdown	6	65	0.004267332	0.997304646	0.997304646	7	13	9.09E-04	9606	Homo sapiens	Lmna;Plk1;Lpin3;Lemd2;Lmnb1		R-HSA-5229194;R-HSA-5195402;R-HSA-5221130;R-HSA-2993898;R-HSA-5244669;R-HSA-4419948;R-HSA-2984226
R-HSA-350562	Regulation of ornithine decarboxylase (ODC)	4	51	0.003348214	0.997341119	0.997341119	4	4	2.80E-04	9606	Homo sapiens	Psmb5;Psmc5;Odc1		R-HSA-353125;R-HSA-350567;R-HSA-350578;R-HSA-350600
R-HSA-5654743	Signaling by FGFR4	4	51	0.003348214	0.997341119	0.997341119	29	41	0.00286573	9606	Homo sapiens	Klb;Fgf9;Fgf23;Hras		R-HSA-5654422;R-HSA-5654423;R-HSA-5654418;R-HSA-5654163;R-HSA-5654684;R-HSA-5654428;R-HSA-5654426;R-HSA-5654169;R-HSA-5654425;R-HSA-5654662;R-HSA-5654151;R-HSA-5654663;R-HSA-5654658;R-HSA-5654659;R-HSA-5654734;R-HSA-5654669;R-HSA-5654667;R-HSA-5654664;R-HSA-1307955;R-HSA-8941613;R-HSA-1307963;R-HSA-5654655;R-HSA-5654717;R-HSA-5654653;R-HSA-5654714;R-HSA-5654651;R-HSA-5654566;R-HSA-190326;R-HSA-19…
R-HSA-75876	Synthesis of very long-chain fatty acyl-CoAs	4	51	0.003348214	0.997341119	0.997341119	5	12	8.39E-04	9606	Homo sapiens	Elovl3;Slc27a3;Elovl7;Hacd4		R-HSA-8875077;R-HSA-548814;R-HSA-548815;R-HSA-548800;R-HSA-5676637
R-HSA-69615	G1/S DNA Damage Checkpoints	7	72	0.004726891	0.997432954	0.997432954	8	26	0.001817292	9606	Homo sapiens	Psmb5;Psmc5;Pcbp4;Cdkn1a		R-HSA-69600;R-HSA-6803411;R-HSA-69562;R-HSA-6803388;R-HSA-187934;R-HSA-6803403;R-HSA-264458;R-HSA-6803801
R-HSA-168188	Toll Like Receptor TLR6:TLR2 Cascade	17	133	0.008731618	0.997433512	0.997433512	37	78	0.005451877	9606	Homo sapiens	Socs1;Nod2;Fos;Ly96;Ikbip;Map2k3;Bcam;Tifa;Nfkb2;Tlr6;Cd36;Dusp7;Dusp6;S100a9;S100a8;Mapk11		R-HSA-166082;R-HSA-2201316;R-HSA-166091;R-HSA-2201322;R-HSA-166286;R-HSA-9749464;R-HSA-166284;R-HSA-198669;R-HSA-2559464;R-HSA-2559414;R-HSA-450325;R-HSA-2262775;R-HSA-203797;R-HSA-450257;R-HSA-166362;R-HSA-9758604;R-HSA-166363;R-HSA-9630923;R-HSA-2262777;R-HSA-450333;R-HSA-9749494;R-HSA-168166;R-HSA-166119;R-HSA-450337;R-HSA-450222;R-HSA-450346;R-HSA-937059;R-HSA-937022;R-HSA-450292;R-HSA-168950…
R-HSA-166058	MyD88:MAL(TIRAP) cascade initiated on plasma membrane	17	133	0.008731618	0.997433512	0.997433512	35	76	0.005312085	9606	Homo sapiens	Socs1;Nod2;Fos;Ly96;Ikbip;Map2k3;Bcam;Tifa;Nfkb2;Tlr6;Cd36;Dusp7;Dusp6;S100a9;S100a8;Mapk11		R-HSA-166082;R-HSA-2201316;R-HSA-166091;R-HSA-2201322;R-HSA-166286;R-HSA-9749464;R-HSA-166284;R-HSA-198669;R-HSA-2559414;R-HSA-450325;R-HSA-2262775;R-HSA-203797;R-HSA-450257;R-HSA-166362;R-HSA-9758604;R-HSA-166363;R-HSA-9630923;R-HSA-2262777;R-HSA-450333;R-HSA-9749494;R-HSA-168166;R-HSA-166119;R-HSA-450337;R-HSA-450222;R-HSA-450346;R-HSA-937059;R-HSA-937022;R-HSA-450292;R-HSA-168053;R-HSA-937079;…
R-HSA-381119	Unfolded Protein Response (UPR)	21	156	0.010241597	0.997492928	0.997492928	23	99	0.00691969	9606	Homo sapiens	Pla2g4b;Khsrp;Creb3l3;Creb3l1;Kdelr3;Cebpb;Dnajb9;Lmna;Fkbp14;Klhdc3;Ccl12;Atf6b;Ccl2;Atf3		R-HSA-8874212;R-HSA-1791128;R-HSA-517731;R-HSA-1791071;R-HSA-8874145;R-HSA-8874208;R-HSA-1791123;R-HSA-1791056;R-HSA-8874122;R-HSA-1791124;R-HSA-8874184;R-HSA-1791114;R-HSA-1791177;R-HSA-8874162;R-HSA-8874194;R-HSA-1791118;R-HSA-8874193;R-HSA-8874206;R-HSA-8874138;R-HSA-8874202;R-HSA-8874137;R-HSA-1791173;R-HSA-8874201
R-HSA-450321	JNK (c-Jun kinases) phosphorylation and activation mediated by activated human TAK1	1	26	0.001706933	0.997562918	0.997562918	1	3	2.10E-04	9606	Homo sapiens	Nod2		R-HSA-450337
R-HSA-162594	Early Phase of HIV Life Cycle	1	26	0.001706933	0.997562918	0.997562918	10	39	0.002725938	9606	Homo sapiens	Hmga1		R-HSA-175250;R-HSA-164514;R-HSA-8951690;R-HSA-175174;R-HSA-175108;R-HSA-164522;R-HSA-173115;R-HSA-162590;R-HSA-164845;R-HSA-175117
R-HSA-2161541	Abacavir metabolism	1	26	0.001706933	0.997562918	0.997562918	1	7	4.89E-04	9606	Homo sapiens	Pck1		R-HSA-2162096
R-HSA-5637815	Signaling by Ligand-Responsive EGFR Variants in Cancer	1	26	0.001706933	0.997562918	0.997562918	2	23	0.001607605	9606	Homo sapiens	Hras		R-HSA-1225957;R-HSA-1225951
R-HSA-1236382	Constitutive Signaling by Ligand-Responsive EGFR Cancer Variants	1	26	0.001706933	0.997562918	0.997562918	2	23	0.001607605	9606	Homo sapiens	Hras		R-HSA-1225957;R-HSA-1225951
R-HSA-975138	TRAF6 mediated induction of NFkB and MAP kinases upon TLR7/8 or 9 activation	14	116	0.007615546	0.997603478	0.997603478	21	60	0.004193751	9606	Homo sapiens	Nod2;Fos;Ly96;Ikbip;Map2k3;Bcam;Tifa;Tlr9;Nfkb2;Tlr7;Dusp7;Dusp6;Mapk11		R-HSA-9749494;R-HSA-168166;R-HSA-450337;R-HSA-450222;R-HSA-450346;R-HSA-9749464;R-HSA-198669;R-HSA-450358;R-HSA-450292;R-HSA-975100;R-HSA-450325;R-HSA-203797;R-HSA-168053;R-HSA-450257;R-HSA-9758604;R-HSA-9630923;R-HSA-168184;R-HSA-450333;R-HSA-9749487;R-HSA-450296;R-HSA-9773803
R-HSA-5250913	Positive epigenetic regulation of rRNA expression	8	79	0.00518645	0.997607316	0.997607316	5	7	4.89E-04	9606	Homo sapiens	Hist1h2ac;Hist1h2ab;Mmd;H2afx;Hist1h4k;Cd3eap;Hist1h4i;Hist1h4j;H2afj;Hist1h4h;Hist1h4a;Hist1h4b;Hist1h2bn		R-HSA-427383;R-HSA-5250930;R-HSA-5250947;R-HSA-5250938;R-HSA-427336
R-HSA-9013106	RHOC GTPase cycle	8	79	0.00518645	0.997607316	0.997607316	3	6	4.19E-04	9606	Homo sapiens	Arhgef17;Rtkn;Jup;Arhgap18;Fhod3;Tjp2;Iqgap3		R-HSA-9013109;R-HSA-9013111;R-HSA-9013110
R-HSA-5689896	Ovarian tumor domain proteases	3	44	0.002888655	0.997622231	0.997622231	3	14	9.79E-04	9606	Homo sapiens	Otud7a;Nod2;Esr1		R-HSA-6783238;R-HSA-688136;R-HSA-8865182
R-HSA-9013409	RHOJ GTPase cycle	5	59	0.003873424	0.99768431	0.99768431	1	3	2.10E-04	9606	Homo sapiens	Jup;Fhod3;Scrib;Pak4;Iqgap3		R-HSA-9017507
R-HSA-174143	APC/C-mediated degradation of cell cycle proteins	10	92	0.006039916	0.997705508	0.997705508	37	40	0.002795834	9606	Homo sapiens	Psmb5;Psmc5;Ube2s;Ube2c;Plk1;Bub1b;Nek2;Aurkb;Cdc20		R-HSA-174144;R-HSA-174209;R-HSA-174088;R-HSA-174159;R-HSA-174157;R-HSA-179410;R-HSA-174227;R-HSA-188371;R-HSA-174224;R-HSA-9686980;R-HSA-174171;R-HSA-174235;R-HSA-174104;R-HSA-174105;R-HSA-179417;R-HSA-174238;R-HSA-174174;R-HSA-188191;R-HSA-179421;R-HSA-174119;R-HSA-174058;R-HSA-174122;R-HSA-9686969;R-HSA-174120;R-HSA-174057;R-HSA-174121;R-HSA-174255;R-HSA-141423;R-HSA-174195;R-HSA-174070;R-HSA-1…
R-HSA-453276	Regulation of mitotic cell cycle	10	92	0.006039916	0.997705508	0.997705508	37	40	0.002795834	9606	Homo sapiens	Psmb5;Psmc5;Ube2s;Ube2c;Plk1;Bub1b;Nek2;Aurkb;Cdc20		R-HSA-174144;R-HSA-174209;R-HSA-174088;R-HSA-174159;R-HSA-174157;R-HSA-179410;R-HSA-174227;R-HSA-188371;R-HSA-174224;R-HSA-9686980;R-HSA-174171;R-HSA-174235;R-HSA-174104;R-HSA-174105;R-HSA-179417;R-HSA-174238;R-HSA-174174;R-HSA-188191;R-HSA-179421;R-HSA-174119;R-HSA-174058;R-HSA-174122;R-HSA-9686969;R-HSA-174120;R-HSA-174057;R-HSA-174121;R-HSA-174255;R-HSA-141423;R-HSA-174195;R-HSA-174070;R-HSA-1…
R-HSA-9029569	NR1H3 & NR1H2 regulate gene expression linked to cholesterol transport and efflux	6	66	0.004332983	0.997706784	0.997706784	7	40	0.002795834	9606	Homo sapiens	Ncor2;Apoc4;Abcg1		R-HSA-9024361;R-HSA-9035279;R-HSA-9024334;R-HSA-9024386;R-HSA-9031527;R-HSA-9035143;R-HSA-9024326
R-HSA-380972	Energy dependent regulation of mTOR by LKB1-AMPK	2	36	0.002363445	0.99775533	0.99775533	4	7	4.89E-04	9606	Homo sapiens	Rragb;Stk11		R-HSA-447074;R-HSA-200421;R-HSA-380979;R-HSA-380942
R-HSA-456926	Thrombin signalling through proteinase activated receptors (PARs)	2	36	0.002363445	0.99775533	0.99775533	6	16	0.001118334	9606	Homo sapiens	Gng2;Gnb2		R-HSA-396996;R-HSA-397891;R-HSA-114552;R-HSA-396941;R-HSA-397835;R-HSA-114558
R-HSA-549127	Organic cation transport	2	36	0.002363445	0.99775533	0.99775533	3	9	6.29E-04	9606	Homo sapiens	Slc22a3;Runx1		R-HSA-549304;R-HSA-549241;R-HSA-561072
R-HSA-112311	Neurotransmitter clearance	2	36	0.002363445	0.99775533	0.99775533	5	16	0.001118334	9606	Homo sapiens	Bche;Maoa;Maob		R-HSA-141186;R-HSA-372519;R-HSA-379382;R-HSA-379395;R-HSA-9677917
R-HSA-5223345	Miscellaneous transport and binding events	2	36	0.002363445	0.99775533	0.99775533	2	13	9.09E-04	9606	Homo sapiens	Lrrc8e;Add3		R-HSA-5226999;R-HSA-8941543
R-HSA-9008059	Interleukin-37 signaling	2	36	0.002363445	0.99775533	0.99775533	1	14	9.79E-04	9606	Homo sapiens	Ptpn5		R-HSA-9008894
R-HSA-2172127	DAP12 interactions	4	52	0.003413866	0.997776346	0.997776346	20	33	0.002306563	9606	Homo sapiens	Fam83f;Klrd1;B2m;Hras		R-HSA-2424484;R-HSA-2424485;R-HSA-2424486;R-HSA-2424487;R-HSA-2424480;R-HSA-2424481;R-HSA-2424482;R-HSA-210309;R-HSA-2395439;R-HSA-2395412;R-HSA-210289;R-HSA-2272753;R-HSA-2396561;R-HSA-2396594;R-HSA-2424476;R-HSA-2424477;R-HSA-2272795;R-HSA-2396606;R-HSA-2395801;R-HSA-2172126
R-HSA-174184	Cdc20:Phospho-APC/C mediated degradation of Cyclin A	7	73	0.004792542	0.997802309	0.997802309	3	3	2.10E-04	9606	Homo sapiens	Psmb5;Psmc5;Ube2s;Ube2c;Bub1b;Cdc20		R-HSA-174171;R-HSA-174104;R-HSA-174255
R-HSA-1234174	Cellular response to hypoxia	9	86	0.005646008	0.997804021	0.997804021	12	20	0.001397917	9606	Homo sapiens	Psmb5;Psmc5;Egln3;Vegfa;Higd1a;Car9		R-HSA-8932184;R-HSA-1234163;R-HSA-1234179;R-HSA-1234177;R-HSA-1234166;R-HSA-1234183;R-HSA-1234165;R-HSA-1234181;R-HSA-1235035;R-HSA-1234159;R-HSA-1235037;R-HSA-1234173
R-HSA-975155	MyD88 dependent cascade initiated on endosome	14	117	0.007681197	0.997889434	0.997889434	34	75	0.005242189	9606	Homo sapiens	Nod2;Fos;Ly96;Ikbip;Map2k3;Bcam;Tifa;Tlr9;Nfkb2;Tlr7;Dusp7;Dusp6;Mapk11		R-HSA-975118;R-HSA-975180;R-HSA-975115;R-HSA-975111;R-HSA-975175;R-HSA-975106;R-HSA-975170;R-HSA-9749464;R-HSA-198669;R-HSA-975134;R-HSA-450325;R-HSA-203797;R-HSA-450257;R-HSA-9758604;R-HSA-9630923;R-HSA-975188;R-HSA-450333;R-HSA-975125;R-HSA-9749494;R-HSA-168166;R-HSA-450337;R-HSA-450222;R-HSA-450346;R-HSA-450358;R-HSA-450292;R-HSA-975100;R-HSA-975098;R-HSA-975160;R-HSA-168053;R-HSA-975156;R-HSA…
R-HSA-8939236	RUNX1 regulates transcription of genes involved in differentiation of HSCs	12	105	0.006893382	0.99790397	0.99790397	11	15	0.001048438	9606	Homo sapiens	Hist1h2ac;Psmb5;Hist1h2ab;Psmc5;Ldb1;Hdc;H2afx;Hist1h4k;Hist1h4i;Hist1h4j;H2afj;Hist1h4h;Gata3;Hist1h4a;Hist1h4b;Runx1;Hist1h2bn		R-HSA-8956568;R-HSA-8956649;R-HSA-8956586;R-HSA-8865491;R-HSA-8956652;R-HSA-8865505;R-HSA-8956639;R-HSA-8956608;R-HSA-8957265;R-HSA-8865498;R-HSA-8865482
R-HSA-199992	trans-Golgi Network Vesicle Budding	8	80	0.005252101	0.997940932	0.997940932	9	19	0.001328021	9606	Homo sapiens	Ap1m2;Tbc1d8b;Ap1s2;Ap1s1;Hip1r;Tpd52l1;Clvs2		R-HSA-421831;R-HSA-432706;R-HSA-432707;R-HSA-432688;R-HSA-421836;R-HSA-5333658;R-HSA-421835;R-HSA-432712;R-HSA-421833
R-HSA-499943	Interconversion of nucleotide di- and triphosphates	8	80	0.005252101	0.997940932	0.997940932	13	33	0.002306563	9606	Homo sapiens	Ctps;Ak1;Nme2;Ak4;Ak7;Dctd		R-HSA-73548;R-HSA-74220;R-HSA-73647;R-HSA-504054;R-HSA-75125;R-HSA-110137;R-HSA-6788798;R-HSA-6806877;R-HSA-482621;R-HSA-110138;R-HSA-482619;R-HSA-110141;R-HSA-73596
R-HSA-450531	Regulation of mRNA stability by proteins that bind AU-rich elements	10	93	0.006105567	0.99800747	0.99800747	13	26	0.001817292	9606	Homo sapiens	Psmb5;Gprc5a;Psmc5;Zfp36;Khsrp;Hspb1;Hspa1a;Enpp2;Mapk11		R-HSA-450466;R-HSA-450499;R-HSA-450595;R-HSA-450592;R-HSA-450400;R-HSA-450422;R-HSA-450551;R-HSA-450580;R-HSA-451152;R-HSA-450463;R-HSA-450431;R-HSA-450620;R-HSA-450394
R-HSA-5213460	RIPK1-mediated regulated necrosis	3	45	0.002954307	0.998035894	0.998035894	6	29	0.00202698	9606	Homo sapiens	Tradd;Stub1;Tnfsf10		R-HSA-3465429;R-HSA-5357828;R-HSA-9688838;R-HSA-5675456;R-HSA-5213462;R-HSA-9688831
R-HSA-186712	Regulation of beta-cell development	6	67	0.004398634	0.998050816	0.998050816	6	26	0.001817292	9606	Homo sapiens	Notch1;Maml3;Mafa;Nr5a2;Fgf10		R-HSA-1980047;R-HSA-210769;R-HSA-210773;R-HSA-210788;R-HSA-211289;R-HSA-211272
R-HSA-211979	Eicosanoids	1	27	0.001772584	0.998066804	0.998066804	3	6	4.19E-04	9606	Homo sapiens	Cyp4f39		R-HSA-5602295;R-HSA-211873;R-HSA-215526
R-HSA-5696397	Gap-filling DNA repair synthesis and ligation in GG-NER	1	27	0.001772584	0.998066804	0.998066804	1	2	1.40E-04	9606	Homo sapiens	Xrcc1		R-HSA-5690997
R-HSA-193048	Androgen biosynthesis	1	27	0.001772584	0.998066804	0.998066804	4	10	6.99E-04	9606	Homo sapiens	Cyp17a1		R-HSA-193072;R-HSA-193099;R-HSA-193070;R-HSA-193068
R-HSA-947581	Molybdenum cofactor biosynthesis	1	27	0.001772584	0.998066804	0.998066804	2	6	4.19E-04	9606	Homo sapiens	Mocs3		R-HSA-947514;R-HSA-947538
R-HSA-211958	Miscellaneous substrates	1	27	0.001772584	0.998066804	0.998066804	1	5	3.49E-04	9606	Homo sapiens	Cyp4f39		R-HSA-211962
R-HSA-8964208	Phenylalanine metabolism	1	27	0.001772584	0.998066804	0.998066804	1	6	4.19E-04	9606	Homo sapiens	Kyat1		R-HSA-893593
R-HSA-9018676	Biosynthesis of D-series resolvins	1	27	0.001772584	0.998066804	0.998066804	1	11	7.69E-04	9606	Homo sapiens	Hpgd		R-HSA-9024766
R-HSA-9755088	Ribavirin ADME	1	27	0.001772584	0.998066804	0.998066804	1	12	8.39E-04	9606	Homo sapiens	Nme2		R-HSA-9755013
R-HSA-1236978	Cross-presentation of soluble exogenous antigens (endosomes)	4	53	0.003479517	0.998142052	0.998142052	5	6	4.19E-04	9606	Homo sapiens	Psmb5;Psmc5;Clec4e		R-HSA-1236970;R-HSA-1236939;R-HSA-1236955;R-HSA-1236940;R-HSA-1236941
R-HSA-76009	Platelet Aggregation (Plug Formation)	4	53	0.003479517	0.998142052	0.998142052	5	27	0.001887188	9606	Homo sapiens	Ptpn1;Col1a1;Gp1bb;Bcar1		R-HSA-372693;R-HSA-372705;R-HSA-372697;R-HSA-377643;R-HSA-429529
R-HSA-1614558	Degradation of cysteine and homocysteine	4	53	0.003479517	0.998142052	0.998142052	4	23	0.001607605	9606	Homo sapiens	Got2;Fmo1;Gadl1;Cdo1		R-HSA-6814165;R-HSA-1655453;R-HSA-9012597;R-HSA-1614645
R-HSA-9018519	Estrogen-dependent gene expression	20	153	0.010044643	0.998142823	0.998142823	58	66	0.004613126	9606	Homo sapiens	Hist1h2ac;Tle3;Hist1h2ab;Usf2;Jund;Hdc;H2afx;Tgfa;Hist1h4k;Fos;Esr1;Art1;Hist1h4i;Hist1h4j;H2afj;Myc;Hist1h4h;Fosb;Gata3;Hist1h4a;Hist1h4b;Nr5a2;Hist1h2bn;Runx1		R-HSA-9018505;R-HSA-9008267;R-HSA-9011981;R-HSA-9023884;R-HSA-8931981;R-HSA-9008271;R-HSA-9011983;R-HSA-9008270;R-HSA-9018497;R-HSA-9009536;R-HSA-9018499;R-HSA-9011971;R-HSA-9008258;R-HSA-9009541;R-HSA-9011975;R-HSA-9018503;R-HSA-9011997;R-HSA-9008285;R-HSA-9011985;R-HSA-9011984;R-HSA-9009065;R-HSA-9012000;R-HSA-9008315;R-HSA-8932020;R-HSA-8932021;R-HSA-8932033;R-HSA-8932037;R-HSA-9009371;R-HSA-9…
R-HSA-162588	Budding and maturation of HIV virion	2	37	0.002429097	0.998175437	0.998175437	2	4	2.80E-04	9606	Homo sapiens	Vps37b;Vps37c		R-HSA-3159232;R-HSA-3159227
R-HSA-1474151	Tetrahydrobiopterin (BH4) synthesis, recycling, salvage and regulation	2	37	0.002429097	0.998175437	0.998175437	4	16	0.001118334	9606	Homo sapiens	Gch1;Prkg2		R-HSA-1474146;R-HSA-1475422;R-HSA-1474158;R-HSA-1497853
R-HSA-162710	Synthesis of glycosylphosphatidylinositol (GPI)	2	37	0.002429097	0.998175437	0.998175437	2	11	7.69E-04	9606	Homo sapiens	Gpi1;Pigz		R-HSA-162730;R-HSA-162797
R-HSA-9013148	CDC42 GTPase cycle	21	159	0.01043855	0.998206513	0.998206513	4	6	4.19E-04	9606	Homo sapiens	Prex2;Arhgef6;Tagap;Jup;Dock10;Dock11;Arhgap27;Cdc42ep4;Plekhg3;Rasgrf2;Arhgef16;Arhgdig;Fhod3;Arhgap40;Pak6;Scrib;Map3k11;Arhgap20;Pak4;Iqgap3		R-HSA-9013161;R-HSA-9013157;R-HSA-9013159;R-HSA-9013158
R-HSA-181438	Toll Like Receptor 2 (TLR2) Cascade	17	136	0.008928571	0.998207736	0.998207736	37	80	0.005591668	9606	Homo sapiens	Socs1;Nod2;Fos;Ly96;Ikbip;Map2k3;Bcam;Tifa;Nfkb2;Tlr6;Cd36;Dusp7;Dusp6;S100a9;S100a8;Mapk11		R-HSA-166082;R-HSA-2201316;R-HSA-166091;R-HSA-2201322;R-HSA-166286;R-HSA-9749464;R-HSA-166284;R-HSA-198669;R-HSA-2559464;R-HSA-2559414;R-HSA-450325;R-HSA-2262775;R-HSA-203797;R-HSA-450257;R-HSA-166362;R-HSA-9758604;R-HSA-166363;R-HSA-9630923;R-HSA-2262777;R-HSA-450333;R-HSA-9749494;R-HSA-168166;R-HSA-166119;R-HSA-450337;R-HSA-450222;R-HSA-450346;R-HSA-937059;R-HSA-937022;R-HSA-450292;R-HSA-168950…
R-HSA-168179	Toll Like Receptor TLR1:TLR2 Cascade	17	136	0.008928571	0.998207736	0.998207736	35	78	0.005451877	9606	Homo sapiens	Socs1;Nod2;Fos;Ly96;Ikbip;Map2k3;Bcam;Tifa;Nfkb2;Tlr6;Cd36;Dusp7;Dusp6;S100a9;S100a8;Mapk11		R-HSA-166082;R-HSA-2201316;R-HSA-166091;R-HSA-2201322;R-HSA-166286;R-HSA-9749464;R-HSA-166284;R-HSA-198669;R-HSA-2559414;R-HSA-450325;R-HSA-2262775;R-HSA-203797;R-HSA-450257;R-HSA-166362;R-HSA-9758604;R-HSA-166363;R-HSA-9630923;R-HSA-2262777;R-HSA-450333;R-HSA-9749494;R-HSA-168166;R-HSA-166119;R-HSA-450337;R-HSA-450222;R-HSA-450346;R-HSA-937059;R-HSA-937022;R-HSA-450292;R-HSA-168053;R-HSA-937079;…
R-HSA-380270	Recruitment of mitotic centrosome proteins and complexes	8	81	0.005317752	0.99822969	0.99822969	3	3	2.10E-04	9606	Homo sapiens	Serpina3k;Plk1;Alms1;Prkar2b;Tuba4a;Nek2;Tubb4a;Csnk1e		R-HSA-380311;R-HSA-380455;R-HSA-380283
R-HSA-204998	Cell death signalling via NRAGE, NRIF and NADE	8	81	0.005317752	0.99822969	0.99822969	11	17	0.00118823	9606	Homo sapiens	Ngfr;Aph1a;Rasgrf2;Arhgef17;Arhgef6;Arhgef16;Obscn;Kalrn		R-HSA-193650;R-HSA-204949;R-HSA-204981;R-HSA-193669;R-HSA-205115;R-HSA-205112;R-HSA-205039;R-HSA-204958;R-HSA-205117;R-HSA-193677;R-HSA-205132
R-HSA-8980692	RHOA GTPase cycle	20	154	0.010110294	0.998344091	0.998344091	3	6	4.19E-04	9606	Homo sapiens	Prex2;Rtkn;Tagap;Jup;Arhgap18;Arhgap28;Stbd1;Plekhg6;Obscn;Plekhg3;Rasgrf2;Fam13a;Arhgef17;Fhod3;Arhgap40;Kalrn;Arhgap20;Tjp2;Iqgap3		R-HSA-9013009;R-HSA-8980691;R-HSA-8981637
R-HSA-174154	APC/C:Cdc20 mediated degradation of Securin	6	68	0.004464286	0.998344802	0.998344802	3	3	2.10E-04	9606	Homo sapiens	Psmb5;Psmc5;Ube2s;Ube2c;Cdc20		R-HSA-174144;R-HSA-174202;R-HSA-174121
R-HSA-177929	Signaling by EGFR	5	61	0.004004727	0.99835383	0.99835383	40	49	0.003424897	9606	Homo sapiens	Tgfa;Ptpn3;Hras;Hbegf;Epn1		R-HSA-177922;R-HSA-177923;R-HSA-177926;R-HSA-177927;R-HSA-177924;R-HSA-177925;R-HSA-177930;R-HSA-182986;R-HSA-183051;R-HSA-8951490;R-HSA-177934;R-HSA-182990;R-HSA-177935;R-HSA-183055;R-HSA-177933;R-HSA-177938;R-HSA-183058;R-HSA-182994;R-HSA-177939;R-HSA-177936;R-HSA-177937;R-HSA-182993;R-HSA-177942;R-HSA-177943;R-HSA-177941;R-HSA-183002;R-HSA-183067;R-HSA-177944;R-HSA-177945;R-HSA-8867047;R-HSA-2…
R-HSA-2995410	Nuclear Envelope (NE) Reassembly	9	88	0.005777311	0.998360856	0.998360856	11	24	0.001677501	9606	Homo sapiens	Lmna;Tuba1c;Tuba4a;Pim1;Rangap1;Tubb4a;Lemd2;Lmnb1		R-HSA-9668419;R-HSA-9668389;R-HSA-9668405;R-HSA-9668395;R-HSA-3000449;R-HSA-9668415;R-HSA-9668335;R-HSA-2995376;R-HSA-9668398;R-HSA-9624893;R-HSA-9624845
R-HSA-9648002	RAS processing	3	46	0.003019958	0.99837892	0.99837892	9	21	0.001467813	9606	Homo sapiens	Prkg2;Bcl2l1;Hras		R-HSA-9649733;R-HSA-9653595;R-HSA-9647994;R-HSA-9647978;R-HSA-9647977;R-HSA-9647999;R-HSA-9653503;R-HSA-9647982;R-HSA-9647980
R-HSA-8953750	Transcriptional Regulation by E2F6	3	46	0.003019958	0.99837892	0.99837892	11	33	0.002306563	9606	Homo sapiens	Tbx1;Pcgf6;Bmi1		R-HSA-9007465;R-HSA-9007464;R-HSA-8953418;R-HSA-9007467;R-HSA-8953115;R-HSA-8953452;R-HSA-9007283;R-HSA-8954082;R-HSA-8953556;R-HSA-9007447;R-HSA-9007462
R-HSA-6806003	Regulation of TP53 Expression and Degradation	3	46	0.003019958	0.99837892	0.99837892	7	35	0.002446355	9606	Homo sapiens	Usp2;Sgk1;Daxx		R-HSA-5689972;R-HSA-6795460;R-HSA-6795473;R-HSA-3222072;R-HSA-6805022;R-HSA-6795290;R-HSA-3215295
R-HSA-190236	Signaling by FGFR	12	107	0.007024685	0.998398677	0.998398677	126	142	0.009925211	9606	Homo sapiens	Klb;Fgf5;Fgf7;Flrt1;Esrp2;Fgf9;Fgfr3;Fgf23;Hras;Fgf10;Fgf22		R-HSA-5654614;R-HSA-5654615;R-HSA-5654612;R-HSA-5654608;R-HSA-5654622;R-HSA-5654623;R-HSA-5654620;R-HSA-5654618;R-HSA-5654596;R-HSA-5654597;R-HSA-5654594;R-HSA-5654592;R-HSA-5654607;R-HSA-6803838;R-HSA-5654605;R-HSA-6803836;R-HSA-5654603;R-HSA-5654600;R-HSA-5654646;R-HSA-1307955;R-HSA-6803527;R-HSA-5654647;R-HSA-8851619;R-HSA-5654643;R-HSA-5654640;R-HSA-5654641;R-HSA-190245;R-HSA-1307963;R-HSA-56…
R-HSA-2132295	MHC class II antigen presentation	17	137	0.008994223	0.99841235	0.99841235	25	26	0.001817292	9606	Homo sapiens	Ap1m2;H2-Eb1;Actr1b;Ap1s2;Ap1s1;Tuba1c;Ctsk;Sptbn2;H2-Aa;Sec24d;Klc3;Klc2;Tuba4a;H2-Ob;Tubb4a;B2m		R-HSA-2130336;R-HSA-8951498;R-HSA-8951500;R-HSA-2130725;R-HSA-2130731;R-HSA-2130349;R-HSA-2130478;R-HSA-2213235;R-HSA-2213236;R-HSA-2213239;R-HSA-2130486;R-HSA-2213241;R-HSA-8856157;R-HSA-2213243;R-HSA-2130619;R-HSA-2213244;R-HSA-2213246;R-HSA-2213248;R-HSA-2130500;R-HSA-2130504;R-HSA-2130378;R-HSA-2130640;R-HSA-2130641;R-HSA-2130706;R-HSA-2130393
R-HSA-112314	Neurotransmitter receptors and postsynaptic signal transmission	34	232	0.015231092	0.998423567	0.998423567	53	110	0.007688544	9606	Homo sapiens	Plcb3;Cacng6;Tuba1c;Pick1;Kcnj9;Kcnj6;Plcb1;Chrnb4;Gabra3;Camk2b;Gng2;Glrb;Gabra2;Gabra1;Scrib;Lin7a;Mapt;Grip2;Adcy5;Chrnd;Prkar2b;Nrg1;Gria4;Nrgn;Gabrq;Rasgrf2;Actn2;Gnb2;Kcnj12;Gabrb2;Tuba4a;Tubb4a;Kcnj16;Hras		R-HSA-9611030;R-HSA-421007;R-HSA-392206;R-HSA-442760;R-HSA-9610627;R-HSA-438037;R-HSA-975389;R-HSA-1013020;R-HSA-1013013;R-HSA-1013012;R-HSA-432164;R-HSA-432162;R-HSA-8951727;R-HSA-9612085;R-HSA-170666;R-HSA-9619515;R-HSA-432172;R-HSA-9618750;R-HSA-170671;R-HSA-170674;R-HSA-445367;R-HSA-111925;R-HSA-9610408;R-HSA-9617326;R-HSA-170686;R-HSA-9617583;R-HSA-9619542;R-HSA-416320;R-HSA-9673173;R-HSA-88…
R-HSA-72165	mRNA Splicing - Minor Pathway	4	54	0.003545168	0.998449002	0.998449002	5	5	3.49E-04	9606	Homo sapiens	Sf3b4;Rnpc3;Sf3b6;Snrpb		R-HSA-75079;R-HSA-75081;R-HSA-75080;R-HSA-75083;R-HSA-75082
R-HSA-72695	Formation of the ternary complex, and subsequently, the 43S complex	4	54	0.003545168	0.998449002	0.998449002	1	3	2.10E-04	9606	Homo sapiens	Rps9;Rps8;Eif3g;Eif3d		R-HSA-72691
R-HSA-76061	RNA Polymerase III Transcription Initiation From Type 1 Promoter	1	28	0.001838235	0.998466531	0.998466531	5	5	3.49E-04	9606	Homo sapiens	Gtf3a		R-HSA-76052;R-HSA-76054;R-HSA-76056;R-HSA-83723;R-HSA-76060
R-HSA-6803529	FGFR2 alternative splicing	1	28	0.001838235	0.998466531	0.998466531	3	4	2.80E-04	9606	Homo sapiens	Esrp2		R-HSA-6803527;R-HSA-6803838;R-HSA-6803836
R-HSA-389357	CD28 dependent PI3K/Akt signaling	1	28	0.001838235	0.998466531	0.998466531	2	9	6.29E-04	9606	Homo sapiens	Cd28		R-HSA-389158;R-HSA-388832
R-HSA-9670439	Signaling by phosphorylated juxtamembrane, extracellular and kinase domain KIT mutants	1	28	0.001838235	0.998466531	0.998466531	1	11	7.69E-04	9606	Homo sapiens	Hras		R-HSA-9670436
R-HSA-9669938	Signaling by KIT in disease	1	28	0.001838235	0.998466531	0.998466531	1	26	0.001817292	9606	Homo sapiens	Hras		R-HSA-9670436
R-HSA-450294	MAP kinase activation	6	69	0.004529937	0.998595741	0.998595741	11	32	0.002236667	9606	Homo sapiens	Map2k3;Nod2;Fos;Dusp7;Dusp6;Mapk11		R-HSA-450292;R-HSA-450325;R-HSA-203797;R-HSA-168053;R-HSA-450257;R-HSA-450337;R-HSA-450222;R-HSA-450333;R-HSA-450346;R-HSA-450296;R-HSA-198669
R-HSA-422356	Regulation of insulin secretion	12	108	0.007090336	0.998602118	0.998602118	19	38	0.002656042	9606	Homo sapiens	Plcb3;Gng2;Abcc8;Gnb2;Kcnj11;Prkar2b;Slc2a1;Kcnc2;Cd36;Adcy5;Iqgap3;Plcb1		R-HSA-381607;R-HSA-400037;R-HSA-400097;R-HSA-400046;R-HSA-381612;R-HSA-499981;R-HSA-434381;R-HSA-9728664;R-HSA-381704;R-HSA-381707;R-HSA-381706;R-HSA-400023;R-HSA-381713;R-HSA-422320;R-HSA-265682;R-HSA-9652580;R-HSA-399998;R-HSA-9650858;R-HSA-400092
R-HSA-9662360	Sensory processing of sound by inner hair cells of the cochlea	7	76	0.004989496	0.99862878	0.99862878	2	7	4.89E-04	9606	Homo sapiens	Whrn;Kcnmb1;Myh9;Eps8l2;Pls1;Pcdh15;Actg1		R-HSA-9667761;R-HSA-9659380
R-HSA-174824	Plasma lipoprotein assembly, remodeling, and clearance	11	102	0.006696429	0.998643149	0.998643149	22	86	0.006011044	9606	Homo sapiens	Lipg;Nceh1;Creb3l3;Apoc4;Lpl;Furin;Lsr;Cubn;Abcg1;Angptl3		R-HSA-174690;R-HSA-8933258;R-HSA-6784676;R-HSA-8933292;R-HSA-266082;R-HSA-264834;R-HSA-174660;R-HSA-174757;R-HSA-6784622;R-HSA-8856525;R-HSA-6784620;R-HSA-8980228;R-HSA-8857928;R-HSA-6784648;R-HSA-8854408;R-HSA-6784628;R-HSA-264848;R-HSA-8866321;R-HSA-8854462;R-HSA-6784861;R-HSA-266303;R-HSA-6813720
R-HSA-9646399	Aggrephagy	3	47	0.003085609	0.99866309	0.99866309	4	15	0.001048438	9606	Homo sapiens	Tuba1c;Tuba4a;Tubb4a		R-HSA-9646679;R-HSA-9646390;R-HSA-9646383;R-HSA-9646685
R-HSA-380287	Centrosome maturation	8	83	0.005449055	0.998694969	0.998694969	6	6	4.19E-04	9606	Homo sapiens	Serpina3k;Plk1;Alms1;Prkar2b;Tuba4a;Nek2;Tubb4a;Csnk1e		R-HSA-380311;R-HSA-380455;R-HSA-380294;R-HSA-380272;R-HSA-380303;R-HSA-380283
R-HSA-176408	Regulation of APC/C activators between G1/S and early anaphase	8	83	0.005449055	0.998694969	0.998694969	12	14	9.79E-04	9606	Homo sapiens	Psmb5;Psmc5;Ube2s;Ube2c;Plk1;Bub1b;Cdc20		R-HSA-188371;R-HSA-174209;R-HSA-141429;R-HSA-174122;R-HSA-174139;R-HSA-174203;R-HSA-174235;R-HSA-174174;R-HSA-141423;R-HSA-174159;R-HSA-174079;R-HSA-141437
R-HSA-5633008	TP53 Regulates Transcription of Cell Death Genes	8	83	0.005449055	0.998694969	0.998694969	9	68	0.004752918	9606	Homo sapiens	Igfbp3;Nlrc4;Ndrg1;Bbc3		R-HSA-6801415;R-HSA-6800035;R-HSA-5633314;R-HSA-5633295;R-HSA-139913;R-HSA-6800044;R-HSA-6801355;R-HSA-6800042;R-HSA-4331340
R-HSA-390466	Chaperonin-mediated protein folding	10	96	0.006302521	0.998702084	0.998702084	15	19	0.001328021	9606	Homo sapiens	Pfdn6;Gng2;Pfdn2;Gnb2;Tuba1c;Sphk1;Tuba4a;Tubb4a;Sik1;Rgs7		R-HSA-6814119;R-HSA-390470;R-HSA-8850529;R-HSA-389954;R-HSA-8850560;R-HSA-391266;R-HSA-6814124;R-HSA-389961;R-HSA-8850539;R-HSA-6814121;R-HSA-6814120;R-HSA-6814418;R-HSA-389970;R-HSA-8850527;R-HSA-389980
R-HSA-8955332	Carboxyterminal post-translational modifications of tubulin	4	55	0.003610819	0.998706362	0.998706362	6	6	4.19E-04	9606	Homo sapiens	Ttll10;Tuba1c;Tuba4a;Tubb4a		R-HSA-8955706;R-HSA-8955869;R-HSA-8955712;R-HSA-8865774;R-HSA-8867370;R-HSA-8866105
R-HSA-174113	SCF-beta-TrCP mediated degradation of Emi1	4	55	0.003610819	0.998706362	0.998706362	3	3	2.10E-04	9606	Homo sapiens	Psmb5;Psmc5;Cdc20		R-HSA-174209;R-HSA-174203;R-HSA-174159
R-HSA-437239	Recycling pathway of L1	4	55	0.003610819	0.998706362	0.998706362	5	14	9.79E-04	9606	Homo sapiens	Tuba1c;Tuba4a;Tubb4a;Actg1		R-HSA-445077;R-HSA-443779;R-HSA-445089;R-HSA-445071;R-HSA-373736
R-HSA-168138	Toll Like Receptor 9 (TLR9) Cascade	14	121	0.007943803	0.998740724	0.998740724	39	80	0.005591668	9606	Homo sapiens	Nod2;Fos;Ly96;Ikbip;Map2k3;Bcam;Tifa;Tlr9;Nfkb2;Tlr7;Dusp7;Dusp6;Mapk11		R-HSA-975118;R-HSA-975180;R-HSA-975115;R-HSA-975111;R-HSA-975175;R-HSA-975106;R-HSA-975170;R-HSA-9749464;R-HSA-198669;R-HSA-975134;R-HSA-450325;R-HSA-203797;R-HSA-9679045;R-HSA-450257;R-HSA-9758604;R-HSA-9630923;R-HSA-975188;R-HSA-450333;R-HSA-975125;R-HSA-188002;R-HSA-9749494;R-HSA-1679098;R-HSA-168166;R-HSA-450337;R-HSA-450222;R-HSA-450346;R-HSA-450358;R-HSA-450292;R-HSA-975100;R-HSA-975098;R-H…
R-HSA-168176	Toll Like Receptor 5 (TLR5) Cascade	12	109	0.007155987	0.998780721	0.998780721	31	71	0.004962606	9606	Homo sapiens	Ikbip;Map2k3;Bcam;Tifa;Nfkb2;Nod2;Fos;Tlr5;Dusp7;Dusp6;Mapk11		R-HSA-975880;R-HSA-975878;R-HSA-975879;R-HSA-975874;R-HSA-9749464;R-HSA-198669;R-HSA-975873;R-HSA-450325;R-HSA-203797;R-HSA-450257;R-HSA-9758604;R-HSA-9630923;R-HSA-450333;R-HSA-9749494;R-HSA-975852;R-HSA-975853;R-HSA-168166;R-HSA-450337;R-HSA-450222;R-HSA-450346;R-HSA-450292;R-HSA-975866;R-HSA-168053;R-HSA-975865;R-HSA-168184;R-HSA-9749487;R-HSA-975861;R-HSA-188025;R-HSA-450296;R-HSA-9773803;R-H…
R-HSA-975871	MyD88 cascade initiated on plasma membrane	12	109	0.007155987	0.998780721	0.998780721	30	70	0.00489271	9606	Homo sapiens	Ikbip;Map2k3;Bcam;Tifa;Nfkb2;Nod2;Fos;Tlr5;Dusp7;Dusp6;Mapk11		R-HSA-975880;R-HSA-975878;R-HSA-975879;R-HSA-975874;R-HSA-9749464;R-HSA-198669;R-HSA-975873;R-HSA-450325;R-HSA-203797;R-HSA-450257;R-HSA-9758604;R-HSA-9630923;R-HSA-450333;R-HSA-9749494;R-HSA-975852;R-HSA-975853;R-HSA-168166;R-HSA-450337;R-HSA-450222;R-HSA-450346;R-HSA-450292;R-HSA-975866;R-HSA-168053;R-HSA-975865;R-HSA-168184;R-HSA-9749487;R-HSA-975861;R-HSA-450296;R-HSA-9773803;R-HSA-975857
R-HSA-168142	Toll Like Receptor 10 (TLR10) Cascade	12	109	0.007155987	0.998780721	0.998780721	30	71	0.004962606	9606	Homo sapiens	Ikbip;Map2k3;Bcam;Tifa;Nfkb2;Nod2;Fos;Tlr5;Dusp7;Dusp6;Mapk11		R-HSA-975880;R-HSA-975878;R-HSA-975879;R-HSA-975874;R-HSA-9749464;R-HSA-198669;R-HSA-975873;R-HSA-450325;R-HSA-203797;R-HSA-450257;R-HSA-9758604;R-HSA-9630923;R-HSA-450333;R-HSA-9749494;R-HSA-975852;R-HSA-975853;R-HSA-168166;R-HSA-450337;R-HSA-450222;R-HSA-450346;R-HSA-450292;R-HSA-975866;R-HSA-168053;R-HSA-975865;R-HSA-168184;R-HSA-9749487;R-HSA-975861;R-HSA-450296;R-HSA-9773803;R-HSA-975857
R-HSA-211935	Fatty acids	1	29	0.001903887	0.998783625	0.998783625	2	4	2.80E-04	9606	Homo sapiens	Cyp4f39		R-HSA-76466;R-HSA-211924
R-HSA-1855167	Synthesis of pyrophosphates in the cytosol	1	29	0.001903887	0.998783625	0.998783625	5	15	0.001048438	9606	Homo sapiens	Ip6k3		R-HSA-1855193;R-HSA-1855194;R-HSA-1855227;R-HSA-1855158;R-HSA-1855223
R-HSA-9027604	Biosynthesis of electrophilic ω-3 PUFA oxo-derivatives	1	29	0.001903887	0.998783625	0.998783625	4	20	0.001397917	9606	Homo sapiens	Ptgs2		R-HSA-9027627;R-HSA-9027532;R-HSA-9028255;R-HSA-9027607
R-HSA-444209	Free fatty acid receptors	1	29	0.001903887	0.998783625	0.998783625	1	5	3.49E-04	9606	Homo sapiens	Ffar2		R-HSA-444171
R-HSA-912526	Interleukin receptor SHC signaling	1	29	0.001903887	0.998783625	0.998783625	1	6	4.19E-04	9606	Homo sapiens	Inppl1		R-HSA-913374
R-HSA-194002	Glucocorticoid biosynthesis	1	29	0.001903887	0.998783625	0.998783625	1	9	6.29E-04	9606	Homo sapiens	Cyp17a1		R-HSA-193068
R-HSA-5685938	HDR through Single Strand Annealing (SSA)	2	39	0.002560399	0.998796626	0.998796626	4	6	4.19E-04	9606	Homo sapiens	Exo1;Ercc1		R-HSA-5686642;R-HSA-5686657;R-HSA-5693564;R-HSA-5693580
R-HSA-176187	Activation of ATR in response to replication stress	2	39	0.002560399	0.998796626	0.998796626	2	9	6.29E-04	9606	Homo sapiens	Orc1;Fosb		R-HSA-176298;R-HSA-176318
R-HSA-2408508	Metabolism of ingested SeMet, Sec, MeSec into H2Se	2	39	0.002560399	0.998796626	0.998796626	2	10	6.99E-04	9606	Homo sapiens	Ahcy;Hnmt		R-HSA-2408532;R-HSA-2408544
R-HSA-354192	Integrin signaling	2	39	0.002560399	0.998796626	0.998796626	4	24	0.001677501	9606	Homo sapiens	Ptpn1;Bcar1		R-HSA-372693;R-HSA-372705;R-HSA-372697;R-HSA-377643
R-HSA-9037629	Lewis blood group biosynthesis	2	39	0.002560399	0.998796626	0.998796626	2	13	9.09E-04	9606	Homo sapiens	B4galnt2;B3galt2		R-HSA-9605700;R-HSA-9603989
R-HSA-3781865	Diseases of glycosylation	28	202	0.013261555	0.99880759	0.99880759	29	77	0.005381981	9606	Homo sapiens	Sdc4;Sdc2;Mogs;Kera;Spon2;Gale;Mucl1;Gpc1;Gpc3;Gpc6;Fmod;Pomgnt1;Adamts1;Alg6;Lum;Adamts4;Omd;Adamts9;Adamtsl3;Dcn;Acan;Adamts20;Notch1;Ogn;Notch3;Sdc1;Thbs1;C1galt1c1		R-HSA-3636919;R-HSA-9036289;R-HSA-3656254;R-HSA-9036290;R-HSA-4724291;R-HSA-4420365;R-HSA-3595175;R-HSA-3656230;R-HSA-3560804;R-HSA-4793947;R-HSA-6785524;R-HSA-3560802;R-HSA-5096537;R-HSA-5096538;R-HSA-5096532;R-HSA-3595178;R-HSA-5617096;R-HSA-3595176;R-HSA-5610036;R-HSA-9035949;R-HSA-9035950;R-HSA-9036283;R-HSA-3656261;R-HSA-9036285;R-HSA-3656258;R-HSA-3656257;R-HSA-6785565;R-HSA-3656269;R-HSA-3…
R-HSA-418597	G alpha (z) signalling events	5	63	0.004136029	0.998834031	0.998834031	10	13	9.09E-04	9606	Homo sapiens	Gng2;Gnb2;Rgsl1;Rgs16;Adcy5		R-HSA-392133;R-HSA-392129;R-HSA-392064;R-HSA-749453;R-HSA-750988;R-HSA-8982018;R-HSA-751024;R-HSA-8982021;R-HSA-8981892;R-HSA-749446
R-HSA-6811436	COPI-independent Golgi-to-ER retrograde traffic	5	63	0.004136029	0.998834031	0.998834031	3	7	4.89E-04	9606	Homo sapiens	Tuba1c;Tuba4a;Bicd1;Galnt2;Tubb4a		R-HSA-8849350;R-HSA-8849348;R-HSA-8849353
R-HSA-9006934	Signaling by Receptor Tyrosine Kinases	110	623	0.040900735	0.998861765	0.998861765	520	746	0.052142308	9606	Homo sapiens	Klb;Socs1;Flrt1;Erbb2;Nab2;Grb10;Atp6v0a4;Shb;Fgf10;Atp6v1c2;Hbegf;Trib1;Shf;Fgf5;Ptpru;Fgf7;Ptpro;Fgf9;Myc;Gabra1;Nck2;Kdr;Tns4;Ptprf;Col1a1;Col5a2;Esrp2;Rrad;Hgf;Tgfa;Fos;Nrg1;Fgf23;Cdk5r1;Fgf22;Epn1;Cd274;Lama5;Arc;Lama1;Lama2;Pde3b;Sphk1;Lama4;Tlr9;Thbs1;Sgk1;Grb7;Aph1a;Jund;Col11a2;Pdgfd;Ptpn3;Bcar1;Ntf5;Ptpn1;Itga3;Lamb3;Ntf3;Id1;Vegfa;Hspb1;Fosb;Pdgfb;Furin;Cma1;Klhl21;Dusp7;Spint2;Dusp6;A…		R-HSA-5654614;R-HSA-9032841;R-HSA-5654615;R-HSA-171011;R-HSA-5654612;R-HSA-5654608;R-HSA-9613460;R-HSA-5654622;R-HSA-5654623;R-HSA-5654620;R-HSA-5654618;R-HSA-198669;R-HSA-171026;R-HSA-5654596;R-HSA-5654597;R-HSA-5654594;R-HSA-5654592;R-HSA-203797;R-HSA-9032863;R-HSA-1250315;R-HSA-5654607;R-HSA-9613451;R-HSA-5654605;R-HSA-9036949;R-HSA-5654603;R-HSA-5654600;R-HSA-9032854;R-HSA-5654646;R-HSA-68035…
R-HSA-425366	Transport of bile salts and organic acids, metal ions and amine compounds	21	163	0.010701155	0.998863726	0.998863726	20	67	0.004683022	9606	Homo sapiens	Slc2a13;Slc6a6;Slc47a1;Slc10a6;Slc14a1;Slc22a3;Slc39a14;Slc41a1;Cp;Slc6a20a;Bsg;Slc39a2;Slc18a1;Slc16a3;Slc16a8;Slc39a8;Rhbg;Slc39a7;Runx1;Slc39a6		R-HSA-446278;R-HSA-442661;R-HSA-433698;R-HSA-444419;R-HSA-444160;R-HSA-433089;R-HSA-442317;R-HSA-429101;R-HSA-549304;R-HSA-442422;R-HSA-549241;R-HSA-352052;R-HSA-904830;R-HSA-442387;R-HSA-351987;R-HSA-9645220;R-HSA-561072;R-HSA-444126;R-HSA-434650;R-HSA-442393
R-HSA-73854	RNA Polymerase I Promoter Clearance	8	84	0.005514706	0.998881001	0.998881001	6	10	6.99E-04	9606	Homo sapiens	Hist1h2ac;Hist1h2ab;Mmd;H2afx;Hist1h4k;Cd3eap;Hist1h4i;Hist1h4j;H2afj;Hist1h4h;Hist1h4a;Hist1h4b;Hist1h2bn		R-HSA-73718;R-HSA-73865;R-HSA-73769;R-HSA-74986;R-HSA-73757;R-HSA-73758
R-HSA-73933	Resolution of Abasic Sites (AP sites)	3	48	0.003151261	0.998898283	0.998898283	30	43	0.003005522	9606	Homo sapiens	Hap1;Xrcc1;Dusp8		R-HSA-5649873;R-HSA-73931;R-HSA-5651805;R-HSA-110349;R-HSA-73932;R-HSA-110351;R-HSA-110350;R-HSA-110353;R-HSA-5649734;R-HSA-110352;R-HSA-110355;R-HSA-110354;R-HSA-111253;R-HSA-110356;R-HSA-5649856;R-HSA-110359;R-HSA-110360;R-HSA-110363;R-HSA-110364;R-HSA-110368;R-HSA-110371;R-HSA-110375;R-HSA-5649854;R-HSA-5649726;R-HSA-110376;R-HSA-5649724;R-HSA-5649723;R-HSA-110380;R-HSA-5651809;R-HSA-5649705
R-HSA-110313	Translesion synthesis by Y family DNA polymerases bypasses lesions on DNA template	3	48	0.003151261	0.998898283	0.998898283	13	28	0.001957084	9606	Homo sapiens	Usp43;Ube2l6;Rev3l		R-HSA-5652151;R-HSA-5655892;R-HSA-5656148;R-HSA-5653780;R-HSA-110311;R-HSA-5656158;R-HSA-5653756;R-HSA-5655965;R-HSA-5653786;R-HSA-5653754;R-HSA-5655835;R-HSA-110322;R-HSA-5656105
R-HSA-9607240	FLT3 Signaling	3	48	0.003151261	0.998898283	0.998898283	6	43	0.003005522	9606	Homo sapiens	Fam83f;Grb10;Hras		R-HSA-9706340;R-HSA-9706308;R-HSA-9706304;R-HSA-9607304;R-HSA-9706344;R-HSA-9706345
R-HSA-5619507	Activation of HOX genes during differentiation	13	116	0.007615546	0.998910906	0.998910906	32	43	0.003005522	9606	Homo sapiens	Hist1h2ac;Hist1h2ab;Egr2;H2afx;Irx4;Hoxb4;Hist1h4k;Hist1h4i;Mafb;Hist1h4j;H2afj;Hist1h4h;Rara;Hist1h4a;Hist1h4b;Hist1h2bn		R-HSA-5617877;R-HSA-5617492;R-HSA-5617431;R-HSA-5621010;R-HSA-5617874;R-HSA-6810159;R-HSA-6810158;R-HSA-5617887;R-HSA-5617881;R-HSA-5617862;R-HSA-6810161;R-HSA-5617859;R-HSA-5617484;R-HSA-5617676;R-HSA-5693644;R-HSA-5617486;R-HSA-5617672;R-HSA-5617483;R-HSA-5617867;R-HSA-5621002;R-HSA-5617866;R-HSA-5617462;R-HSA-5617650;R-HSA-5617661;R-HSA-5617471;R-HSA-5617445;R-HSA-5617452;R-HSA-5617454;R-HSA-6…
R-HSA-5617472	Activation of anterior HOX genes in hindbrain development during early embryogenesis	13	116	0.007615546	0.998910906	0.998910906	32	43	0.003005522	9606	Homo sapiens	Hist1h2ac;Hist1h2ab;Egr2;H2afx;Irx4;Hoxb4;Hist1h4k;Hist1h4i;Mafb;Hist1h4j;H2afj;Hist1h4h;Rara;Hist1h4a;Hist1h4b;Hist1h2bn		R-HSA-5617877;R-HSA-5617492;R-HSA-5617431;R-HSA-5621010;R-HSA-5617874;R-HSA-6810159;R-HSA-6810158;R-HSA-5617887;R-HSA-5617881;R-HSA-5617862;R-HSA-6810161;R-HSA-5617859;R-HSA-5617484;R-HSA-5617676;R-HSA-5693644;R-HSA-5617486;R-HSA-5617672;R-HSA-5617483;R-HSA-5617867;R-HSA-5621002;R-HSA-5617866;R-HSA-5617462;R-HSA-5617650;R-HSA-5617661;R-HSA-5617471;R-HSA-5617445;R-HSA-5617452;R-HSA-5617454;R-HSA-6…
R-HSA-1630316	Glycosaminoglycan metabolism	24	181	0.011882878	0.998973887	0.998973887	54	88	0.006150835	9606	Homo sapiens	B3gnt7;Sdc4;Lum;Hs3st5;Ndst3;Sdc2;Omd;Kera;Cemip;Hs6st1;Dcn;Acan;B4galt5;Has1;Gpc1;Ogn;Sdc1;Gpc3;Slc9a1;Gpc6;Fmod;Cd44;Arsb		R-HSA-2046239;R-HSA-1971487;R-HSA-1793176;R-HSA-1971482;R-HSA-1971483;R-HSA-2024084;R-HSA-2046222;R-HSA-2022919;R-HSA-2076419;R-HSA-1606789;R-HSA-1889981;R-HSA-9638064;R-HSA-1667005;R-HSA-1889978;R-HSA-2046265;R-HSA-1793207;R-HSA-2022065;R-HSA-9632034;R-HSA-2022063;R-HSA-2024108;R-HSA-2160915;R-HSA-2022061;R-HSA-9632033;R-HSA-2022056;R-HSA-2024100;R-HSA-2022052;R-HSA-1971491;R-HSA-1889955;R-HSA-2…
R-HSA-5658442	Regulation of RAS by GAPs	6	71	0.004661239	0.998991953	0.998991953	5	5	3.49E-04	9606	Homo sapiens	Psmb5;Vasp;Psmc5;Rasal1;Hras		R-HSA-5658438;R-HSA-5658231;R-HSA-5658435;R-HSA-5658430;R-HSA-5658424
R-HSA-2426168	Activation of gene expression by SREBF (SREBP)	6	71	0.004661239	0.998991953	0.998991953	6	42	0.002935626	9606	Homo sapiens	Mvk;Pmvk;Ggps1		R-HSA-1655832;R-HSA-2426161;R-HSA-1655839;R-HSA-2426157;R-HSA-2426156;R-HSA-1655846
R-HSA-109606	Intrinsic Pathway for Apoptosis	5	64	0.004201681	0.999019997	0.999019997	10	63	0.004403439	9606	Homo sapiens	Bcl2l1;Sfn;Bbc3		R-HSA-139906;R-HSA-508163;R-HSA-508162;R-HSA-139914;R-HSA-139899;R-HSA-139913;R-HSA-6790025;R-HSA-4331324;R-HSA-4331340;R-HSA-140221
R-HSA-390471	Association of TriC/CCT with target proteins during biosynthesis	2	40	0.00262605	0.99902353	0.99902353	2	2	1.40E-04	9606	Homo sapiens	Sphk1;Sik1		R-HSA-390470;R-HSA-391266
R-HSA-8868766	rRNA processing in the mitochondrion	2	40	0.00262605	0.99902353	0.99902353	1	6	4.19E-04	9606	Homo sapiens	mt-Tl1;mt-Nd2		R-HSA-6785722
R-HSA-189483	Heme degradation	2	40	0.00262605	0.99902353	0.99902353	2	22	0.001537709	9606	Homo sapiens	Hmox1;Slco2b1		R-HSA-189398;R-HSA-9661723
R-HSA-3371556	Cellular response to heat stress	16	135	0.00886292	0.999023634	0.999023634	14	29	0.00202698	9606	Homo sapiens	Akt1s1;Camk2b;Bag3;Dnajb1;Mrpl18;Hspb1;Hspb2;Hspa1a;Hspa2;Dedd2		R-HSA-5251955;R-HSA-5251959;R-HSA-5082405;R-HSA-5082369;R-HSA-3371518;R-HSA-3371554;R-HSA-4793819;R-HSA-5251942;R-HSA-3371467;R-HSA-5082356;R-HSA-5252041;R-HSA-5082384;R-HSA-5082387;R-HSA-5252079
R-HSA-211999	CYP2E1 reactions	1	30	0.001969538	0.999035164	0.999035164	6	6	4.19E-04	9606	Homo sapiens	Cyp2e1		R-HSA-76416;R-HSA-76354;R-HSA-76434;R-HSA-76475;R-HSA-76397;R-HSA-143468
R-HSA-5621575	CD209 (DC-SIGN) signaling	1	30	0.001969538	0.999035164	0.999035164	4	11	7.69E-04	9606	Homo sapiens	Hras		R-HSA-5621573;R-HSA-5624486;R-HSA-5624492;R-HSA-5624494
R-HSA-5669034	TNFs bind their physiological receptors	1	30	0.001969538	0.999035164	0.999035164	1	13	9.09E-04	9606	Homo sapiens	Tnfrsf9		R-HSA-8858475
R-HSA-3000480	Scavenging by Class A Receptors	3	49	0.003216912	0.999092763	0.999092763	5	10	6.99E-04	9606	Homo sapiens	Col1a1;Scara5		R-HSA-3221843;R-HSA-2173778;R-HSA-2187266;R-HSA-2507854;R-HSA-2299677
R-HSA-5620920	Cargo trafficking to the periciliary membrane	4	57	0.003742122	0.999102293	0.999102293	16	27	0.001887188	9606	Homo sapiens	Arf4;Mkks;Rp2;Rab3ip		R-HSA-5638006;R-HSA-5623508;R-HSA-5638007;R-HSA-5638004;R-HSA-5617815;R-HSA-5620918;R-HSA-5620914;R-HSA-5624125;R-HSA-5623519;R-HSA-5623513;R-HSA-5620921;R-HSA-5623525;R-HSA-5623524;R-HSA-5623527;R-HSA-5623521;R-HSA-5638016
R-HSA-4641258	Degradation of DVL	4	57	0.003742122	0.999102293	0.999102293	3	7	4.89E-04	9606	Homo sapiens	Psmb5;Psmc5;Dact1		R-HSA-1504193;R-HSA-4641260;R-HSA-4641147
R-HSA-9793380	Formation of paraxial mesoderm	7	79	0.00518645	0.999151301	0.999151301	12	29	0.00202698	9606	Homo sapiens	Psmb5;Psmc5;Hes7;Notch1;Maml3		R-HSA-9824181;R-HSA-9824196;R-HSA-9793383;R-HSA-9824182;R-HSA-9825555;R-HSA-9824268;R-HSA-9793852;R-HSA-9824222;R-HSA-9793400;R-HSA-9824216;R-HSA-9824219;R-HSA-9824266
R-HSA-73864	RNA Polymerase I Transcription	8	86	0.005646008	0.999179395	0.999179395	9	14	9.79E-04	9606	Homo sapiens	Hist1h2ac;Hist1h2ab;Mmd;H2afx;Hist1h4k;Cd3eap;Hist1h4i;Hist1h4j;H2afj;Hist1h4h;Hist1h4a;Hist1h4b;Hist1h2bn		R-HSA-74993;R-HSA-74992;R-HSA-74994;R-HSA-73718;R-HSA-73865;R-HSA-73769;R-HSA-74986;R-HSA-73757;R-HSA-73758
R-HSA-983170	Antigen Presentation: Folding, assembly and peptide loading of class I MHC	2	41	0.002691702	0.999208065	0.999208065	12	16	0.001118334	9606	Homo sapiens	B2m;Sec24d		R-HSA-983422;R-HSA-983421;R-HSA-8951499;R-HSA-983146;R-HSA-983161;R-HSA-203979;R-HSA-983142;R-HSA-983427;R-HSA-983426;R-HSA-983138;R-HSA-983425;R-HSA-983424
R-HSA-389356	CD28 co-stimulation	2	41	0.002691702	0.999208065	0.999208065	11	19	0.001328021	9606	Homo sapiens	Fam83f;Cd28		R-HSA-389381;R-HSA-389348;R-HSA-389158;R-HSA-389350;R-HSA-388832;R-HSA-388831;R-HSA-388814;R-HSA-389352;R-HSA-388808;R-HSA-388811;R-HSA-389354
R-HSA-9735869	SARS-CoV-1 modulates host translation machinery	2	41	0.002691702	0.999208065	0.999208065	1	3	2.10E-04	9606	Homo sapiens	Rps9;Rps8		R-HSA-9729232
R-HSA-5693554	Resolution of D-loop Structures through Synthesis-Dependent Strand Annealing (SDSA)	1	31	0.002035189	0.999234698	0.999234698	1	1	6.99E-05	9606	Homo sapiens	Exo1		R-HSA-5693589
R-HSA-174411	Polymerase switching on the C-strand of the telomere	1	31	0.002035189	0.999234698	0.999234698	5	6	4.19E-04	9606	Homo sapiens	Chtf18		R-HSA-174439;R-HSA-9668902;R-HSA-174452;R-HSA-9668904;R-HSA-174447
R-HSA-389599	Alpha-oxidation of phytanate	1	31	0.002035189	0.999234698	0.999234698	2	8	5.59E-04	9606	Homo sapiens	Slc27a3		R-HSA-389622;R-HSA-389632
R-HSA-3296469	Defects in cobalamin (B12) metabolism	1	31	0.002035189	0.999234698	0.999234698	2	14	9.79E-04	9606	Homo sapiens	Cubn		R-HSA-3296462;R-HSA-3296477
R-HSA-203927	MicroRNA (miRNA) biogenesis	1	31	0.002035189	0.999234698	0.999234698	1	8	5.59E-04	9606	Homo sapiens	Bcdin3d		R-HSA-5578717
R-HSA-389887	Beta-oxidation of pristanoyl-CoA	1	31	0.002035189	0.999234698	0.999234698	1	11	7.69E-04	9606	Homo sapiens	Acox2		R-HSA-389889
R-HSA-1660516	Synthesis of PIPs at the early endosome membrane	1	31	0.002035189	0.999234698	0.999234698	1	13	9.09E-04	9606	Homo sapiens	Inpp4b		R-HSA-1676162
R-HSA-9025094	Biosynthesis of DPAn-3 SPMs	1	31	0.002035189	0.999234698	0.999234698	1	18	0.001258125	9606	Homo sapiens	Ptgs2		R-HSA-9026408
R-HSA-165159	MTOR signalling	3	50	0.003282563	0.999253439	0.999253439	16	29	0.00202698	9606	Homo sapiens	Akt1s1;Rragb;Stk11		R-HSA-5653974;R-HSA-8952716;R-HSA-447074;R-HSA-200421;R-HSA-5653968;R-HSA-377186;R-HSA-5672828;R-HSA-380942;R-HSA-5672824;R-HSA-165680;R-HSA-5653957;R-HSA-165718;R-HSA-380979;R-HSA-5672843;R-HSA-165692;R-HSA-8952726
R-HSA-211733	Regulation of activated PAK-2p34 by proteasome mediated degradation	3	50	0.003282563	0.999253439	0.999253439	1	2	1.40E-04	9606	Homo sapiens	Psmb5;Psmc5		R-HSA-211715
R-HSA-9659379	Sensory processing of sound	8	87	0.00571166	0.99929815	0.99929815	6	13	9.09E-04	9606	Homo sapiens	Whrn;Kcnmb1;Myh9;Eps8l2;Chrna10;Pls1;Pcdh15;Actg1		R-HSA-9663363;R-HSA-9667809;R-HSA-9667761;R-HSA-9659380;R-HSA-9663785;R-HSA-9663736
R-HSA-68867	Assembly of the pre-replicative complex	12	113	0.007418592	0.999299902	0.999299902	12	23	0.001607605	9606	Homo sapiens	Hist1h2ac;Psmb5;Hist1h2ab;Psmc5;Cdt1;Ube2s;H2afx;Hist1h4k;Ube2c;Hist1h4i;Orc1;Hist1h4j;H2afj;Hist1h4h;Hist1h4a;Hist1h4b;Hist1h2bn		R-HSA-68688;R-HSA-68611;R-HSA-9749350;R-HSA-9749286;R-HSA-9749351;R-HSA-68615;R-HSA-68825;R-HSA-68712;R-HSA-9749197;R-HSA-9749320;R-HSA-9734730;R-HSA-9749098
R-HSA-111885	Opioid Signalling	12	113	0.007418592	0.999299902	0.999299902	28	59	0.004123855	9606	Homo sapiens	Plcb4;Plcb3;Camk2b;Gng2;Pde1c;Gnb2;Prkar2b;Pde1a;Oprm1;Bco2;Adcy5;Plcb1		R-HSA-167427;R-HSA-111879;R-HSA-167429;R-HSA-392206;R-HSA-167433;R-HSA-112271;R-HSA-111955;R-HSA-111956;R-HSA-111962;R-HSA-442725;R-HSA-112037;R-HSA-8951727;R-HSA-170666;R-HSA-112042;R-HSA-170671;R-HSA-170674;R-HSA-167408;R-HSA-170672;R-HSA-111925;R-HSA-170676;R-HSA-170677;R-HSA-167419;R-HSA-111930;R-HSA-170686;R-HSA-9617583;R-HSA-444792;R-HSA-170685;R-HSA-111870
R-HSA-4608870	Asymmetric localization of PCP proteins	5	66	0.004332983	0.999309399	0.999309399	3	7	4.89E-04	9606	Homo sapiens	Psmb5;Vangl2;Psmc5;Scrib		R-HSA-4608855;R-HSA-4608866;R-HSA-4608862
R-HSA-8979227	Triglyceride metabolism	5	66	0.004332983	0.999309399	0.999309399	7	24	0.001677501	9606	Homo sapiens	Fabp5;Agmo;Pnpla5;Lpin3;Plin1		R-HSA-163539;R-HSA-5696119;R-HSA-163568;R-HSA-8848339;R-HSA-163418;R-HSA-75899;R-HSA-5334794
R-HSA-6811434	COPI-dependent Golgi-to-ER retrograde traffic	11	107	0.007024685	0.999333091	0.999333091	8	11	7.69E-04	9606	Homo sapiens	Arf4;Kif18b;Klc3;Klc2;Kifc1;Kif26b;Stard9;Tuba1c;Tuba4a;Kif1c;Tubb4a;Kdelr3		R-HSA-6811414;R-HSA-6811412;R-HSA-6811427;R-HSA-6811411;R-HSA-6811426;R-HSA-6811423;R-HSA-6811418;R-HSA-6811417
R-HSA-5673001	RAF/MAP kinase cascade	49	322	0.021139706	0.999368892	0.999368892	46	75	0.005242189	9606	Homo sapiens	Ret;Klb;Vasp;Psmc5;Erbb2;Ptpn3;Sptb;Hbegf;Fgf10;Fgf5;Camk2b;Dusp5;Fgf7;Gdnf;Fgf9;Dusp1;Rasal1;Pdgfb;Angpt1;Scrib;Dusp7;Dusp6;Actg1;Iqgap3;Dusp8;Psmb5;Hgf;Cnksr1;Prkg2;Bcl2l1;Tgfa;Nrg1;Fgfr3;Fgf23;Sptbn2;Fgf22;Sptbn5;Rasgrf2;Map2k2;Actn2;Rasgrp3;Nrtn;Tek;Map3k11;Vcl;Hras		R-HSA-8867654;R-HSA-5672980;R-HSA-5674132;R-HSA-5672978;R-HSA-5674130;R-HSA-9653595;R-HSA-8867658;R-HSA-5675417;R-HSA-5672966;R-HSA-9657603;R-HSA-5658438;R-HSA-8868118;R-HSA-5672965;R-HSA-5674373;R-HSA-9649735;R-HSA-9657606;R-HSA-5658435;R-HSA-9649733;R-HSA-5674496;R-HSA-5672972;R-HSA-5672973;R-HSA-9657608;R-HSA-9649736;R-HSA-9658253;R-HSA-9660557;R-HSA-5672969;R-HSA-5672950;R-HSA-5658231;R-HSA-5…
R-HSA-983712	Ion channel transport	28	208	0.013655462	0.999369822	0.999369822	18	51	0.003564689	9606	Homo sapiens	Ryr1;Atp12a;Atp2a1;Fxyd4;Atp1a1;Fxyd2;Scnn1a;Casq1;Scnn1b;Wnk4;Atp6v0a4;Atp8a2;Atp6v1c2;Catsper4;Camk2b;Mcoln3;Trpc1;Trpv3;Nalcn;Tsc22d3;Atp1b1;Ano8;Trpm3;NA;Wnk2;Atp13a4;Sgk1;Best2		R-HSA-427910;R-HSA-2744361;R-HSA-2730664;R-HSA-2682349;R-HSA-5251989;R-HSA-2672334;R-HSA-2855020;R-HSA-947591;R-HSA-3295579;R-HSA-2685505;R-HSA-2752067;R-HSA-2684901;R-HSA-936897;R-HSA-937311;R-HSA-5252133;R-HSA-9684068;R-HSA-418365;R-HSA-939763
R-HSA-8854214	TBC/RABGAPs	3	51	0.003348214	0.999386077	0.999386077	4	14	9.79E-04	9606	Homo sapiens	Tbc1d2;Sytl1;Tbc1d10a		R-HSA-8854293;R-HSA-8854209;R-HSA-8854255;R-HSA-8854173
R-HSA-442660	Na+/Cl- dependent neurotransmitter transporters	3	51	0.003348214	0.999386077	0.999386077	3	15	0.001048438	9606	Homo sapiens	Slc6a6;Slc6a20a;Slc18a1		R-HSA-352052;R-HSA-351987;R-HSA-444160
R-HSA-1445148	Translocation of SLC2A4 (GLUT4) to the plasma membrane	7	81	0.005317752	0.999386204	0.999386204	6	15	0.001048438	9606	Homo sapiens	Tuba1c;Tuba4a;Myh9;Slc2a4;Sfn;Tubb4a;Actg1		R-HSA-1449574;R-HSA-2316352;R-HSA-1454689;R-HSA-2316347;R-HSA-1445149;R-HSA-2316349
R-HSA-4086398	Ca2+ pathway	7	81	0.005317752	0.999386204	0.999386204	8	27	0.001887188	9606	Homo sapiens	Plcb3;Gng2;Gnb2;Myc;Prkg2;Plcb1		R-HSA-8944362;R-HSA-4411365;R-HSA-398193;R-HSA-4551453;R-HSA-3965444;R-HSA-3965447;R-HSA-3965441;R-HSA-398040
R-HSA-110373	Resolution of AP sites via the multiple-nucleotide patch replacement pathway	1	32	0.00210084	0.999392976	0.999392976	10	19	0.001328021	9606	Homo sapiens	Hap1		R-HSA-110368;R-HSA-110371;R-HSA-111253;R-HSA-5649856;R-HSA-5649873;R-HSA-5651809;R-HSA-5649854;R-HSA-110363;R-HSA-5651805;R-HSA-110364
R-HSA-1855183	Synthesis of IP2, IP, and Ins in the cytosol	1	32	0.00210084	0.999392976	0.999392976	2	14	9.79E-04	9606	Homo sapiens	Inpp4b		R-HSA-1855180;R-HSA-1855202
R-HSA-2046105	Linoleic acid (LA) metabolism	1	32	0.00210084	0.999392976	0.999392976	1	10	6.99E-04	9606	Homo sapiens	Elovl3		R-HSA-2046094
R-HSA-1660514	Synthesis of PIPs at the Golgi membrane	1	32	0.00210084	0.999392976	0.999392976	1	11	7.69E-04	9606	Homo sapiens	Pik3c2g		R-HSA-1675928
R-HSA-5654738	Signaling by FGFR2	8	88	0.005777311	0.999400204	0.999400204	33	46	0.003215209	9606	Homo sapiens	Fgf5;Fgf7;Esrp2;Fgf9;Fgf23;Hras;Fgf10;Fgf22		R-HSA-5654614;R-HSA-5654615;R-HSA-5654612;R-HSA-5654677;R-HSA-5654608;R-HSA-5654622;R-HSA-5654620;R-HSA-190408;R-HSA-5654618;R-HSA-190413;R-HSA-5654406;R-HSA-5656070;R-HSA-5654407;R-HSA-5654404;R-HSA-5654402;R-HSA-5654147;R-HSA-5654159;R-HSA-5654607;R-HSA-6803838;R-HSA-5654157;R-HSA-5654605;R-HSA-6803836;R-HSA-5654603;R-HSA-5654729;R-HSA-6803527;R-HSA-5654399;R-HSA-5654397;R-HSA-190258;R-HSA-5654…
R-HSA-5693565	Recruitment and ATM-mediated phosphorylation of repair and signaling proteins at DNA double strand breaks	5	67	0.004398634	0.999420963	0.999420963	30	39	0.002725938	9606	Homo sapiens	Ubxn1;Eya2;Hist1h4i;Hist1h4j;Hist1h4h;H2afx;Hist1h4k;Hist1h4a;Hist1h4b;Hist1h2bn		R-HSA-5683735;R-HSA-5682967;R-HSA-69891;R-HSA-5682965;R-HSA-5683986;R-HSA-5682588;R-HSA-5683930;R-HSA-5682586;R-HSA-5683801;R-HSA-5683077;R-HSA-5682629;R-HSA-5693583;R-HSA-5683405;R-HSA-5682992;R-HSA-5693566;R-HSA-5683967;R-HSA-5683964;R-HSA-5683384;R-HSA-5683385;R-HSA-5682598;R-HSA-5682983;R-HSA-5693602;R-HSA-5693536;R-HSA-5683425;R-HSA-5693551;R-HSA-5682607;R-HSA-5682863;R-HSA-5693549;R-HSA-568…
R-HSA-5684996	MAPK1/MAPK3 signaling	50	329	0.021599265	0.999457759	0.999457759	50	82	0.00573146	9606	Homo sapiens	Ret;Klb;Vasp;Psmc5;Erbb2;Ptpn3;Sptb;Hbegf;Fgf10;Fgf5;Camk2b;Dusp5;Il6;Fgf7;Gdnf;Fgf9;Dusp1;Rasal1;Pdgfb;Angpt1;Scrib;Dusp7;Dusp6;Actg1;Iqgap3;Dusp8;Psmb5;Hgf;Cnksr1;Prkg2;Bcl2l1;Tgfa;Nrg1;Fgfr3;Fgf23;Sptbn2;Fgf22;Sptbn5;Rasgrf2;Map2k2;Actn2;Rasgrp3;Nrtn;Tek;Map3k11;Vcl;Hras		R-HSA-9657603;R-HSA-5658438;R-HSA-8868118;R-HSA-9657606;R-HSA-5658435;R-HSA-9657608;R-HSA-9658253;R-HSA-9660557;R-HSA-5672950;R-HSA-109857;R-HSA-5658231;R-HSA-109858;R-HSA-5675376;R-HSA-109862;R-HSA-5674366;R-HSA-109864;R-HSA-5675373;R-HSA-8867654;R-HSA-5672980;R-HSA-5674132;R-HSA-5672978;R-HSA-5674130;R-HSA-9653595;R-HSA-8867658;R-HSA-5675417;R-HSA-5672966;R-HSA-5672965;R-HSA-5674373;R-HSA-96497…
R-HSA-391251	Protein folding	10	102	0.006696429	0.999461581	0.999461581	24	28	0.001957084	9606	Homo sapiens	Pfdn6;Gng2;Pfdn2;Gnb2;Tuba1c;Sphk1;Tuba4a;Tubb4a;Sik1;Rgs7		R-HSA-6814119;R-HSA-389956;R-HSA-390470;R-HSA-389955;R-HSA-8850529;R-HSA-389954;R-HSA-8850560;R-HSA-391266;R-HSA-389964;R-HSA-6814124;R-HSA-389961;R-HSA-8850539;R-HSA-389963;R-HSA-6814121;R-HSA-6814120;R-HSA-389972;R-HSA-389974;R-HSA-389969;R-HSA-6814418;R-HSA-389970;R-HSA-8850527;R-HSA-389980;R-HSA-389976;R-HSA-389978
R-HSA-9633012	Response of EIF2AK4 (GCN2) to amino acid deficiency	12	115	0.007549895	0.999471949	0.999471949	12	16	0.001118334	9606	Homo sapiens	Rps9;Rps8;Rrp1;Rpl11;Rpl8;Cebpb;Rpl18;Atf3;Rpl3l		R-HSA-9633008;R-HSA-9635936;R-HSA-9635927;R-HSA-1791118;R-HSA-9635892;R-HSA-9635915;R-HSA-9635912;R-HSA-9633742;R-HSA-9635918;R-HSA-9634669;R-HSA-1791173;R-HSA-9633005
R-HSA-74158	RNA Polymerase III Transcription	2	43	0.002823004	0.999479878	0.999479878	8	25	0.001747396	9606	Homo sapiens	Nfia;Gtf3a		R-HSA-76052;R-HSA-112055;R-HSA-76054;R-HSA-112153;R-HSA-76056;R-HSA-83723;R-HSA-76060;R-HSA-113454
R-HSA-749476	RNA Polymerase III Abortive And Retractive Initiation	2	43	0.002823004	0.999479878	0.999479878	4	13	9.09E-04	9606	Homo sapiens	Nfia;Gtf3a		R-HSA-112055;R-HSA-112153;R-HSA-76060;R-HSA-113454
R-HSA-114604	GPVI-mediated activation cascade	2	43	0.002823004	0.999479878	0.999479878	6	25	0.001747396	9606	Homo sapiens	Col1a1;Spns1		R-HSA-139842;R-HSA-434836;R-HSA-453200;R-HSA-437118;R-HSA-453183;R-HSA-114600
R-HSA-8963691	Phenylalanine and tyrosine metabolism	2	43	0.002823004	0.999479878	0.999479878	2	12	8.39E-04	9606	Homo sapiens	Gstz1;Kyat1		R-HSA-71173;R-HSA-893593
R-HSA-72187	mRNA 3'-end processing	4	60	0.003939076	0.999484087	0.999484087	3	3	2.10E-04	9606	Homo sapiens	Eif4a3;Papolb;Pabpn1;Thoc6		R-HSA-8849157;R-HSA-72180;R-HSA-72185
R-HSA-4085001	Sialic acid metabolism	4	60	0.003939076	0.999484087	0.999484087	3	21	0.001467813	9606	Homo sapiens	St6galnac2;St8sia4;St6gal2;St6galnac5		R-HSA-4085033;R-HSA-4084980;R-HSA-4084978
R-HSA-9692916	SARS-CoV-1 activates/modulates innate immune responses	4	60	0.003939076	0.999484087	0.999484087	4	30	0.002096876	9606	Homo sapiens	Ppig;Tlr7;Nmi;Runx1		R-HSA-9728804;R-HSA-9731047;R-HSA-167983;R-HSA-9731051
R-HSA-9013026	RHOB GTPase cycle	6	75	0.004923845	0.999485761	0.999485761	3	6	4.19E-04	9606	Homo sapiens	Arhgef17;Rtkn;Jup;Arhgdig;Tjp2;Iqgap3		R-HSA-9013021;R-HSA-9013023;R-HSA-9013024
R-HSA-375280	Amine ligand-binding receptors	3	52	0.003413866	0.999495481	0.999495481	5	36	0.002516251	9606	Homo sapiens	Adra1a;Chrm2		R-HSA-390673;R-HSA-390641;R-HSA-9617370;R-HSA-9623384;R-HSA-9704297
R-HSA-9609507	Protein localization	21	170	0.011160714	0.999501749	0.999501749	36	53	0.00370448	9606	Homo sapiens	Atp5b;Nudt7;Mpp2;Chchd10;Acox2;Timm13;Trim29;Ehhadh;Acot1;Atp5a1;Hmox1;Timm17b;Pex26;Ldhd;Cyb5a;Tomm40;Bag6;Abcd2;Ephx2;Slc27a3;Cmc4;Slc25a4		R-HSA-1299475;R-HSA-9033485;R-HSA-1299478;R-HSA-1299476;R-HSA-1307803;R-HSA-1307802;R-HSA-1299482;R-HSA-1299481;R-HSA-1299480;R-HSA-1299487;R-HSA-8986181;R-HSA-9603804;R-HSA-1299484;R-HSA-8953946;R-HSA-9033499;R-HSA-9609921;R-HSA-9609860;R-HSA-9610442;R-HSA-9033233;R-HSA-9033235;R-HSA-9603784;R-HSA-9033236;R-HSA-9033238;R-HSA-9033514;R-HSA-1268022;R-HSA-9033516;R-HSA-9033505;R-HSA-1955380;R-HSA-1…
R-HSA-3299685	Detoxification of Reactive Oxygen Species	5	68	0.004464286	0.999514879	0.999514879	5	34	0.002376459	9606	Homo sapiens	Gpx2;Gpx3;Gstp1;Nox4;Ero1l		R-HSA-3341296;R-HSA-6807557;R-HSA-3341397;R-HSA-3343700;R-HSA-3341277
R-HSA-167243	Tat-mediated HIV elongation arrest and recovery	1	33	0.002166492	0.999518527	0.999518527	3	3	2.10E-04	9606	Homo sapiens	Ell		R-HSA-167090;R-HSA-167459;R-HSA-167148
R-HSA-167238	Pausing and recovery of Tat-mediated HIV elongation	1	33	0.002166492	0.999518527	0.999518527	2	2	1.40E-04	9606	Homo sapiens	Ell		R-HSA-167076;R-HSA-167150
R-HSA-4641262	Disassembly of the destruction complex and recruitment of AXIN to the membrane	1	33	0.002166492	0.999518527	0.999518527	1	7	4.89E-04	9606	Homo sapiens	Frat2		R-HSA-5323526
R-HSA-83936	Transport of nucleosides and free purine and pyrimidine bases across the plasma membrane	1	33	0.002166492	0.999518527	0.999518527	2	16	0.001118334	9606	Homo sapiens	Slc25a4		R-HSA-5250209;R-HSA-5672027
R-HSA-901032	ER Quality Control Compartment (ERQC)	1	33	0.002166492	0.999518527	0.999518527	1	9	6.29E-04	9606	Homo sapiens	Uggt2		R-HSA-548884
R-HSA-168164	Toll Like Receptor 3 (TLR3) Cascade	12	116	0.007615546	0.999541912	0.999541912	41	73	0.005102397	9606	Homo sapiens	Ikbip;Map2k3;Bcam;Tifa;Nfkb2;Nod2;Fos;Dusp7;Dusp6;Tlr3;Mapk11		R-HSA-9013963;R-HSA-9013889;R-HSA-9749464;R-HSA-9013895;R-HSA-9628444;R-HSA-9014343;R-HSA-198669;R-HSA-9014342;R-HSA-9013979;R-HSA-847070;R-HSA-450325;R-HSA-9013978;R-HSA-450259;R-HSA-203797;R-HSA-450257;R-HSA-177690;R-HSA-9758604;R-HSA-9630923;R-HSA-450333;R-HSA-177694;R-HSA-168092;R-HSA-177692;R-HSA-9013974;R-HSA-168930;R-HSA-9013992;R-HSA-9749494;R-HSA-168929;R-HSA-168166;R-HSA-450337;R-HSA-90…
R-HSA-8939902	Regulation of RUNX2 expression and activity	7	83	0.005449055	0.999557508	0.999557508	12	32	0.002236667	9606	Homo sapiens	Psmb5;Esrra;Psmc5;Hivep3;Stub1;Esr1		R-HSA-8939801;R-HSA-8939929;R-HSA-9008475;R-HSA-8939900;R-HSA-9009309;R-HSA-9008076;R-HSA-9009308;R-HSA-9008110;R-HSA-8939904;R-HSA-8939938;R-HSA-9009362;R-HSA-9008036
R-HSA-9639288	Amino acids regulate mTORC1	4	61	0.004004727	0.999571695	0.999571695	12	12	8.39E-04	9606	Homo sapiens	Sesn2;Rragb;Kptn;Atp6v1c2		R-HSA-9657619;R-HSA-9640195;R-HSA-9639287;R-HSA-9640167;R-HSA-9639286;R-HSA-9646468;R-HSA-9640168;R-HSA-9645608;R-HSA-9640175;R-HSA-9640254;R-HSA-9645598;R-HSA-9640237
R-HSA-5676590	NIK-->noncanonical NF-kB signaling	4	61	0.004004727	0.999571695	0.999571695	6	9	6.29E-04	9606	Homo sapiens	Psmb5;Psmc5;Nfkb2		R-HSA-5607731;R-HSA-5607725;R-HSA-5607741;R-HSA-5607726;R-HSA-5607720;R-HSA-5607723
R-HSA-380320	Recruitment of NuMA to mitotic centrosomes	9	97	0.006368172	0.999578597	0.999578597	2	2	1.40E-04	9606	Homo sapiens	Serpina3k;Plk1;Alms1;Prkar2b;Tuba1c;Tuba4a;Nek2;Tubb4a;Csnk1e		R-HSA-380316;R-HSA-380508
R-HSA-9694548	Maturation of spike protein	2	44	0.002888655	0.999578781	0.999578781	3	12	8.39E-04	9606	Homo sapiens	St6galnac2;Mogs		R-HSA-9686790;R-HSA-9697018;R-HSA-9694364
R-HSA-180534	Vpu mediated degradation of CD4	3	53	0.003479517	0.999585652	0.999585652	1	5	3.49E-04	9606	Homo sapiens	Psmb5;Psmc5		R-HSA-180573
R-HSA-73856	RNA Polymerase II Transcription Termination	5	69	0.004529937	0.999593868	0.999593868	4	4	2.80E-04	9606	Homo sapiens	Eif4a3;Papolb;Pabpn1;Snrpb;Thoc6		R-HSA-77586;R-HSA-72180;R-HSA-77592;R-HSA-111437
R-HSA-167287	HIV elongation arrest and recovery	1	34	0.002232143	0.999618116	0.999618116	3	3	2.10E-04	9606	Homo sapiens	Ell		R-HSA-167284;R-HSA-167288;R-HSA-167481
R-HSA-167290	Pausing and recovery of HIV elongation	1	34	0.002232143	0.999618116	0.999618116	2	2	1.40E-04	9606	Homo sapiens	Ell		R-HSA-167282;R-HSA-167292
R-HSA-9757110	Prednisone ADME	1	34	0.002232143	0.999618116	0.999618116	3	14	9.79E-04	9606	Homo sapiens	Abcb4		R-HSA-9759461;R-HSA-9659680;R-HSA-9759454
R-HSA-8850843	Phosphate bond hydrolysis by NTPDase proteins	1	34	0.002232143	0.999618116	0.999618116	2	12	8.39E-04	9606	Homo sapiens	Entpd3		R-HSA-8851110;R-HSA-8851129
R-HSA-72649	Translation initiation complex formation	4	62	0.004070378	0.999644675	0.999644675	2	2	1.40E-04	9606	Homo sapiens	Rps9;Rps8;Eif3g;Eif3d		R-HSA-156808;R-HSA-157849
R-HSA-187577	SCF(Skp2)-mediated degradation of p27/p21	4	62	0.004070378	0.999644675	0.999644675	6	7	4.89E-04	9606	Homo sapiens	Psmb5;Psmc5;Ptk6;Cdkn1a		R-HSA-187520;R-HSA-187552;R-HSA-8848436;R-HSA-187574;R-HSA-187575;R-HSA-8848414
R-HSA-165054	Rev-mediated nuclear export of HIV RNA	2	45	0.002954307	0.999659028	0.999659028	2	10	6.99E-04	9606	Homo sapiens	Pim1;Rangap1		R-HSA-165055;R-HSA-180687
R-HSA-5357905	Regulation of TNFR1 signaling	3	54	0.003545168	0.999659915	0.999659915	25	41	0.00286573	9606	Homo sapiens	Tradd;Usp2;Stub1		R-HSA-9697747;R-HSA-5357845;R-HSA-9697750;R-HSA-9793680;R-HSA-9796368;R-HSA-9817362;R-HSA-9818975;R-HSA-9796379;R-HSA-3371360;R-HSA-5357828;R-HSA-9817411;R-HSA-9815501;R-HSA-9793679;R-HSA-9817397;R-HSA-5693108;R-HSA-9796342;R-HSA-5693055;R-HSA-9817400;R-HSA-9796346;R-HSA-9818789;R-HSA-9796387;R-HSA-9819106;R-HSA-5634221;R-HSA-5357928;R-HSA-9824874
R-HSA-69613	p53-Independent G1/S DNA damage checkpoint	3	54	0.003545168	0.999659915	0.999659915	1	4	2.80E-04	9606	Homo sapiens	Psmb5;Psmc5		R-HSA-69600
R-HSA-69601	Ubiquitin Mediated Degradation of Phosphorylated Cdc25A	3	54	0.003545168	0.999659915	0.999659915	1	4	2.80E-04	9606	Homo sapiens	Psmb5;Psmc5		R-HSA-69600
R-HSA-69610	p53-Independent DNA Damage Response	3	54	0.003545168	0.999659915	0.999659915	1	4	2.80E-04	9606	Homo sapiens	Psmb5;Psmc5		R-HSA-69600
R-HSA-169911	Regulation of Apoptosis	3	54	0.003545168	0.999659915	0.999659915	1	5	3.49E-04	9606	Homo sapiens	Psmb5;Psmc5		R-HSA-211715
R-HSA-75815	Ubiquitin-dependent degradation of Cyclin D	3	54	0.003545168	0.999659915	0.999659915	1	5	3.49E-04	9606	Homo sapiens	Psmb5;Psmc5		R-HSA-75825
R-HSA-349425	Autodegradation of the E3 ubiquitin ligase COP1	3	54	0.003545168	0.999659915	0.999659915	1	5	3.49E-04	9606	Homo sapiens	Psmb5;Psmc5		R-HSA-264458
R-HSA-9013149	RAC1 GTPase cycle	24	191	0.012539391	0.999672163	0.999672163	3	6	4.19E-04	9606	Homo sapiens	Arhgap15;Prex2;Jag1;Arhgef6;Tagap;Noxo1;Dock10;Dock11;Arhgap27;Plekhg6;Cdc42ep4;Plekhg3;Epha2;Sh3bp1;Rasgrf2;Amigo2;Fam13a;Fgd5;Pak6;Kalrn;Arhgap20;Pak4;Iqgap3		R-HSA-9013145;R-HSA-9013144;R-HSA-9013143
R-HSA-2565942	Regulation of PLK1 Activity at G2/M Transition	8	92	0.006039916	0.999682562	0.999682562	8	12	8.39E-04	9606	Homo sapiens	Serpina3k;Plk1;Alms1;Prkar2b;Tuba4a;Nek2;Tubb4a;Csnk1e		R-HSA-3000319;R-HSA-3002798;R-HSA-3002811;R-HSA-2562526;R-HSA-2574845;R-HSA-3000327;R-HSA-3000310;R-HSA-2574840
R-HSA-5632684	Hedgehog 'on' state	8	92	0.006039916	0.999682562	0.999682562	9	37	0.002586147	9606	Homo sapiens	Psmb5;Psmc5;Dzip1;Hhip;Ulk3;Cdon		R-HSA-5635842;R-HSA-5635868;R-HSA-5632668;R-HSA-5632652;R-HSA-5635839;R-HSA-5635855;R-HSA-5635854;R-HSA-445448;R-HSA-5635850
R-HSA-73884	Base Excision Repair	9	99	0.006499475	0.999691082	0.999691082	36	107	0.007478857	9606	Homo sapiens	Hist1h2ac;Hist1h2ab;H2afx;Hist1h4k;Hist1h4i;Hist1h4j;H2afj;Hist1h4h;Hap1;Xrcc1;Hist1h4a;Hist1h4b;Hist1h2bn;Dusp8		R-HSA-5649873;R-HSA-73931;R-HSA-5651805;R-HSA-110349;R-HSA-73932;R-HSA-110351;R-HSA-110350;R-HSA-110353;R-HSA-5649734;R-HSA-110352;R-HSA-110355;R-HSA-110354;R-HSA-111253;R-HSA-110356;R-HSA-5649856;R-HSA-110359;R-HSA-110360;R-HSA-9629195;R-HSA-110363;R-HSA-110364;R-HSA-110368;R-HSA-110371;R-HSA-110375;R-HSA-5649854;R-HSA-5649726;R-HSA-110376;R-HSA-5649724;R-HSA-9629497;R-HSA-5649723;R-HSA-110380;R…
R-HSA-448424	Interleukin-17 signaling	6	78	0.005120798	0.999692136	0.999692136	11	35	0.002446355	9606	Homo sapiens	Map2k3;Nod2;Fos;Dusp7;Dusp6;Mapk11		R-HSA-450292;R-HSA-450325;R-HSA-203797;R-HSA-168053;R-HSA-450257;R-HSA-450337;R-HSA-450222;R-HSA-450333;R-HSA-450346;R-HSA-450296;R-HSA-198669
R-HSA-9709570	Impaired BRCA2 binding to RAD51	1	35	0.002297794	0.999697111	0.999697111	1	1	6.99E-05	9606	Homo sapiens	Exo1		R-HSA-9709571
R-HSA-210745	Regulation of gene expression in beta cells	1	35	0.002297794	0.999697111	0.999697111	2	12	8.39E-04	9606	Homo sapiens	Mafa		R-HSA-211289;R-HSA-211272
R-HSA-9018683	Biosynthesis of DPA-derived SPMs	1	35	0.002297794	0.999697111	0.999697111	1	21	0.001467813	9606	Homo sapiens	Ptgs2		R-HSA-9026408
R-HSA-9006335	Signaling by Erythropoietin	1	35	0.002297794	0.999697111	0.999697111	1	25	0.001747396	9606	Homo sapiens	Hras		R-HSA-9029158
R-HSA-72689	Formation of a pool of free 40S subunits	10	106	0.006959034	0.999705127	0.999705127	2	2	1.40E-04	9606	Homo sapiens	Rps9;Rps8;Rrp1;Rpl11;Eif3g;Rpl8;Rpl18;Eif3d;Rpl3l		R-HSA-72673;R-HSA-72676
R-HSA-9753281	Paracetamol ADME	4	63	0.004136029	0.99970542	0.99970542	3	12	8.39E-04	9606	Homo sapiens	Ggt6;Cyp2e1;Gstp1;Gstt1		R-HSA-9753285;R-HSA-9753280;R-HSA-9753634
R-HSA-8854050	FBXL7 down-regulates AURKA during mitotic entry and in early mitosis	3	55	0.003610819	0.999721034	0.999721034	2	6	4.19E-04	9606	Homo sapiens	Psmb5;Psmc5		R-HSA-8854071;R-HSA-8854044
R-HSA-3781860	Diseases associated with N-glycosylation of proteins	2	46	0.003019958	0.999724105	0.999724105	2	24	0.001677501	9606	Homo sapiens	Alg6;Mogs		R-HSA-4793947;R-HSA-4724291
R-HSA-6807878	COPI-mediated anterograde transport	10	107	0.007024685	0.999746795	0.999746795	9	12	8.39E-04	9606	Homo sapiens	Arf4;Sptbn5;Tuba1c;Tuba4a;Tubb4a;Sptb;Ank1;Sptbn2;Kdelr3;Cd55		R-HSA-6807877;R-HSA-6809011;R-HSA-6807875;R-HSA-6809010;R-HSA-6807872;R-HSA-6809006;R-HSA-6807868;R-HSA-6809003;R-HSA-6807866
R-HSA-174084	Autodegradation of Cdh1 by Cdh1:APC/C	4	64	0.004201681	0.999755941	0.999755941	2	2	1.40E-04	9606	Homo sapiens	Psmb5;Psmc5;Ube2s;Ube2c		R-HSA-174058;R-HSA-174057
R-HSA-72702	Ribosomal scanning and start codon recognition	4	64	0.004201681	0.999755941	0.999755941	2	2	1.40E-04	9606	Homo sapiens	Rps9;Rps8;Eif3g;Eif3d		R-HSA-72697;R-HSA-72621
R-HSA-75893	TNF signaling	4	64	0.004201681	0.999755941	0.999755941	37	58	0.00405396	9606	Homo sapiens	Tradd;Usp2;Trpv3;Stub1		R-HSA-9697747;R-HSA-5357776;R-HSA-5357904;R-HSA-5357845;R-HSA-9697750;R-HSA-9793680;R-HSA-5357780;R-HSA-9796368;R-HSA-9817362;R-HSA-83656;R-HSA-9818975;R-HSA-9796379;R-HSA-3371360;R-HSA-5357828;R-HSA-9817411;R-HSA-9815501;R-HSA-9793679;R-HSA-9817397;R-HSA-5693108;R-HSA-9796342;R-HSA-5693055;R-HSA-75240;R-HSA-5357757;R-HSA-9817400;R-HSA-9796346;R-HSA-9818789;R-HSA-140978;R-HSA-5626981;R-HSA-562698…
R-HSA-76046	RNA Polymerase III Transcription Initiation	1	36	0.002363445	0.999759768	0.999759768	5	13	9.09E-04	9606	Homo sapiens	Gtf3a		R-HSA-76052;R-HSA-76054;R-HSA-76056;R-HSA-83723;R-HSA-76060
R-HSA-2206281	Mucopolysaccharidoses	1	36	0.002363445	0.999759768	0.999759768	2	22	0.001537709	9606	Homo sapiens	Arsb		R-HSA-9036065;R-HSA-2282889
R-HSA-193807	Synthesis of bile acids and bile salts via 27-hydroxycholesterol	1	36	0.002363445	0.999759768	0.999759768	1	12	8.39E-04	9606	Homo sapiens	Cyp7b1		R-HSA-191972
R-HSA-141444	Amplification of signal from unattached kinetochores via a MAD2 inhibitory signal	8	94	0.006171218	0.999770095	0.999770095	4	4	2.80E-04	9606	Homo sapiens	Nudc;Plk1;Rcc2;Bub1b;Rangap1;Ska1;Aurkb;Cdc20		R-HSA-141409;R-HSA-141431;R-HSA-141422;R-HSA-141439
R-HSA-141424	Amplification of signal from the kinetochores	8	94	0.006171218	0.999770095	0.999770095	4	4	2.80E-04	9606	Homo sapiens	Nudc;Plk1;Rcc2;Bub1b;Rangap1;Ska1;Aurkb;Cdc20		R-HSA-141409;R-HSA-141431;R-HSA-141422;R-HSA-141439
R-HSA-5693571	Nonhomologous End-Joining (NHEJ)	3	56	0.003676471	0.999771301	0.999771301	4	13	9.09E-04	9606	Homo sapiens	Hist1h4i;Hist1h4j;Hist1h4h;H2afx;Hist1h4k;Hist1h4a;Hist1h4b;Hist1h2bn		R-HSA-5686900;R-HSA-5686704;R-HSA-5693599;R-HSA-5686685
R-HSA-180585	Vif-mediated degradation of APOBEC3G	3	56	0.003676471	0.999771301	0.999771301	1	4	2.80E-04	9606	Homo sapiens	Psmb5;Psmc5		R-HSA-180603
R-HSA-388841	Costimulation by the CD28 family	7	87	0.00571166	0.999772106	0.999772106	21	35	0.002446355	9606	Homo sapiens	Cd274;H2-Eb1;Fam83f;Btla;Cd28;Icos;H2-Aa		R-HSA-389381;R-HSA-6790087;R-HSA-389348;R-HSA-389158;R-HSA-389350;R-HSA-388832;R-HSA-389762;R-HSA-388814;R-HSA-389352;R-HSA-388808;R-HSA-388811;R-HSA-389354;R-HSA-389941;R-HSA-388817;R-HSA-389523;R-HSA-388828;R-HSA-389759;R-HSA-388831;R-HSA-389919;R-HSA-389758;R-HSA-388830
R-HSA-5579029	Metabolic disorders of biological oxidation enzymes	7	87	0.00571166	0.999772106	0.999772106	9	38	0.002656042	9606	Homo sapiens	Ahcy;Maoa;Cyp27b1;Maob;Cyp4f39;Cyp7b1;Cyp17a1;Oplah		R-HSA-5602885;R-HSA-5603108;R-HSA-5602272;R-HSA-5601843;R-HSA-5579084;R-HSA-9035954;R-HSA-9035956;R-HSA-5603208;R-HSA-5602186
R-HSA-1655829	Regulation of cholesterol biosynthesis by SREBP (SREBF)	7	87	0.00571166	0.999772106	0.999772106	8	52	0.003634584	9606	Homo sapiens	Mvk;Pmvk;Ggps1;Sec24d		R-HSA-1655832;R-HSA-1655834;R-HSA-2426161;R-HSA-1655839;R-HSA-1655825;R-HSA-2426157;R-HSA-2426156;R-HSA-1655846
R-HSA-194138	Signaling by VEGF	15	140	0.009191176	0.999774931	0.999774931	56	86	0.006011044	9606	Homo sapiens	Mapk13;Jup;Shb;Bcar1;Shf;Sphk1;Kdr;Nck2;Vegfa;Hspb1;Actg1;Hras;Vegfc;Mapk11		R-HSA-194310;R-HSA-194311;R-HSA-194308;R-HSA-5218645;R-HSA-5218643;R-HSA-5218642;R-HSA-5218640;R-HSA-5357429;R-HSA-5357432;R-HSA-4420202;R-HSA-187688;R-HSA-5218916;R-HSA-4420206;R-HSA-195378;R-HSA-4420083;R-HSA-5218815;R-HSA-5218814;R-HSA-5218812;R-HSA-5218811;R-HSA-5218809;R-HSA-9674532;R-HSA-5218806;R-HSA-5218804;R-HSA-4420099;R-HSA-5218830;R-HSA-5218828;R-HSA-5218826;R-HSA-5218824;R-HSA-442010…
R-HSA-176033	Interactions of Vpr with host cellular proteins	2	47	0.003085609	0.999776853	0.999776853	3	4	2.80E-04	9606	Homo sapiens	Hmga1;Slc25a4		R-HSA-180627;R-HSA-180905;R-HSA-180622
R-HSA-177243	Interactions of Rev with host cellular proteins	2	47	0.003085609	0.999776853	0.999776853	2	16	0.001118334	9606	Homo sapiens	Pim1;Rangap1		R-HSA-165055;R-HSA-180687
R-HSA-166166	MyD88-independent TLR4 cascade	12	121	0.007943803	0.999777333	0.999777333	40	72	0.005032502	9606	Homo sapiens	Ikbip;Map2k3;Bcam;Tifa;Nfkb2;Nod2;Fos;Dusp7;Dusp6;Ly96;Mapk11		R-HSA-2569057;R-HSA-2562541;R-HSA-937029;R-HSA-9749464;R-HSA-198669;R-HSA-168915;R-HSA-450325;R-HSA-5362500;R-HSA-203797;R-HSA-936985;R-HSA-450257;R-HSA-9758604;R-HSA-9630923;R-HSA-450333;R-HSA-2201338;R-HSA-168921;R-HSA-166175;R-HSA-9749494;R-HSA-2562564;R-HSA-936941;R-HSA-168166;R-HSA-166245;R-HSA-5362486;R-HSA-450337;R-HSA-450222;R-HSA-450346;R-HSA-450358;R-HSA-450292;R-HSA-936952;R-HSA-255956…
R-HSA-937061	TRIF(TICAM1)-mediated TLR4 signaling	12	121	0.007943803	0.999777333	0.999777333	38	70	0.00489271	9606	Homo sapiens	Ikbip;Map2k3;Bcam;Tifa;Nfkb2;Nod2;Fos;Dusp7;Dusp6;Ly96;Mapk11		R-HSA-2569057;R-HSA-2562541;R-HSA-937029;R-HSA-9749464;R-HSA-198669;R-HSA-168915;R-HSA-450325;R-HSA-5362500;R-HSA-203797;R-HSA-936985;R-HSA-450257;R-HSA-9758604;R-HSA-9630923;R-HSA-450333;R-HSA-2201338;R-HSA-168921;R-HSA-9749494;R-HSA-2562564;R-HSA-936941;R-HSA-168166;R-HSA-166245;R-HSA-5362486;R-HSA-450337;R-HSA-450222;R-HSA-450346;R-HSA-450358;R-HSA-450292;R-HSA-936952;R-HSA-168053;R-HSA-221301…
R-HSA-202733	Cell surface interactions at the vascular wall	35	257	0.016872374	0.99977914	0.99977914	44	65	0.004543231	9606	Homo sapiens	Grb7;Fcamr;Sdc4;Sdc2;Pick1;Ppbp;Slc7a11;Itga5;Sele;Selp;Itga3;Itga4;Gpc1;Bsg;Olr1;Cd48;Angpt1;Slc16a3;Slc16a8;Cd44;Jam2;Ighm;Atp1b1;Col1a1;Slc7a5;Epcam;Slc7a8;Gypc;F11r;Cd177;Mup3;Sdc1;Tek;Hras		R-HSA-210881;R-HSA-204871;R-HSA-8858435;R-HSA-8858498;R-HSA-204485;R-HSA-204549;R-HSA-204873;R-HSA-8870732;R-HSA-202702;R-HSA-204813;R-HSA-114577;R-HSA-204434;R-HSA-202706;R-HSA-202709;R-HSA-204500;R-HSA-375133;R-HSA-375135;R-HSA-204824;R-HSA-210974;R-HSA-202718;R-HSA-8867098;R-HSA-375131;R-HSA-202723;R-HSA-202722;R-HSA-210977;R-HSA-202721;R-HSA-202726;R-HSA-2870221;R-HSA-204773;R-HSA-202724;R-HS…
R-HSA-69473	G2/M DNA damage checkpoint	6	80	0.005252101	0.99978211	0.99978211	6	12	8.39E-04	9606	Homo sapiens	Wee1;Exo1;Hist1h4i;Hist1h4j;Hist1h4h;H2afx;Sfn;Hist1h4k;Hist1h4a;Hist1h4b;Hist1h2bn		R-HSA-5683735;R-HSA-69891;R-HSA-6799332;R-HSA-170070;R-HSA-75028;R-HSA-75016
R-HSA-9749641	Aspirin ADME	6	80	0.005252101	0.99978211	0.99978211	7	26	0.001817292	9606	Homo sapiens	Bche;Cyp2e1;Bsg;Slco2b1;Ces1d;Glyat		R-HSA-9749607;R-HSA-9750016;R-HSA-9749792;R-HSA-9750001;R-HSA-9749986;R-HSA-9645220;R-HSA-9749609
R-HSA-5578749	Transcriptional regulation by small RNAs	6	80	0.005252101	0.99978211	0.99978211	1	5	3.49E-04	9606	Homo sapiens	Hist1h2ac;Hist1h2ab;Hist1h4i;Hist1h4j;H2afj;Hist1h4h;H2afx;Hist1h4k;Hist1h4a;Hist1h4b;Hist1h2bn		R-HSA-5578742
R-HSA-68949	Orc1 removal from chromatin	5	73	0.004792542	0.999801925	0.999801925	4	4	2.80E-04	9606	Homo sapiens	Psmb5;Psmc5;Cdt1;Orc1		R-HSA-68944;R-HSA-68947;R-HSA-68946;R-HSA-68948
R-HSA-211981	Xenobiotics	5	73	0.004792542	0.999801925	0.999801925	19	22	0.001537709	9606	Homo sapiens	Arnt2;Cyp2e1;Ahrr;Ehhadh;Cep170		R-HSA-76416;R-HSA-76354;R-HSA-76453;R-HSA-211910;R-HSA-212005;R-HSA-211882;R-HSA-76456;R-HSA-211881;R-HSA-76397;R-HSA-143468;R-HSA-211948;R-HSA-76434;R-HSA-213175;R-HSA-211991;R-HSA-211988;R-HSA-76472;R-HSA-76475;R-HSA-211929;R-HSA-211966
R-HSA-5362517	Signaling by Retinoic Acid	5	73	0.004792542	0.999801925	0.999801925	12	22	0.001537709	9606	Homo sapiens	Aldh1a2;Fabp5;Rara;Ppard;Crabp2		R-HSA-9009817;R-HSA-5634100;R-HSA-5634103;R-HSA-5622129;R-HSA-200406;R-HSA-5334854;R-HSA-203946;R-HSA-5334827;R-HSA-5362522;R-HSA-5422942;R-HSA-5634104;R-HSA-5633256
R-HSA-6804756	Regulation of TP53 Activity through Phosphorylation	8	95	0.00623687	0.999804552	0.999804552	10	26	0.001817292	9606	Homo sapiens	Nuak1;Plk3;Noc2l;Exo1;Cdk5r1;Stk11;Mapk11;Aurkb		R-HSA-6805126;R-HSA-3222128;R-HSA-6805285;R-HSA-6799332;R-HSA-3222020;R-HSA-6805122;R-HSA-3222006;R-HSA-3239014;R-HSA-6805276;R-HSA-6805035
R-HSA-156842	Eukaryotic Translation Elongation	9	102	0.006696429	0.999807156	0.999807156	5	9	6.29E-04	9606	Homo sapiens	Eef1a2;Rps9;Rps8;Rrp1;Rpl11;Rpl8;Rpl18;Rpl3l		R-HSA-156915;R-HSA-156912;R-HSA-156923;R-HSA-156907;R-HSA-156909
R-HSA-69202	Cyclin E associated events during G1/S transition	7	88	0.005777311	0.999807288	0.999807288	12	20	0.001397917	9606	Homo sapiens	Psmb5;Psmc5;Wee1;Myc;Ptk6;E2f2;Cdkn1a		R-HSA-187520;R-HSA-187552;R-HSA-8848436;R-HSA-187574;R-HSA-187575;R-HSA-187828;R-HSA-198613;R-HSA-8932400;R-HSA-8848414;R-HSA-69195;R-HSA-188345;R-HSA-69562
R-HSA-5693568	Resolution of D-loop Structures through Holliday Junction Intermediates	1	37	0.002429097	0.999809467	0.999809467	6	9	6.29E-04	9606	Homo sapiens	Exo1		R-HSA-5686469;R-HSA-5686483;R-HSA-5693539;R-HSA-5693584;R-HSA-5686410;R-HSA-5686440
R-HSA-936440	Negative regulators of DDX58/IFIH1 signaling	1	37	0.002429097	0.999809467	0.999809467	2	13	9.09E-04	9606	Homo sapiens	Ube2l6		R-HSA-936412;R-HSA-936563
R-HSA-5609975	Diseases associated with glycosylation precursor biosynthesis	1	37	0.002429097	0.999809467	0.999809467	1	15	0.001048438	9606	Homo sapiens	Gale		R-HSA-5610036
R-HSA-73893	DNA Damage Bypass	3	57	0.003742122	0.999812614	0.999812614	13	34	0.002376459	9606	Homo sapiens	Usp43;Ube2l6;Rev3l		R-HSA-5652151;R-HSA-5655892;R-HSA-5656148;R-HSA-5653780;R-HSA-110311;R-HSA-5656158;R-HSA-5653756;R-HSA-5655965;R-HSA-5653786;R-HSA-5653754;R-HSA-5655835;R-HSA-110322;R-HSA-5656105
R-HSA-4641257	Degradation of AXIN	3	57	0.003742122	0.999812614	0.999812614	2	8	5.59E-04	9606	Homo sapiens	Psmb5;Psmc5		R-HSA-3640874;R-HSA-4641256
R-HSA-532668	N-glycan trimming in the ER and Calnexin/Calreticulin cycle	3	57	0.003742122	0.999812614	0.999812614	3	18	0.001258125	9606	Homo sapiens	Ubxn1;Mogs;Uggt2		R-HSA-8850594;R-HSA-548884;R-HSA-532678
R-HSA-549132	Organic cation/anion/zwitterion transport	2	48	0.003151261	0.999819588	0.999819588	3	12	8.39E-04	9606	Homo sapiens	Slc22a3;Runx1		R-HSA-549304;R-HSA-549241;R-HSA-561072
R-HSA-5607761	Dectin-1 mediated noncanonical NF-kB signaling	4	66	0.004332983	0.999832795	0.999832795	7	9	6.29E-04	9606	Homo sapiens	Psmb5;Psmc5;Nfkb2		R-HSA-5660965;R-HSA-5607731;R-HSA-5607725;R-HSA-5607741;R-HSA-5607726;R-HSA-5607720;R-HSA-5607723
R-HSA-72662	Activation of the mRNA upon binding of the cap-binding complex and eIFs, and subsequent binding to 43S	4	66	0.004332983	0.999832795	0.999832795	2	6	4.19E-04	9606	Homo sapiens	Rps9;Rps8;Eif3g;Eif3d		R-HSA-156808;R-HSA-157849
R-HSA-8948751	Regulation of PTEN stability and activity	5	74	0.004858193	0.999834753	0.999834753	3	13	9.09E-04	9606	Homo sapiens	Psmb5;Prex2;Psmc5;Stub1		R-HSA-8850961;R-HSA-8850992;R-HSA-6807134
R-HSA-5663220	RHO GTPases Activate Formins	16	149	0.009782038	0.999845593	0.999845593	16	27	0.001887188	9606	Homo sapiens	Nudc;Plk1;Rcc2;Tuba1c;Rhod;Ska1;Fhod3;Tuba4a;Bub1b;Rangap1;Evl;Tubb4a;Actg1;Aurkb;Scai;Cdc20		R-HSA-5665751;R-HSA-5666160;R-HSA-5666129;R-HSA-5665809;R-HSA-5666001;R-HSA-5665982;R-HSA-5665659;R-HSA-5666008;R-HSA-5666104;R-HSA-5666169;R-HSA-5665767;R-HSA-5665761;R-HSA-5666049;R-HSA-5665802;R-HSA-203070;R-HSA-5666088
R-HSA-5693537	Resolution of D-Loop Structures	1	38	0.002494748	0.999848887	0.999848887	7	10	6.99E-04	9606	Homo sapiens	Exo1		R-HSA-5693589;R-HSA-5686469;R-HSA-5686483;R-HSA-5693539;R-HSA-5693584;R-HSA-5686410;R-HSA-5686440
R-HSA-390247	Beta-oxidation of very long chain fatty acids	1	38	0.002494748	0.999848887	0.999848887	2	12	8.39E-04	9606	Homo sapiens	Ehhadh		R-HSA-6809264;R-HSA-6809263
R-HSA-69190	DNA strand elongation	1	38	0.002494748	0.999848887	0.999848887	1	15	0.001048438	9606	Homo sapiens	Fosb		R-HSA-176942
R-HSA-4791275	Signaling by WNT in cancer	1	38	0.002494748	0.999848887	0.999848887	1	16	0.001118334	9606	Homo sapiens	Porcn		R-HSA-5340560
R-HSA-6811438	Intra-Golgi traffic	2	49	0.003216912	0.999854194	0.999854194	1	10	6.99E-04	9606	Homo sapiens	Rab30;Rab39		R-HSA-8849748
R-HSA-9683701	Translation of Structural Proteins	2	49	0.003216912	0.999854194	0.999854194	3	37	0.002586147	9606	Homo sapiens	St6galnac2;Mogs		R-HSA-9686790;R-HSA-9683769;R-HSA-9683663
R-HSA-382556	ABC-family proteins mediated transport	12	124	0.008140756	0.999856745	0.999856745	11	27	0.001887188	9606	Homo sapiens	Psmb5;Psmc5;Abcd2;Abca5;Abca6;Kcnj11;Abcb4;Abca9;Abcg1;Abcf1		R-HSA-1369028;R-HSA-382613;R-HSA-8848053;R-HSA-5678261;R-HSA-5678706;R-HSA-266082;R-HSA-1467457;R-HSA-1369052;R-HSA-382575;R-HSA-8866553;R-HSA-5227009
R-HSA-156902	Peptide chain elongation	8	97	0.006368172	0.99985904	0.99985904	4	5	3.49E-04	9606	Homo sapiens	Rps9;Rps8;Rrp1;Rpl11;Rpl8;Rpl18;Rpl3l		R-HSA-156915;R-HSA-156912;R-HSA-156923;R-HSA-156907
R-HSA-5693606	DNA Double Strand Break Response	5	75	0.004923845	0.99986223	0.99986223	30	48	0.003355001	9606	Homo sapiens	Ubxn1;Eya2;Hist1h4i;Hist1h4j;Hist1h4h;H2afx;Hist1h4k;Hist1h4a;Hist1h4b;Hist1h2bn		R-HSA-5683735;R-HSA-5682967;R-HSA-69891;R-HSA-5682965;R-HSA-5683986;R-HSA-5682588;R-HSA-5683930;R-HSA-5682586;R-HSA-5683801;R-HSA-5683077;R-HSA-5682629;R-HSA-5693583;R-HSA-5683405;R-HSA-5682992;R-HSA-5693566;R-HSA-5683967;R-HSA-5683964;R-HSA-5683384;R-HSA-5683385;R-HSA-5682598;R-HSA-5682983;R-HSA-5693602;R-HSA-5693536;R-HSA-5683425;R-HSA-5693551;R-HSA-5682607;R-HSA-5682863;R-HSA-5693549;R-HSA-568…
R-HSA-69017	CDK-mediated phosphorylation and removal of Cdc6	5	75	0.004923845	0.99986223	0.99986223	2	4	2.80E-04	9606	Homo sapiens	Psmb5;Psmc5;Ube2s;Ube2c		R-HSA-69015;R-HSA-69016
R-HSA-69656	Cyclin A:Cdk2-associated events at S phase entry	7	90	0.005908613	0.99986248	0.99986248	12	19	0.001328021	9606	Homo sapiens	Psmb5;Psmc5;Wee1;Myc;Ptk6;E2f2;Cdkn1a		R-HSA-187520;R-HSA-187552;R-HSA-8848436;R-HSA-187574;R-HSA-187575;R-HSA-187828;R-HSA-198613;R-HSA-174164;R-HSA-8848414;R-HSA-188345;R-HSA-187934;R-HSA-187916
R-HSA-69618	Mitotic Spindle Checkpoint	10	111	0.00728729	0.999863286	0.999863286	7	7	4.89E-04	9606	Homo sapiens	Ube2s;Ube2c;Nudc;Plk1;Rcc2;Bub1b;Rangap1;Ska1;Aurkb;Cdc20		R-HSA-141409;R-HSA-141431;R-HSA-141429;R-HSA-141422;R-HSA-141423;R-HSA-141439;R-HSA-141437
R-HSA-69002	DNA Replication Pre-Initiation	13	131	0.008600315	0.999866694	0.999866694	20	32	0.002236667	9606	Homo sapiens	Hist1h2ac;Psmb5;Hist1h2ab;Psmc5;Cdt1;Ube2s;H2afx;Hist1h4k;Ube2c;Hist1h4i;Orc1;Hist1h4j;H2afj;Hist1h4h;Fosb;Hist1h4a;Hist1h4b;Hist1h2bn		R-HSA-68960;R-HSA-68611;R-HSA-68615;R-HSA-68712;R-HSA-68940;R-HSA-68688;R-HSA-9749350;R-HSA-9749286;R-HSA-69299;R-HSA-68914;R-HSA-9749351;R-HSA-68917;R-HSA-68916;R-HSA-68919;R-HSA-68918;R-HSA-68825;R-HSA-9749197;R-HSA-9749320;R-HSA-9734730;R-HSA-9749098
R-HSA-1474165	Reproduction	15	144	0.009453782	0.999870602	0.999870602	14	43	0.003005522	9606	Homo sapiens	Hist1h2ac;Hist1h2ab;Tex12;H2afx;Sycp3;Hist1h4k;Lmna;Nanos3;Catsper4;Hist1h4i;Hist1h4j;H2afj;Hist1h4h;Catsper1;Hspa2;Hist1h4a;Hist1h4b;Lmnb1;Hist1h2bn		R-HSA-912458;R-HSA-912389;R-HSA-9827995;R-HSA-9828027;R-HSA-912450;R-HSA-2534359;R-HSA-2534388;R-HSA-912505;R-HSA-912408;R-HSA-912503;R-HSA-912470;R-HSA-912496;R-HSA-912467;R-HSA-1214188
R-HSA-8852135	Protein ubiquitination	6	83	0.005449055	0.999870933	0.999870933	11	32	0.002236667	9606	Homo sapiens	Ube2s;Ube2c;Rnf144a;Trim29;Uchl3;Hist1h2bn		R-HSA-8953946;R-HSA-8852130;R-HSA-8953917;R-HSA-8852129;R-HSA-8853503;R-HSA-8852127;R-HSA-8938770;R-HSA-8942099;R-HSA-8938773;R-HSA-8853514;R-HSA-8942101
R-HSA-917937	Iron uptake and transport	6	83	0.005449055	0.999870933	0.999870933	9	34	0.002376459	9606	Homo sapiens	Hfe;Hmox1;Atp6v0a4;Cp;Atp6v1c2;Lcn2		R-HSA-904830;R-HSA-189398;R-HSA-5691154;R-HSA-5252133;R-HSA-5229273;R-HSA-5246444;R-HSA-917891;R-HSA-5671707;R-HSA-917841
R-HSA-1989781	PPARA activates gene expression	20	175	0.011488971	0.999872265	0.999872265	10	41	0.00286573	9606	Homo sapiens	Npas2;Med25;Ncor2;Nr1d1;Fhl2;Ccnc;Ankrd1;Cep170;Pparg;Esrra;Arnt2;Abcb4;Ahrr;Cd36		R-HSA-560473;R-HSA-879724;R-HSA-1368065;R-HSA-1592238;R-HSA-1989764;R-HSA-1989765;R-HSA-1989762;R-HSA-560517;R-HSA-1989747;R-HSA-1989779
R-HSA-6799198	Complex I biogenesis	3	59	0.003873424	0.999874401	0.999874401	9	13	9.09E-04	9606	Homo sapiens	Ndufv1;Ndufa13;mt-Nd2		R-HSA-6799191;R-HSA-6800870;R-HSA-6799202;R-HSA-6799199;R-HSA-6799197;R-HSA-6799196;R-HSA-6788556;R-HSA-6799179;R-HSA-6799178
R-HSA-69541	Stabilization of p53	3	59	0.003873424	0.999874401	0.999874401	1	15	0.001048438	9606	Homo sapiens	Psmb5;Psmc5		R-HSA-264458
R-HSA-9020702	Interleukin-1 signaling	12	125	0.008206408	0.999876492	0.999876492	24	59	0.004123855	9606	Homo sapiens	Psmb5;Ikbip;Psmc5;Bcam;Il1b;Tifa;Nfkb2;Il1r2;Nod2		R-HSA-507719;R-HSA-446694;R-HSA-9749494;R-HSA-446692;R-HSA-168166;R-HSA-209061;R-HSA-446862;R-HSA-446894;R-HSA-446701;R-HSA-446634;R-HSA-9749464;R-HSA-446868;R-HSA-450133;R-HSA-446130;R-HSA-9758604;R-HSA-9630923;R-HSA-446684;R-HSA-168184;R-HSA-9749487;R-HSA-445757;R-HSA-9773803;R-HSA-445752;R-HSA-446648;R-HSA-445753
R-HSA-159418	Recycling of bile acids and salts	1	39	0.002560399	0.999880152	0.999880152	1	17	0.00118823	9606	Homo sapiens	Stard5		R-HSA-8873850
R-HSA-73762	RNA Polymerase I Transcription Initiation	2	50	0.003282563	0.999882205	0.999882205	3	6	4.19E-04	9606	Homo sapiens	Mmd;Cd3eap		R-HSA-73865;R-HSA-73757;R-HSA-73758
R-HSA-4615885	SUMOylation of DNA replication proteins	2	50	0.003282563	0.999882205	0.999882205	1	8	5.59E-04	9606	Homo sapiens	Rangap1;Aurkb		R-HSA-4655355
R-HSA-195253	Degradation of beta-catenin by the destruction complex	7	91	0.005974265	0.999883946	0.999883946	10	23	0.001607605	9606	Homo sapiens	Psmb5;Psmc5;Tle3;Myc;Frat2		R-HSA-195283;R-HSA-4649028;R-HSA-8944349;R-HSA-195287;R-HSA-195300;R-HSA-8944352;R-HSA-4641231;R-HSA-2130282;R-HSA-5229348;R-HSA-4641229
R-HSA-5218859	Regulated Necrosis	5	76	0.004989496	0.999885211	0.999885211	7	52	0.003634584	9606	Homo sapiens	Tradd;Il1b;Stub1;Tnfsf10		R-HSA-3465429;R-HSA-449058;R-HSA-5357828;R-HSA-9688838;R-HSA-5675456;R-HSA-5213462;R-HSA-9688831
R-HSA-199977	ER to Golgi Anterograde Transport	18	164	0.010766807	0.999891142	0.999891142	28	39	0.002725938	9606	Homo sapiens	Arf4;Col7a1;Tuba1c;Tgfa;Cnih2;Sptb;Cpz;Ank1;Sptbn2;Kdelr3;Sec24d;F5;Sptbn5;F8;Sec16b;Lman1l;Tuba4a;Tubb4a;Cd55		R-HSA-5694421;R-HSA-5694418;R-HSA-203973;R-HSA-5694417;R-HSA-6809006;R-HSA-5694431;R-HSA-5694428;R-HSA-6809003;R-HSA-5694427;R-HSA-6809011;R-HSA-6809010;R-HSA-6807868;R-HSA-5694413;R-HSA-6807866;R-HSA-5694409;R-HSA-6807877;R-HSA-6807875;R-HSA-6807872;R-HSA-5694527;R-HSA-204008;R-HSA-5694522;R-HSA-5694439;R-HSA-5694436;R-HSA-5694435;R-HSA-5694446;R-HSA-5694445;R-HSA-5694442;R-HSA-5694441
R-HSA-8866654	E3 ubiquitin ligases ubiquitinate target proteins	3	60	0.003939076	0.999897251	0.999897251	6	16	0.001118334	9606	Homo sapiens	Rnf144a;Trim29;Hist1h2bn		R-HSA-8953946;R-HSA-8953917;R-HSA-8938770;R-HSA-8942099;R-HSA-8938773;R-HSA-8942101
R-HSA-1236974	ER-Phagosome pathway	9	106	0.006959034	0.999898097	0.999898097	5	10	6.99E-04	9606	Homo sapiens	Psmb5;Psmc5;Tlr6;Cd36;S100a9;B2m;S100a8;Ly96		R-HSA-8863895;R-HSA-8863973;R-HSA-1236935;R-HSA-1236965;R-HSA-1236971
R-HSA-5687128	MAPK6/MAPK4 signaling	9	106	0.006959034	0.999898097	0.999898097	11	40	0.002795834	9606	Homo sapiens	Psmb5;Psmc5;Myc;Dnajb1;Hspb1;Etv4;Kalrn		R-HSA-5690245;R-HSA-5692768;R-HSA-5687121;R-HSA-5692781;R-HSA-5690250;R-HSA-5687099;R-HSA-5687115;R-HSA-5687083;R-HSA-5687112;R-HSA-5687097;R-HSA-5687113
R-HSA-400206	Regulation of lipid metabolism by PPARalpha	20	177	0.011620273	0.999901318	0.999901318	13	45	0.003145313	9606	Homo sapiens	Npas2;Med25;Ncor2;Nr1d1;Fhl2;Ccnc;Ankrd1;Cep170;Pparg;Esrra;Arnt2;Abcb4;Ahrr;Cd36		R-HSA-879724;R-HSA-400143;R-HSA-560517;R-HSA-1989747;R-HSA-1989779;R-HSA-560473;R-HSA-400183;R-HSA-1368065;R-HSA-1592238;R-HSA-1989764;R-HSA-1989765;R-HSA-1989762;R-HSA-9734475
R-HSA-5683057	MAPK family signaling cascades	56	380	0.024947479	0.999903625	0.999903625	61	122	0.008527294	9606	Homo sapiens	Ret;Klb;Erbb2;Sptb;Fgf10;Hbegf;Fgf5;Fgf7;Fgf9;Myc;Rasal1;Angpt1;Iqgap3;Psmb5;Hgf;Bcl2l1;Tgfa;Nrg1;Fgf23;Etv4;Fgf22;Actn2;Rasgrp3;Kalrn;Vcl;Vasp;Psmc5;Ptpn3;Camk2b;Dusp5;Il6;Gdnf;Dusp1;Hspb1;Pdgfb;Scrib;Dusp7;Dusp6;Actg1;Dusp8;Dnajb1;Cnksr1;Prkg2;Fgfr3;Sptbn2;Sptbn5;Rasgrf2;Map2k2;Nrtn;Tek;Map3k11;Hras		R-HSA-5687121;R-HSA-9657603;R-HSA-5658438;R-HSA-8868118;R-HSA-9657606;R-HSA-5658435;R-HSA-9657608;R-HSA-5687115;R-HSA-5687112;R-HSA-9658253;R-HSA-9660557;R-HSA-5687113;R-HSA-5672950;R-HSA-109857;R-HSA-5658231;R-HSA-109858;R-HSA-5675376;R-HSA-109862;R-HSA-5674366;R-HSA-109864;R-HSA-5692768;R-HSA-5675373;R-HSA-5692781;R-HSA-8867654;R-HSA-5672980;R-HSA-5674132;R-HSA-5672978;R-HSA-5674130;R-HSA-96535…
R-HSA-166016	Toll Like Receptor 4 (TLR4) Cascade	18	165	0.010832458	0.99990475	0.99990475	59	107	0.007478857	9606	Homo sapiens	Socs1;Nod2;Fos;Ly96;Ly86;Ikbip;Map2k3;Bcam;Tifa;Nfkb2;Tlr6;Cd36;Dusp7;Dusp6;S100a9;S100a8;Mapk11		R-HSA-166286;R-HSA-166284;R-HSA-198669;R-HSA-2559414;R-HSA-450325;R-HSA-5362500;R-HSA-203797;R-HSA-936985;R-HSA-9758604;R-HSA-166168;R-HSA-450333;R-HSA-166041;R-HSA-166175;R-HSA-2562564;R-HSA-450337;R-HSA-450222;R-HSA-450346;R-HSA-937022;R-HSA-450358;R-HSA-2213017;R-HSA-166072;R-HSA-166082;R-HSA-2201316;R-HSA-2569057;R-HSA-166091;R-HSA-2562541;R-HSA-2201322;R-HSA-937029;R-HSA-9749464;R-HSA-168915…
R-HSA-4570464	SUMOylation of RNA binding proteins	2	51	0.003348214	0.999904869	0.999904869	1	4	2.80E-04	9606	Homo sapiens	Cbx2;Bmi1		R-HSA-4570499
R-HSA-1461973	Defensins	2	51	0.003348214	0.999904869	0.999904869	4	19	0.001328021	9606	Homo sapiens	Art1;Defb6		R-HSA-1462023;R-HSA-1467269;R-HSA-1471322;R-HSA-1972385
R-HSA-73621	Pyrimidine catabolism	2	51	0.003348214	0.999904869	0.999904869	3	17	0.00118823	9606	Homo sapiens	Upp1;Dpyd		R-HSA-73585;R-HSA-73616;R-HSA-74376
R-HSA-1461957	Beta defensins	1	40	0.00262605	0.999904951	0.999904951	2	5	3.49E-04	9606	Homo sapiens	Defb6		R-HSA-1467269;R-HSA-1471322
R-HSA-5696394	DNA Damage Recognition in GG-NER	1	40	0.00262605	0.999904951	0.999904951	1	5	3.49E-04	9606	Homo sapiens	Ino80b		R-HSA-5691006
R-HSA-114508	Effects of PIP2 hydrolysis	1	40	0.00262605	0.999904951	0.999904951	1	9	6.29E-04	9606	Homo sapiens	Dgkb		R-HSA-426240
R-HSA-1660499	Synthesis of PIPs at the plasma membrane	4	69	0.004529937	0.999905611	0.999905611	8	33	0.002306563	9606	Homo sapiens	Inpp4b;Pik3c2g;Pip5k1b;Inppl1		R-HSA-1675773;R-HSA-1676109;R-HSA-1675949;R-HSA-1676145;R-HSA-1676082;R-HSA-1675810;R-HSA-1676164;R-HSA-1676134
R-HSA-168898	Toll-like Receptor Cascades	24	202	0.013261555	0.999912571	0.999912571	131	198	0.013839379	9606	Homo sapiens	Socs1;Ctsk;Nod2;Fos;Ly96;Ly86;Ikbip;Map2k3;Bcam;Tifa;Tlr9;Nfkb2;Tlr8;Tlr7;Tlr6;Cd36;Tlr5;Dusp7;S100a9;Dusp6;S100a8;Tlr3;Mapk11		R-HSA-975118;R-HSA-975115;R-HSA-975880;R-HSA-9013889;R-HSA-975878;R-HSA-975111;R-HSA-975879;R-HSA-975106;R-HSA-975874;R-HSA-9013895;R-HSA-198669;R-HSA-975873;R-HSA-975134;R-HSA-450325;R-HSA-5362500;R-HSA-203797;R-HSA-936985;R-HSA-177690;R-HSA-9758604;R-HSA-166168;R-HSA-450333;R-HSA-975125;R-HSA-177694;R-HSA-166175;R-HSA-177692;R-HSA-2562564;R-HSA-9679029;R-HSA-450337;R-HSA-450346;R-HSA-167983;R-H…
R-HSA-9013423	RAC3 GTPase cycle	8	100	0.006565126	0.999914092	0.999914092	3	6	4.19E-04	9606	Homo sapiens	Arhgap15;Amigo2;Jag1;Noxo1;Dock10;Stbd1;Epha2;Pak4		R-HSA-9018808;R-HSA-9018804;R-HSA-9018806
R-HSA-112310	Neurotransmitter release cycle	8	100	0.006565126	0.999914092	0.999914092	14	37	0.002586147	9606	Homo sapiens	Maoa;Maob;Gls2;Slc1a1;Slc1a3;Ppfia3;Ppfia2;Lin7a		R-HSA-380901;R-HSA-380869;R-HSA-210404;R-HSA-5336443;R-HSA-380905;R-HSA-374922;R-HSA-70609;R-HSA-372529;R-HSA-374899;R-HSA-374909;R-HSA-210426;R-HSA-380574;R-HSA-372505;R-HSA-210430
R-HSA-71406	Pyruvate metabolism and Citric Acid (TCA) cycle	8	100	0.006565126	0.999914092	0.999914092	10	36	0.002516251	9606	Homo sapiens	Adhfe1;Gstz1;Mdh2;Ldha;Bsg;Ppard;Slc16a3;Slc16a8		R-HSA-70979;R-HSA-9011595;R-HSA-71783;R-HSA-373875;R-HSA-71849;R-HSA-203946;R-HSA-880033;R-HSA-373867;R-HSA-880002;R-HSA-70510
R-HSA-163685	Integration of energy metabolism	15	147	0.009650735	0.999915119	0.999915119	27	66	0.004613126	9606	Homo sapiens	Plcb3;Prkar2b;Kcnc2;Stk11;Plcb1;Adipoq;Gng2;Abcc8;Gnb2;Kcnj11;Slc2a1;Cd36;Agpat1;Adcy5;Iqgap3		R-HSA-499981;R-HSA-434381;R-HSA-9728664;R-HSA-381704;R-HSA-381707;R-HSA-381706;R-HSA-8848663;R-HSA-400023;R-HSA-825631;R-HSA-381713;R-HSA-265682;R-HSA-400092;R-HSA-164377;R-HSA-381607;R-HSA-163617;R-HSA-400037;R-HSA-163748;R-HSA-400097;R-HSA-400046;R-HSA-163691;R-HSA-381612;R-HSA-111925;R-HSA-164151;R-HSA-422320;R-HSA-9652580;R-HSA-399998;R-HSA-9650858
R-HSA-5362768	Hh mutants are degraded by ERAD	3	61	0.004004727	0.999915985	0.999915985	1	6	4.19E-04	9606	Homo sapiens	Psmb5;Psmc5		R-HSA-5387392
R-HSA-9648025	EML4 and NUDC in mitotic spindle formation	11	121	0.007943803	0.999917263	0.999917263	3	5	3.49E-04	9606	Homo sapiens	Nudc;Plk1;Rcc2;Tuba1c;Bub1b;Tuba4a;Rangap1;Tubb4a;Ska1;Aurkb;Cdc20		R-HSA-9648114;R-HSA-9648017;R-HSA-156682
R-HSA-2142691	Synthesis of Leukotrienes (LT) and Eoxins (EX)	2	52	0.003413866	0.999923198	0.999923198	4	20	0.001397917	9606	Homo sapiens	Cyp4f39;Ptgr1		R-HSA-2161792;R-HSA-2161745;R-HSA-211873;R-HSA-2161567
R-HSA-9033658	Blood group systems biosynthesis	2	52	0.003413866	0.999923198	0.999923198	2	22	0.001537709	9606	Homo sapiens	B4galnt2;B3galt2		R-HSA-9605700;R-HSA-9603989
R-HSA-5683826	Surfactant metabolism	2	52	0.003413866	0.999923198	0.999923198	2	29	0.00202698	9606	Homo sapiens	P2ry2;Slc34a2		R-HSA-5684862;R-HSA-427656
R-HSA-5696400	Dual Incision in GG-NER	1	41	0.002691702	0.999924619	0.999924619	3	3	2.10E-04	9606	Homo sapiens	Ercc1		R-HSA-5690213;R-HSA-5690990;R-HSA-5690988
R-HSA-9675136	Diseases of DNA Double-Strand Break Repair	1	41	0.002691702	0.999924619	0.999924619	5	9	6.29E-04	9606	Homo sapiens	Exo1		R-HSA-9709601;R-HSA-9709571;R-HSA-9701199;R-HSA-9704408;R-HSA-9704330
R-HSA-9701190	Defective homologous recombination repair (HRR) due to BRCA2 loss of function	1	41	0.002691702	0.999924619	0.999924619	2	4	2.80E-04	9606	Homo sapiens	Exo1		R-HSA-9709601;R-HSA-9709571
R-HSA-5663213	RHO GTPases Activate WASPs and WAVEs	1	41	0.002691702	0.999924619	0.999924619	4	10	6.99E-04	9606	Homo sapiens	Actg1		R-HSA-2029466;R-HSA-442592;R-HSA-2197690;R-HSA-2029473
R-HSA-180746	Nuclear import of Rev protein	1	41	0.002691702	0.999924619	0.999924619	1	7	4.89E-04	9606	Homo sapiens	Pim1		R-HSA-180687
R-HSA-5365859	RA biosynthesis pathway	1	41	0.002691702	0.999924619	0.999924619	1	11	7.69E-04	9606	Homo sapiens	Aldh1a2		R-HSA-5362522
R-HSA-901042	Calnexin/calreticulin cycle	1	41	0.002691702	0.999924619	0.999924619	1	13	9.09E-04	9606	Homo sapiens	Uggt2		R-HSA-548884
R-HSA-975956	Nonsense Mediated Decay (NMD) independent of the Exon Junction Complex (EJC)	8	101	0.006630777	0.999927258	0.999927258	1	1	6.99E-05	9606	Homo sapiens	Rps9;Rps8;Rrp1;Rpl11;Rpl8;Rpl18;Rpl3l		R-HSA-927789
R-HSA-69052	Switching of origins to a post-replicative state	7	94	0.006171218	0.999930518	0.999930518	7	10	6.99E-04	9606	Homo sapiens	Psmb5;Psmc5;Cdt1;Ube2s;Ube2c;Orc1		R-HSA-68944;R-HSA-69299;R-HSA-68947;R-HSA-68946;R-HSA-68948;R-HSA-69015;R-HSA-69016
R-HSA-9754678	SARS-CoV-2 modulates host translation machinery	3	62	0.004070378	0.999931337	0.999931337	2	6	4.19E-04	9606	Homo sapiens	Rps9;Rps8;Snrpb		R-HSA-191786;R-HSA-9729849
R-HSA-5610780	Degradation of GLI1 by the proteasome	3	62	0.004070378	0.999931337	0.999931337	2	6	4.19E-04	9606	Homo sapiens	Psmb5;Psmc5		R-HSA-5610758;R-HSA-5610760
R-HSA-4551638	SUMOylation of chromatin organization proteins	3	62	0.004070378	0.999931337	0.999931337	4	15	0.001048438	9606	Homo sapiens	Hist1h4i;Hist1h4j;Cbx2;Hist1h4h;Hist1h4k;Bmi1;Hist1h4a;Hist1h4b		R-HSA-4570485;R-HSA-4551655;R-HSA-4570496;R-HSA-4551727
R-HSA-5610783	Degradation of GLI2 by the proteasome	3	62	0.004070378	0.999931337	0.999931337	1	5	3.49E-04	9606	Homo sapiens	Psmb5;Psmc5		R-HSA-5610757
R-HSA-5610785	GLI3 is processed to GLI3R by the proteasome	3	62	0.004070378	0.999931337	0.999931337	1	5	3.49E-04	9606	Homo sapiens	Psmb5;Psmc5		R-HSA-5610754
R-HSA-4420097	VEGFA-VEGFR2 Pathway	12	129	0.008469013	0.999932192	0.999932192	50	79	0.005521773	9606	Homo sapiens	Mapk13;Jup;Shb;Bcar1;Shf;Sphk1;Kdr;Nck2;Vegfa;Hspb1;Actg1;Hras;Mapk11		R-HSA-5218645;R-HSA-5218643;R-HSA-5218642;R-HSA-5218640;R-HSA-5357429;R-HSA-5357432;R-HSA-4420202;R-HSA-187688;R-HSA-5218916;R-HSA-4420206;R-HSA-4420083;R-HSA-5218815;R-HSA-5218814;R-HSA-5218812;R-HSA-5218811;R-HSA-5218809;R-HSA-5218806;R-HSA-5218804;R-HSA-4420099;R-HSA-5218830;R-HSA-5218828;R-HSA-5218826;R-HSA-5218824;R-HSA-4420107;R-HSA-5218823;R-HSA-5218822;R-HSA-5218820;R-HSA-5218819;R-HSA-52…
R-HSA-453279	Mitotic G1 phase and G1/S transition	19	174	0.011423319	0.999934621	0.999934621	59	101	0.007059481	9606	Homo sapiens	Psmb5;Cdt1;Psmc5;Ptk6;Mybl2;Wee1;Orc1;Myc;E2f2;Fosb;Cdkn2b;Cdkn1a;Cdkn2d;Cdkn1c		R-HSA-187520;R-HSA-8964492;R-HSA-1227670;R-HSA-1227671;R-HSA-8961934;R-HSA-8961678;R-HSA-8942607;R-HSA-8961665;R-HSA-8964482;R-HSA-8961671;R-HSA-8961946;R-HSA-8848414;R-HSA-8964498;R-HSA-187552;R-HSA-8964525;R-HSA-8961952;R-HSA-9018017;R-HSA-8964513;R-HSA-69299;R-HSA-68914;R-HSA-8848436;R-HSA-68917;R-HSA-187574;R-HSA-68916;R-HSA-187575;R-HSA-68919;R-HSA-187828;R-HSA-68918;R-HSA-8932400;R-HSA-8964…
R-HSA-8963743	Digestion and absorption	4	71	0.004661239	0.999935711	0.999935711	3	30	0.002096876	9606	Homo sapiens	Slc5a1;Amy1		R-HSA-188979;R-HSA-8932955;R-HSA-191114
R-HSA-6783310	Fanconi Anemia Pathway	2	53	0.003479517	0.999938016	0.999938016	10	15	0.001048438	9606	Homo sapiens	Ercc1;Fancb		R-HSA-6785126;R-HSA-6786166;R-HSA-6785732;R-HSA-6785986;R-HSA-6788385;R-HSA-6785361;R-HSA-6785342;R-HSA-6786155;R-HSA-6786171;R-HSA-6788392
R-HSA-5693616	Presynaptic phase of homologous DNA pairing and strand exchange	1	42	0.002757353	0.999940218	0.999940218	2	7	4.89E-04	9606	Homo sapiens	Exo1		R-HSA-5685341;R-HSA-5693561
R-HSA-3296482	Defects in vitamin and cofactor metabolism	1	42	0.002757353	0.999940218	0.999940218	2	20	0.001397917	9606	Homo sapiens	Cubn		R-HSA-3296462;R-HSA-3296477
R-HSA-9772755	Formation of WDR5-containing histone-modifying complexes	1	42	0.002757353	0.999940218	0.999940218	2	30	0.002096876	9606	Homo sapiens	Irx4		R-HSA-9821410;R-HSA-9676268
R-HSA-2980736	Peptide hormone metabolism	12	130	0.008534664	0.999941721	0.999941721	15	65	0.004543231	9606	Homo sapiens	Ucn;Bche;Mme;Igf1;Dpp4;Enpep;Fap;Cma1;Inhba;Inhbb;Ces1d;Crhr2;Cpa3		R-HSA-2022399;R-HSA-9023627;R-HSA-2022396;R-HSA-9619024;R-HSA-9023626;R-HSA-422048;R-HSA-9023617;R-HSA-422088;R-HSA-9709179;R-HSA-2022383;R-HSA-9023633;R-HSA-2028294;R-HSA-9023632;R-HSA-378975;R-HSA-2022368
R-HSA-351202	Metabolism of polyamines	5	80	0.005252101	0.999945012	0.999945012	6	17	0.00118823	9606	Homo sapiens	Psmb5;Psmc5;Smox;Odc1		R-HSA-353125;R-HSA-350567;R-HSA-70692;R-HSA-350578;R-HSA-350600;R-HSA-141341
R-HSA-1660661	Sphingolipid de novo biosynthesis	5	80	0.005252101	0.999945012	0.999945012	7	33	0.002306563	9606	Homo sapiens	Fa2h;Sphk2;Sphk1;Degs2;Plpp3		R-HSA-428214;R-HSA-428260;R-HSA-5693761;R-HSA-428273;R-HSA-428696;R-HSA-9695949;R-HSA-9695917
R-HSA-193704	p75 NTR receptor-mediated signalling	9	110	0.007221639	0.999946705	0.999946705	38	50	0.003494793	9606	Homo sapiens	Ngfr;Aph1a;Rasgrf2;Arhgef17;Arhgef6;Lingo1;Arhgef16;Obscn;Kalrn		R-HSA-193665;R-HSA-193668;R-HSA-193669;R-HSA-193672;R-HSA-193679;R-HSA-193677;R-HSA-205132;R-HSA-9012761;R-HSA-193682;R-HSA-193686;R-HSA-204949;R-HSA-193684;R-HSA-193694;R-HSA-204958;R-HSA-209566;R-HSA-193695;R-HSA-193696;R-HSA-193702;R-HSA-193703;R-HSA-209573;R-HSA-193636;R-HSA-193700;R-HSA-193642;R-HSA-193643;R-HSA-193641;R-HSA-193705;R-HSA-193646;R-HSA-205039;R-HSA-193647;R-HSA-193650;R-HSA-19…
R-HSA-1234176	Oxygen-dependent proline hydroxylation of Hypoxia-inducible Factor Alpha	4	72	0.004726891	0.999946985	0.999946985	9	12	8.39E-04	9606	Homo sapiens	Psmb5;Psmc5;Egln3		R-HSA-1234163;R-HSA-1234179;R-HSA-1234177;R-HSA-1234166;R-HSA-1234183;R-HSA-1234165;R-HSA-1234181;R-HSA-1234159;R-HSA-1234173
R-HSA-211976	Endogenous sterols	4	72	0.004726891	0.999946985	0.999946985	3	18	0.001258125	9606	Homo sapiens	Arnt2;Ahrr;Cep170;Cyp7b1		R-HSA-192051;R-HSA-192065;R-HSA-211951
R-HSA-5358346	Hedgehog ligand biogenesis	4	72	0.004726891	0.999946985	0.999946985	2	15	0.001048438	9606	Homo sapiens	Psmb5;Psmc5;Scube2		R-HSA-5362448;R-HSA-5362551
R-HSA-6782315	tRNA modification in the nucleus and cytosol	4	72	0.004726891	0.999946985	0.999946985	4	37	0.002586147	9606	Homo sapiens	Pus1;Trdmt1;Ctu2;Adat3		R-HSA-6782311;R-HSA-6782419;R-HSA-6782381;R-HSA-6782264
R-HSA-76002	Platelet activation, signaling and aggregation	39	293	0.019235819	0.999947926	0.999947926	41	117	0.008177815	9606	Homo sapiens	Serping1;Mmrn1;Ppbp;Qsox1;Aldoa;Bcar1;Selp;Ptpn1;Gng2;Tgfb2;Gp1bb;P2ry1;Vegfa;Pdgfb;Dgkb;Endod1;Vegfc;Serpina3k;Col1a1;Selenop;Hgf;Tagln2;Timp1;Spns1;Igf1;F5;F8;Islr;Sparc;Actn2;Pcyox1l;Gnb2;Actn1;Tuba4a;Serpine1;Cd36;Thbs1;Vcl		R-HSA-139842;R-HSA-396996;R-HSA-397891;R-HSA-392195;R-HSA-426240;R-HSA-428750;R-HSA-428749;R-HSA-396941;R-HSA-443402;R-HSA-397835;R-HSA-392202;R-HSA-372693;R-HSA-434836;R-HSA-481044;R-HSA-482772;R-HSA-418581;R-HSA-418579;R-HSA-430096;R-HSA-453200;R-HSA-418576;R-HSA-428752;R-HSA-443418;R-HSA-372697;R-HSA-429529;R-HSA-372705;R-HSA-481007;R-HSA-114600;R-HSA-428909;R-HSA-377643;R-HSA-428918;R-HSA-417…
R-HSA-9762114	GSK3B and BTRC:CUL1-mediated-degradation of NFE2L2	2	54	0.003545168	0.999949992	0.999949992	1	4	2.80E-04	9606	Homo sapiens	Psmb5;Psmc5		R-HSA-9762096
R-HSA-913531	Interferon Signaling	44	322	0.021139706	0.999953393	0.999953393	22	79	0.005521773	9606	Homo sapiens	Socs1;H2-Eb1;Socs3;Trim29;Mt2;H2-Aa;Sp100;Ptpn1;Camk2b;Gbp2;Gbp4;Cd44;Gbp3;Gbp6;Gbp5;Egr1;Trim8;Gbp7;Trim62;Eif4a3;Vcam1;Ube2l6;Icam5;Xaf1;B2m;Ifit2;Smad7		R-HSA-1169395;R-HSA-1678843;R-HSA-1678842;R-HSA-9730967;R-HSA-1169394;R-HSA-912680;R-HSA-1169398;R-HSA-1169403;R-HSA-1031716;R-HSA-1169402;R-HSA-1169405;R-HSA-909729;R-HSA-1169404;R-HSA-1031713;R-HSA-1169406;R-HSA-997311;R-HSA-877308;R-HSA-873918;R-HSA-877269;R-HSA-1015702;R-HSA-1015699;R-HSA-909552
R-HSA-5387390	Hh mutants abrogate ligand secretion	3	64	0.004201681	0.9999542	0.9999542	1	7	4.89E-04	9606	Homo sapiens	Psmb5;Psmc5		R-HSA-5387392
R-HSA-8935690	Digestion	3	64	0.004201681	0.9999542	0.9999542	2	24	0.001677501	9606	Homo sapiens	Amy1		R-HSA-188979;R-HSA-191114
R-HSA-8950505	Gene and protein expression by JAK-STAT signaling after Interleukin-12 stimulation	4	73	0.004792542	0.999956305	0.999956305	2	36	0.002516251	9606	Homo sapiens	Gsta2;Lmnb1		R-HSA-8950681;R-HSA-8950586
R-HSA-112316	Neuronal System	75	490	0.032169118	0.999957573	0.999957573	106	221	0.015446984	9606	Homo sapiens	Plcb3;Bche;Cacng6;Syt12;Tuba1c;Cacna1b;Pick1;Plcb1;Lingo4;Chrnb4;Gabra3;Gabra2;Nrxn1;Gabra1;Kcnq1;Mapt;Ptprf;Grip2;Adcy5;Maoa;Kcna7;Maob;Kcna6;Kcnmb1;Kcna2;Kcna1;Nrg1;Gria4;Actn2;Kcnk13;Abcc8;Tuba4a;Begain;Hcn4;Gls2;Ppfia3;Ppfia2;Kcnj9;Kcnj8;Kcnj6;Kcnk4;Camk2b;Gng2;Glrb;Slc1a1;Slitrk6;Slc1a3;Slitrk4;Scrib;Lin7a;Cacnb4;Chrnd;Lrfn4;Prkar2b;Kcnc4;Kcnc3;Kcnc2;Kcnc1;Dlgap4;Kcnk7;Nrgn;Nlgn2;Kcnh1;Rasgr…		R-HSA-210439;R-HSA-6794338;R-HSA-379395;R-HSA-392206;R-HSA-6794348;R-HSA-6794346;R-HSA-6794345;R-HSA-6794344;R-HSA-9726875;R-HSA-9610627;R-HSA-6794357;R-HSA-438037;R-HSA-975389;R-HSA-1013020;R-HSA-6794356;R-HSA-6794353;R-HSA-6794352;R-HSA-1013013;R-HSA-1013012;R-HSA-372505;R-HSA-432164;R-HSA-372519;R-HSA-432162;R-HSA-8951727;R-HSA-5336443;R-HSA-432172;R-HSA-111925;R-HSA-372529;R-HSA-1297444;R-HSA…
R-HSA-418555	G alpha (s) signalling events	21	190	0.012473739	0.999959835	0.999959835	17	28	0.001957084	9606	Homo sapiens	Fam83g;Prkar2b;Pde3a;Itga5;Pde8a;Tshr;Ramp3;Calcb;Vipr2;Calcrl;Mc2r;Gng2;Gnb2;Pde3b;Pde1a;Mc5r;Bco2;Crhr2;Pthlh;Adcy5		R-HSA-379044;R-HSA-9624017;R-HSA-163617;R-HSA-392129;R-HSA-9036301;R-HSA-8951727;R-HSA-751013;R-HSA-111925;R-HSA-9705507;R-HSA-9629675;R-HSA-9036307;R-HSA-744887;R-HSA-9624014;R-HSA-744886;R-HSA-9036308;R-HSA-9629679;R-HSA-418553
R-HSA-75105	Fatty acyl-CoA biosynthesis	5	82	0.005383403	0.999962072	0.999962072	6	25	0.001747396	9606	Homo sapiens	Elovl3;Slc27a3;Elovl7;Hacd4		R-HSA-8875077;R-HSA-9734535;R-HSA-548814;R-HSA-548815;R-HSA-548800;R-HSA-5676637
R-HSA-180910	Vpr-mediated nuclear import of PICs	1	44	0.002888655	0.999962402	0.999962402	2	2	1.40E-04	9606	Homo sapiens	Hmga1		R-HSA-180627;R-HSA-180622
R-HSA-71064	Lysine catabolism	1	44	0.002888655	0.999962402	0.999962402	1	13	9.09E-04	9606	Homo sapiens	Hykk		R-HSA-6788611
R-HSA-72706	GTP hydrolysis and joining of the 60S ribosomal subunit	10	120	0.007878151	0.999967097	0.999967097	3	3	2.10E-04	9606	Homo sapiens	Rps9;Rps8;Rrp1;Rpl11;Eif3g;Rpl8;Rpl18;Eif3d;Rpl3l		R-HSA-72672;R-HSA-72619;R-HSA-72671
R-HSA-156827	L13a-mediated translational silencing of Ceruloplasmin expression	10	120	0.007878151	0.999967097	0.999967097	2	3	2.10E-04	9606	Homo sapiens	Rps9;Rps8;Rrp1;Rpl11;Eif3g;Rpl8;Rpl18;Eif3d;Rpl3l		R-HSA-156823;R-HSA-156826
R-HSA-2500257	Resolution of Sister Chromatid Cohesion	12	134	0.008797269	0.999968386	0.999968386	8	8	5.59E-04	9606	Homo sapiens	Nudc;Plk1;Rcc2;Tuba1c;Tuba4a;Bub1b;Rangap1;Pds5b;Tubb4a;Aurkb;Cdc20;Ska1		R-HSA-2468293;R-HSA-2466068;R-HSA-2484822;R-HSA-2545253;R-HSA-2467794;R-HSA-1638803;R-HSA-2468287;R-HSA-1638821
R-HSA-68875	Mitotic Prophase	12	134	0.008797269	0.999968386	0.999968386	18	34	0.002376459	9606	Homo sapiens	Hist1h2ac;Hist1h2ab;Plk1;H2afx;Lpin3;Hist1h4k;Lmna;Hist1h4i;Hist1h4j;H2afj;Hist1h4h;Hist1h4a;Lemd2;Hist1h4b;Lmnb1;Hist1h2bn		R-HSA-2245218;R-HSA-2172194;R-HSA-2288097;R-HSA-5229194;R-HSA-5195402;R-HSA-5221130;R-HSA-2314566;R-HSA-2993898;R-HSA-2172678;R-HSA-2294600;R-HSA-5244669;R-HSA-2294574;R-HSA-2214351;R-HSA-4419948;R-HSA-2984226;R-HSA-2301205;R-HSA-2294580;R-HSA-2294590
R-HSA-72764	Eukaryotic Translation Termination	8	106	0.006959034	0.999968623	0.999968623	3	5	3.49E-04	9606	Homo sapiens	Rps9;Rps8;Rrp1;Rpl11;Rpl8;Rpl18;Rpl3l		R-HSA-141671;R-HSA-141691;R-HSA-141673
R-HSA-5678895	Defective CFTR causes cystic fibrosis	3	66	0.004332983	0.999969504	0.999969504	1	8	5.59E-04	9606	Homo sapiens	Psmb5;Psmc5		R-HSA-8866858
R-HSA-5693579	Homologous DNA Pairing and Strand Exchange	1	45	0.002954307	0.999970184	0.999970184	4	10	6.99E-04	9606	Homo sapiens	Exo1		R-HSA-5693620;R-HSA-5685838;R-HSA-5685341;R-HSA-5693561
R-HSA-74217	Purine salvage	1	45	0.002954307	0.999970184	0.999970184	1	12	8.39E-04	9606	Homo sapiens	Gmpr		R-HSA-514604
R-HSA-193775	Synthesis of bile acids and bile salts via 24-hydroxycholesterol	1	45	0.002954307	0.999970184	0.999970184	2	28	0.001957084	9606	Homo sapiens	Slc27a3		R-HSA-193743;R-HSA-193727
R-HSA-2046106	alpha-linolenic acid (ALA) metabolism	1	45	0.002954307	0.999970184	0.999970184	1	15	0.001048438	9606	Homo sapiens	Elovl3		R-HSA-2046088
R-HSA-192823	Viral mRNA Translation	9	114	0.007484244	0.999972394	0.999972394	2	2	1.40E-04	9606	Homo sapiens	Rps9;NA;Rps8;Rrp1;Rpl11;Rpl8;Rpl18;Rpl3l		R-HSA-192704;R-HSA-192841
R-HSA-9679191	Potential therapeutics for SARS	17	168	0.011029412	0.999973452	0.999973452	9	36	0.002516251	9606	Homo sapiens	Sap30;Ighm;Atp1b1;Fxyd4;Atp1a1;Fxyd2;Cysltr1;Hmg20b;Itga4;Bin1;Ighd;Tlr9;Vegfa;Furin;Tlr7		R-HSA-9684627;R-HSA-9679477;R-HSA-9679029;R-HSA-9679045;R-HSA-9684068;R-HSA-9679787;R-HSA-9683546;R-HSA-9691421;R-HSA-9679740
R-HSA-9604323	Negative regulation of NOTCH4 signaling	2	57	0.003742122	0.999973785	0.999973785	1	6	4.19E-04	9606	Homo sapiens	Psmb5;Psmc5		R-HSA-9604642
R-HSA-8941858	Regulation of RUNX3 expression and activity	2	57	0.003742122	0.999973785	0.999973785	1	9	6.29E-04	9606	Homo sapiens	Psmb5;Psmc5		R-HSA-8952408
R-HSA-2453902	The canonical retinoid cycle in rods (twilight vision)	2	57	0.003742122	0.999973785	0.999973785	2	25	0.001747396	9606	Homo sapiens	Rbp4;Stra6		R-HSA-2453876;R-HSA-2453863
R-HSA-9013694	Signaling by NOTCH4	6	92	0.006039916	0.999974061	0.999974061	12	20	0.001397917	9606	Homo sapiens	Psmb5;Aph1a;Psmc5;Jag1;Notch1;Maml3		R-HSA-9604642;R-HSA-9604451;R-HSA-9604294;R-HSA-9604550;R-HSA-9013693;R-HSA-9604247;R-HSA-9604471;R-HSA-9013711;R-HSA-9604664;R-HSA-9604264;R-HSA-9604553;R-HSA-9604446
R-HSA-9013404	RAC2 GTPase cycle	6	92	0.006039916	0.999974061	0.999974061	2	10	6.99E-04	9606	Homo sapiens	Dock10;Stbd1;Cdc42ep4;Epha2;Pak4;Iqgap3		R-HSA-9014296;R-HSA-9014294
R-HSA-422475	Axon guidance	92	585	0.038405987	0.999974923	0.999974923	206	298	0.020828965	9606	Homo sapiens	Ret;Efna1;Rap1gap;Cacna1h;Efna3;Ldb1;Erbb2;Rrp1;Tuba1c;Slit1;Slit2;Msi1;Grb10;Pdlim7;Sptb;Rpl8;Plxnb1;Scn1b;Rnd1;Cacna1s;Trpc1;Lypla2;Nck2;Cacna1i;Psmb5;Rps9;Col5a2;Rps8;Hfe2;Ank1;Cdk5r1;Epha1;Epha2;Epha3;Epha7;Reln;Lama1;Dok5;Tuba4a;Myh9;Evl;Kalrn;Vasp;Psmc5;Grb7;Aph1a;St8sia4;Sdc2;Scn7a;Ntn4;Itga5;Myh14;Ntn1;Rpl18;Ephb6;Sema4d;Gdnf;Rpl11;Gpc1;Pak6;Klhl21;Actg1;Rpl3l;Pak4;Efnb1;Ptprc;Mapk13;Cacn…		R-HSA-525833;R-HSA-3928633;R-HSA-3928632;R-HSA-3928639;R-HSA-3928627;R-HSA-3928625;R-HSA-3928624;R-HSA-3928631;R-HSA-3928628;R-HSA-3928617;R-HSA-3928616;R-HSA-3928623;R-HSA-3928610;R-HSA-9011347;R-HSA-8986258;R-HSA-9011346;R-HSA-3928615;R-HSA-3928614;R-HSA-3928612;R-HSA-3928602;R-HSA-3928601;R-HSA-3928600;R-HSA-3928607;R-HSA-418850;R-HSA-3928604;R-HSA-3928595;R-HSA-418863;R-HSA-3928594;R-HSA-3927…
R-HSA-429914	Deadenylation-dependent mRNA decay	3	67	0.004398634	0.999975131	0.999975131	7	10	6.99E-04	9606	Homo sapiens	Zcchc11;Eif4a3;Lsm7		R-HSA-429860;R-HSA-430021;R-HSA-429845;R-HSA-429955;R-HSA-8941312;R-HSA-429978;R-HSA-429992
R-HSA-909733	Interferon alpha/beta signaling	11	129	0.008469013	0.999976276	0.999976276	5	25	0.001747396	9606	Homo sapiens	Socs1;Egr1;Socs3;Ptpn1;Gbp2;Xaf1;Ifit2		R-HSA-997311;R-HSA-912680;R-HSA-1015702;R-HSA-909729;R-HSA-1015699
R-HSA-167200	Formation of HIV-1 elongation complex containing HIV-1 Tat	1	46	0.003019958	0.999976356	0.999976356	1	5	3.49E-04	9606	Homo sapiens	Ell		R-HSA-167196
R-HSA-168276	NS1 Mediated Effects on Host Pathways	1	46	0.003019958	0.999976356	0.999976356	1	6	4.19E-04	9606	Homo sapiens	Pabpn1		R-HSA-168883
R-HSA-975576	N-glycan antennae elongation in the medial/trans-Golgi	1	46	0.003019958	0.999976356	0.999976356	1	14	9.79E-04	9606	Homo sapiens	B4galt5		R-HSA-975919
R-HSA-5218920	VEGFR2 mediated vascular permeability	1	46	0.003019958	0.999976356	0.999976356	1	15	0.001048438	9606	Homo sapiens	Jup		R-HSA-5357477
R-HSA-189451	Heme biosynthesis	1	46	0.003019958	0.999976356	0.999976356	1	20	0.001397917	9606	Homo sapiens	Cpox		R-HSA-189421
R-HSA-157579	Telomere Maintenance	8	108	0.007090336	0.999977676	0.999977676	11	34	0.002376459	9606	Homo sapiens	Hist1h2ac;Hist1h2ab;H2afx;Hist1h4k;Hist1h4i;Hist1h4j;H2afj;Hist1h4h;Chtf18;Hist1h4a;Hist1h4b;Daxx;Hist1h2bn		R-HSA-9670114;R-HSA-174439;R-HSA-9668902;R-HSA-9670149;R-HSA-9670101;R-HSA-174452;R-HSA-181450;R-HSA-9668904;R-HSA-174447;R-HSA-176700;R-HSA-9007926
R-HSA-9748787	Azathioprine ADME	2	58	0.003807773	0.999978875	0.999978875	3	18	0.001258125	9606	Homo sapiens	Gsta2;Nme2		R-HSA-9748996;R-HSA-9748999;R-HSA-9748969
R-HSA-2162123	Synthesis of Prostaglandins (PG) and Thromboxanes (TX)	2	58	0.003807773	0.999978875	0.999978875	5	33	0.002306563	9606	Homo sapiens	Hpgd;Ptgs2		R-HSA-2309779;R-HSA-2309787;R-HSA-2314686;R-HSA-2161662;R-HSA-2309773
R-HSA-209776	Metabolism of amine-derived hormones	2	58	0.003807773	0.999978875	0.999978875	2	21	0.001467813	9606	Homo sapiens	Dio3		R-HSA-350869;R-HSA-209772
R-HSA-70895	Branched-chain amino acid catabolism	2	58	0.003807773	0.999978875	0.999978875	2	23	0.001607605	9606	Homo sapiens	Aldh6a1;Acadsb		R-HSA-70800;R-HSA-70893
R-HSA-72613	Eukaryotic Translation Initiation	11	130	0.008534664	0.999979758	0.999979758	14	21	0.001467813	9606	Homo sapiens	Rps9;Rps8;Rrp1;Rpl11;Eif2b4;Eif3g;Rpl8;Rpl18;Eif3d;Rpl3l		R-HSA-72673;R-HSA-72672;R-HSA-72676;R-HSA-72619;R-HSA-156808;R-HSA-72621;R-HSA-72691;R-HSA-72722;R-HSA-156823;R-HSA-156826;R-HSA-72697;R-HSA-157849;R-HSA-72671;R-HSA-72670
R-HSA-72737	Cap-dependent Translation Initiation	11	130	0.008534664	0.999979758	0.999979758	12	18	0.001258125	9606	Homo sapiens	Rps9;Rps8;Rrp1;Rpl11;Eif2b4;Eif3g;Rpl8;Rpl18;Eif3d;Rpl3l		R-HSA-72673;R-HSA-72672;R-HSA-72691;R-HSA-72722;R-HSA-72676;R-HSA-72697;R-HSA-72619;R-HSA-156808;R-HSA-157849;R-HSA-72621;R-HSA-72671;R-HSA-72670
[truncated: 293 more rows]
