# Supplementary material for: Early transcriptomic changes at the skin interface during Powassan virus transmission by Ixodes scapularis ticks
Source: Front Immunol. 2025 Jan 13;15:1511132. doi: 10.3389/fimmu.2024.1511132 (PMC11769802; doi:10.3389/fimmu.2024.1511132)
Supplement: Supplementary file 5 [file DataSheet4.csv]

Pathway identifier	Pathway name	#Entities found	#Entities total	Entities ratio	Entities pValue	Entities FDR	#Reactions found	#Reactions total	Reactions ratio	Species identifier	Species name	Submitted entities found	Mapped entities	Found reaction identifiers
R-HSA-6805567	Keratinization	100	226	0.014837185	1.09E-05	0.023822613	32	34	0.002376459	9606	Homo sapiens	Tgm1;Krtap3-1;Krtap3-3;Krt1;Krt5;Krtap16-3;Lor;Krt6a;Krt6b;Krt71;Krt78;Pkp1;Krt79;Pkp3;Krt77;Dsc2;St14;Gm3233;1110025L11Rik;Klk5;Ppl;Klk8;Krtap4-8;Krtap4-7;Krtap4-6;Krtap8-1;Gm11938;Krtap4-9;Krt40;Casp14;Krt33b;Krt33a;Jup;Krtap4-2;Krtap4-1;Capn1;Krtap17-1;Gm10272;Gm39115;Krtap13-1;Stfa3;Krtap20-2;Krtap4-16;Rptn;Cdsn;Krt27;Gm10061;Krt25;Sprr1b;Sprr1a;Gm10229;Krtap9-3;Krtap5-5;Krtap9-1;Lce3e;Krtap1…		R-HSA-6814695;R-HSA-6814374;R-HSA-6806629;R-HSA-8849797;R-HSA-8850818;R-HSA-8849857;R-HSA-8850831;R-HSA-6814764;R-HSA-6814187;R-HSA-6805546;R-HSA-6810357;R-HSA-6814387;R-HSA-6809393;R-HSA-8942224;R-HSA-6809663;R-HSA-6810937;R-HSA-8849638;R-HSA-6805573;R-HSA-8849826;R-HSA-8850786;R-HSA-6814734;R-HSA-6810894;R-HSA-8849646;R-HSA-8850797;R-HSA-8934819;R-HSA-8850794;R-HSA-6806613;R-HSA-6811539;R-HSA-6…
R-HSA-6809371	Formation of the cornified envelope	60	138	0.009059874	8.41E-04	0.920212576	25	27	0.001887188	9606	Homo sapiens	Cdsn;Krt27;Krt25;Sprr1b;Sprr1a;Tgm1;Lce3e;Krt39;Krt36;Krt1;Krt5;Evpl;Sprr2d;Lor;Krt6a;Krt6b;Sprr2g;Krt71;Sprr2f;Krt78;Krt34;Krt79;Pkp1;Krt32;Dsg2;Krt77;Pkp3;Dsg3;Dsg4;Krt31;Dsc2;St14;Klk5;Klk8;Ppl;Krt81;Krt82;Krt80;Furin;Krt86;Krt83;Casp14;Krt40;Krt33b;Lce3d;Krt19;Krt33a;Lce3c;Krt16;Jup;Krt17;Krt14;Capn1;Prss8;Stfa3;Klk12;Rptn;Klk13		R-HSA-6814695;R-HSA-6814374;R-HSA-8849797;R-HSA-8850818;R-HSA-8849857;R-HSA-8850831;R-HSA-6814764;R-HSA-6814187;R-HSA-6810357;R-HSA-6814387;R-HSA-8942224;R-HSA-6810937;R-HSA-8849638;R-HSA-8849826;R-HSA-8850786;R-HSA-6814734;R-HSA-6810894;R-HSA-8849646;R-HSA-8850797;R-HSA-8934819;R-HSA-8850794;R-HSA-6811539;R-HSA-6810899;R-HSA-6810843;R-HSA-6814298
R-HSA-9031628	NGF-stimulated transcription	25	56	0.003676471	0.018067013	0.973878686	34	37	0.002586147	9606	Homo sapiens	Egr1;Fosl1;Egr2;Jund;Egr3;Rrad;Nab2;Fos;Cdk5r1;Trib1;Arc;Id1;Id4;Fosb;Junb;Sgk1		R-HSA-9613202;R-HSA-9031624;R-HSA-9613207;R-HSA-9613460;R-HSA-9612501;R-HSA-9613210;R-HSA-9031616;R-HSA-9612509;R-HSA-9613213;R-HSA-9612483;R-HSA-9621386;R-HSA-9613451;R-HSA-9621385;R-HSA-9031575;R-HSA-9612493;R-HSA-9621042;R-HSA-9620723;R-HSA-9616368;R-HSA-9612534;R-HSA-9620663;R-HSA-9621048;R-HSA-9619838;R-HSA-9612514;R-HSA-9613219;R-HSA-9031610;R-HSA-9612516;R-HSA-9613476;R-HSA-9621035;R-HSA-9…
R-HSA-1306955	GRB7 events in ERBB2 signaling	5	6	3.94E-04	0.028430718	0.973878686	1	1	6.99E-05	9606	Homo sapiens	Grb7;Erbb2;Erbb3;Nrg1		R-HSA-1306953
R-HSA-446107	Type I hemidesmosome assembly	7	11	7.22E-04	0.037805623	0.973878686	6	6	4.19E-04	9606	Homo sapiens	Col17a1;Itgb4;Lamb3;Krt14;Lamc2;Krt5;Plec		R-HSA-446083;R-HSA-432956;R-HSA-446077;R-HSA-432909;R-HSA-432952;R-HSA-446089
R-HSA-9690406	Transcriptional regulation of testis differentiation	11	21	0.001378676	0.03796475	0.973878686	17	18	0.001258125	9606	Homo sapiens	Sox15;Fgf9;Dhh;Sox9;Mif;Amh;Zfpm2;Wnt4		R-HSA-9692146;R-HSA-9693009;R-HSA-9692241;R-HSA-9690896;R-HSA-9692150;R-HSA-9690395;R-HSA-9692154;R-HSA-9692250;R-HSA-9690877;R-HSA-9692131;R-HSA-9692129;R-HSA-9692135;R-HSA-9692134;R-HSA-9690404;R-HSA-9692228;R-HSA-9692297;R-HSA-9690414
R-HSA-8939256	RUNX1 regulates transcription of genes involved in WNT signaling	6	9	5.91E-04	0.043483277	0.973878686	4	4	2.80E-04	9606	Homo sapiens	Axin1;Rspo3;Esr1;Runx1		R-HSA-8877879;R-HSA-8932076;R-HSA-8877884;R-HSA-8932084
R-HSA-8849474	PTK6 Activates STAT3	5	7	4.60E-04	0.049236562	0.973878686	9	9	6.29E-04	9606	Homo sapiens	Socs3;Stap2;Stat3;Ptk6		R-HSA-8848087;R-HSA-8848023;R-HSA-8848150;R-HSA-8848178;R-HSA-8848110;R-HSA-2730595;R-HSA-8848077;R-HSA-8848124;R-HSA-2730599
R-HSA-190704	Oligomerization of connexins into connexons	3	3	1.97E-04	0.053449012	0.973878686	3	3	2.10E-04	9606	Homo sapiens	Gja1;Gjb2;Gjb1		R-HSA-190662;R-HSA-190681;R-HSA-190687
R-HSA-190827	Transport of connexins along the secretory pathway	3	3	1.97E-04	0.053449012	0.973878686	2	2	1.40E-04	9606	Homo sapiens	Gja1;Gjb2;Gjb1		R-HSA-190698;R-HSA-190686
R-HSA-8847993	ERBB2 Activates PTK6 Signaling	9	18	0.001181723	0.070938587	0.973878686	2	2	1.40E-04	9606	Homo sapiens	Erbb2;Erbb4;Erbb3;Ptk6;Nrg1;Hbegf		R-HSA-8848005;R-HSA-8847995
R-HSA-198725	Nuclear Events (kinase and transcription factor activation)	30	80	0.005252101	0.071777453	0.973878686	41	48	0.003355001	9606	Homo sapiens	Egr1;Fosl1;Egr2;Jund;Egr3;Rrad;Nab2;Fos;Cdk5r1;Trib1;Rps6ka3;Rps6ka5;Arc;Id1;Id4;Fosb;Junb;Dusp7;Sgk1;Dusp6;Mapk11		R-HSA-9613202;R-HSA-9031624;R-HSA-9613207;R-HSA-9613460;R-HSA-9612501;R-HSA-9613210;R-HSA-9031616;R-HSA-198669;R-HSA-9612509;R-HSA-9613213;R-HSA-9612483;R-HSA-199895;R-HSA-203797;R-HSA-9621386;R-HSA-198746;R-HSA-9613451;R-HSA-9621385;R-HSA-9031575;R-HSA-9612493;R-HSA-9621042;R-HSA-9620723;R-HSA-9616368;R-HSA-9612534;R-HSA-199910;R-HSA-9620663;R-HSA-198756;R-HSA-9621048;R-HSA-9619838;R-HSA-9612514…
R-HSA-8866910	TFAP2 (AP-2) family regulates transcription of growth factors and their receptors	10	21	0.001378676	0.076132655	0.973878686	16	18	0.001258125	9606	Homo sapiens	Tfap2a;Erbb2;Lhb;Kit;Tgfa;Esr1		R-HSA-8864999;R-HSA-8864453;R-HSA-8864737;R-HSA-378978;R-HSA-8864431;R-HSA-8864395;R-HSA-8864426;R-HSA-8864936;R-HSA-8937369;R-HSA-8864690;R-HSA-8864466;R-HSA-8864433;R-HSA-8864989;R-HSA-8864381;R-HSA-8864412;R-HSA-8864698
R-HSA-3656253	Defective EXT1 causes exostoses 1, TRPS2 and CHDS	8	16	0.00105042	0.085186483	0.973878686	4	4	2.80E-04	9606	Homo sapiens	Sdc4;Gpc1;Sdc2;Sdc1;Gpc3;Gpc2;Agrn;Gpc6		R-HSA-9036283;R-HSA-3656261;R-HSA-9036285;R-HSA-3656257
R-HSA-3656237	Defective EXT2 causes exostoses 2	8	16	0.00105042	0.085186483	0.973878686	4	4	2.80E-04	9606	Homo sapiens	Sdc4;Gpc1;Sdc2;Sdc1;Gpc3;Gpc2;Agrn;Gpc6		R-HSA-9036289;R-HSA-3656254;R-HSA-9036290;R-HSA-3656267
R-HSA-445095	Interaction between L1 and Ankyrins	14	33	0.002166492	0.086850881	0.973878686	4	4	2.80E-04	9606	Homo sapiens	Scn7a;Scn5a;Ank2;Nrcam;Scn4a;Sptb;Scn3a;Scn4b;Sptbn2;Scn1b;Sptbn4;Kcnq3;Actg1		R-HSA-445076;R-HSA-374675;R-HSA-392751;R-HSA-373739
R-HSA-8866911	TFAP2 (AP-2) family regulates transcription of cell cycle factors	4	6	3.94E-04	0.090416885	0.973878686	4	4	2.80E-04	9606	Homo sapiens	Tfap2a;Myc;Cdkn1a		R-HSA-8865265;R-HSA-8865280;R-HSA-8865244;R-HSA-8865256
R-HSA-69895	Transcriptional activation of cell cycle inhibitor p21	4	6	3.94E-04	0.090416885	0.973878686	4	5	3.49E-04	9606	Homo sapiens	Pcbp4;Cdkn1a		R-HSA-6803411;R-HSA-6803388;R-HSA-6803403;R-HSA-6803801
R-HSA-69560	Transcriptional activation of p53 responsive genes	4	6	3.94E-04	0.090416885	0.973878686	4	5	3.49E-04	9606	Homo sapiens	Pcbp4;Cdkn1a		R-HSA-6803411;R-HSA-6803388;R-HSA-6803403;R-HSA-6803801
R-HSA-8864260	Transcriptional regulation by the AP-2 (TFAP2) family of transcription factors	20	52	0.003413866	0.102004691	0.973878686	37	44	0.003075418	9606	Homo sapiens	Tfap2a;Erbb2;Cited4;Kctd1;Myc;Kit;Lhb;Mybl2;Tgfa;Apoe;Cdkn1a;Esr1		R-HSA-8869575;R-HSA-8864453;R-HSA-8869568;R-HSA-8865280;R-HSA-8864718;R-HSA-8869580;R-HSA-8864395;R-HSA-8864343;R-HSA-3234081;R-HSA-8869590;R-HSA-8937369;R-HSA-8864278;R-HSA-8864466;R-HSA-8864989;R-HSA-8865244;R-HSA-8864412;R-HSA-8864729;R-HSA-8864999;R-HSA-8869543;R-HSA-8869542;R-HSA-8864737;R-HSA-378978;R-HSA-8864431;R-HSA-8869549;R-HSA-8864426;R-HSA-8864361;R-HSA-8865256;R-HSA-8864936;R-HSA-88…
R-HSA-2473224	Antagonism of Activin by Follistatin	3	4	2.63E-04	0.103837706	0.973878686	2	2	1.40E-04	9606	Homo sapiens	Inhba;Inhbb;Fstl3		R-HSA-2473184;R-HSA-2473186
R-HSA-8951671	RUNX3 regulates YAP1-mediated transcription	5	9	5.91E-04	0.111773827	0.973878686	3	3	2.10E-04	9606	Homo sapiens	Ctgf;Tead3;Tead2;Tead4		R-HSA-8951676;R-HSA-8951695;R-HSA-1989766
R-HSA-3656244	Defective B4GALT1 causes B4GALT1-CDG (CDG-2d)	5	9	5.91E-04	0.111773827	0.973878686	3	3	2.10E-04	9606	Homo sapiens	Acan;Lum;Omd;Ogn;Kera		R-HSA-3656230;R-HSA-9035949;R-HSA-9035950
R-HSA-3656225	Defective CHST6 causes MCDC1	5	9	5.91E-04	0.111773827	0.973878686	1	1	6.99E-05	9606	Homo sapiens	Acan;Lum;Omd;Ogn;Kera		R-HSA-3656269
R-HSA-3656243	Defective ST3GAL3 causes MCT12 and EIEE15	5	9	5.91E-04	0.111773827	0.973878686	1	1	6.99E-05	9606	Homo sapiens	Acan;Lum;Omd;Ogn;Kera		R-HSA-3656258
R-HSA-3371568	Attenuation phase	18	47	0.003085609	0.11892458	0.973878686	3	5	3.49E-04	9606	Homo sapiens	Dnajb1;Hspa1b;Cryba4;Hspb1;Hspa1a;Hspa2;Dedd2		R-HSA-3371554;R-HSA-5082369;R-HSA-5082384
R-HSA-5334118	DNA methylation	14	35	0.002297794	0.121779553	0.973878686	7	7	4.89E-04	9606	Homo sapiens	Hist1h2ac;Dnmt3l;Hist1h2ab;Hist1h2bc;Hist1h2ae;H2afx;Hist1h4k;Hist1h3d;Hist1h4i;Uhrf1;Hist1h4j;H2afj;Hist2h2ac;Hist1h3g;Hist1h4h;Hist1h2bk;Hist1h2bj;Hist1h4a;Hist1h4b;Hist1h2bn		R-HSA-5334097;R-HSA-5334160;R-HSA-5334179;R-HSA-5334099;R-HSA-5334164;R-HSA-5334151;R-HSA-5334152
R-HSA-2214320	Anchoring fibril formation	7	15	9.85E-04	0.132889872	0.973878686	4	4	2.80E-04	9606	Homo sapiens	Col1a1;Col4a3;Col4a4;Lamb3;Col7a1;Tll2;Lamc2		R-HSA-2214324;R-HSA-2213195;R-HSA-2214330;R-HSA-2396234
R-HSA-9616222	Transcriptional regulation of granulopoiesis	25	70	0.004595588	0.135814721	0.973878686	26	27	0.001887188	9606	Homo sapiens	Hist1h2ac;Hist1h2ab;Hist1h2ae;H2afx;Cebpb;Cebpa;Hist1h3d;Myc;Hist1h3g;Rara;Hist1h2bk;Hist1h2bj;Hist1h2bn;Runx1;Hist1h2bc;Hist1h4k;Fli1;Hist1h4i;Hist1h4j;H2afj;Hist2h2ac;Hist1h4h;Stat3;Hist1h4a;Cdkn1a;Hist1h4b		R-HSA-9616214;R-HSA-9618582;R-HSA-9618586;R-HSA-9622363;R-HSA-9618584;R-HSA-9622367;R-HSA-9624668;R-HSA-9634433;R-HSA-9617217;R-HSA-9634442;R-HSA-9634446;R-HSA-9634445;R-HSA-9622386;R-HSA-9616243;R-HSA-9624112;R-HSA-9616241;R-HSA-9617207;R-HSA-8865505;R-HSA-9624120;R-HSA-9617209;R-HSA-9617087;R-HSA-9634430;R-HSA-9634429;R-HSA-9617194;R-HSA-9617067;R-HSA-9622377
R-HSA-3560783	Defective B4GALT7 causes EDS, progeroid type	9	21	0.001378676	0.14103004	0.973878686	1	1	6.99E-05	9606	Homo sapiens	Sdc4;Gpc1;Sdc2;Sdc1;Gpc3;Gpc2;Agrn;Gpc6;Dcn		R-HSA-3560804
R-HSA-4420332	Defective B3GALT6 causes EDSP2 and SEMDJL1	9	21	0.001378676	0.14103004	0.973878686	1	1	6.99E-05	9606	Homo sapiens	Sdc4;Gpc1;Sdc2;Sdc1;Gpc3;Gpc2;Agrn;Gpc6;Dcn		R-HSA-4420365
R-HSA-3928663	EPHA-mediated growth cone collapse	13	33	0.002166492	0.142834798	0.973878686	4	4	2.80E-04	9606	Homo sapiens	Lyn;Efna1;Efna2;Efna3;Src;Myh14;Epha1;Epha2;Epha3;Epha7;Myh9;Efna4;Efna5		R-HSA-3928651;R-HSA-3928602;R-HSA-3928648;R-HSA-3928616
R-HSA-3000171	Non-integrin membrane-ECM interactions	22	61	0.004004727	0.143530596	0.973878686	22	22	0.001537709	9606	Homo sapiens	Col1a1;Col4a3;Col5a2;Col11a2;Sdc4;Col4a4;Sdc2;Tnc;Ntn4;Lama5;Itgb4;Lama1;Lamb3;Lama2;Nrxn1;Actn1;Sdc1;Pdgfb;Lamc2;Thbs1;Agrn;Ddr1		R-HSA-2731081;R-HSA-2328129;R-HSA-2750187;R-HSA-2731147;R-HSA-2681675;R-HSA-2731149;R-HSA-2465890;R-HSA-2750177;R-HSA-2731075;R-HSA-2731074;R-HSA-2731141;R-HSA-2750181;R-HSA-2731078;R-HSA-2426263;R-HSA-2684507;R-HSA-2396337;R-HSA-2396113;R-HSA-2426355;R-HSA-2681694;R-HSA-2327738;R-HSA-2731123;R-HSA-2731122
R-HSA-428359	Insulin-like Growth Factor-2 mRNA Binding Proteins (IGF2BPs/IMPs/VICKZs) bind RNA	6	13	8.53E-04	0.161832396	0.973878686	2	3	2.10E-04	9606	Homo sapiens	Myc;Cd44		R-HSA-428287;R-HSA-428296
R-HSA-3000157	Laminin interactions	12	31	0.002035189	0.167619343	0.973878686	15	15	0.001048438	9606	Homo sapiens	Lama5;Col18a1;Itgb4;Itga3;Col4a3;Lama1;Col4a4;Lamb3;Col7a1;Lama2;Itga7;Lamc2		R-HSA-3787997;R-HSA-4084507;R-HSA-2426530;R-HSA-4084505;R-HSA-3907292;R-HSA-4084501;R-HSA-216051;R-HSA-2426676;R-HSA-2328145;R-HSA-216048;R-HSA-2426450;R-HSA-2396083;R-HSA-2327803;R-HSA-216058;R-HSA-349626
R-HSA-6785631	ERBB2 Regulates Cell Motility	8	19	0.001247374	0.16932551	0.973878686	2	2	1.40E-04	9606	Homo sapiens	Erbb2;Erbb4;Erbb3;Nrg1;Hbegf		R-HSA-6785636;R-HSA-6785648
R-HSA-3560801	Defective B3GAT3 causes JDSSDHD	9	22	0.001444328	0.170206203	0.973878686	1	1	6.99E-05	9606	Homo sapiens	Sdc4;Gpc1;Sdc2;Sdc1;Gpc3;Gpc2;Agrn;Gpc6;Dcn		R-HSA-3560802
R-HSA-2660825	Signaling by NOTCH1 t(7;9)(NOTCH1:M1580_K2555) Translocation Mutant	4	8	5.25E-04	0.188952862	0.973878686	5	5	3.49E-04	9606	Homo sapiens	Jag2;Jag1;Notch1;Dll1		R-HSA-2660815;R-HSA-2660816;R-HSA-2660819;R-HSA-2666278;R-HSA-2660822
R-HSA-9764302	Regulation of CDH19 Expression and Function	4	8	5.25E-04	0.188952862	0.973878686	5	5	3.49E-04	9606	Homo sapiens	Cdh19;Jup;Zc3h12a		R-HSA-9774195;R-HSA-9773218;R-HSA-9774168;R-HSA-9773208;R-HSA-9773192
R-HSA-2660826	Constitutive Signaling by NOTCH1 t(7;9)(NOTCH1:M1580_K2555) Translocation Mutant	4	8	5.25E-04	0.188952862	0.973878686	5	5	3.49E-04	9606	Homo sapiens	Jag2;Jag1;Notch1;Dll1		R-HSA-2660815;R-HSA-2660816;R-HSA-2660819;R-HSA-2666278;R-HSA-2660822
R-HSA-5660668	CLEC7A/inflammasome pathway	4	8	5.25E-04	0.188952862	0.973878686	2	4	2.80E-04	9606	Homo sapiens	Il1b;Rela		R-HSA-5660663;R-HSA-5660622
R-HSA-1253288	Downregulation of ERBB4 signaling	5	11	7.22E-04	0.198799536	0.973878686	5	5	3.49E-04	9606	Homo sapiens	Src;Erbb4;Wwp1		R-HSA-1253282;R-HSA-1253300;R-HSA-9612219;R-HSA-1973956;R-HSA-1977296
R-HSA-164940	Nef mediated downregulation of MHC class I complex cell surface expression	5	11	7.22E-04	0.198799536	0.973878686	4	4	2.80E-04	9606	Homo sapiens	Ap1m2;Ap1s2;Ap1s1;B2m		R-HSA-182243;R-HSA-182263;R-HSA-182279;R-HSA-182286
R-HSA-419812	Calcitonin-like ligand receptors	5	11	7.22E-04	0.198799536	0.973878686	6	8	5.59E-04	9606	Homo sapiens	Ramp3;Calcb;Calcrl;Adm2		R-HSA-420214;R-HSA-419843;R-HSA-9702354;R-HSA-9733292;R-HSA-420127;R-HSA-420265
R-HSA-111453	BH3-only proteins associate with and inactivate anti-apoptotic BCL-2 members	5	11	7.22E-04	0.198799536	0.973878686	3	5	3.49E-04	9606	Homo sapiens	Pmaip1;Bcl2l1;Stat3;Bbc3		R-HSA-508163;R-HSA-508162;R-HSA-6790025
R-HSA-351906	Apoptotic cleavage of cell adhesion proteins	5	11	7.22E-04	0.198799536	0.973878686	5	10	6.99E-04	9606	Homo sapiens	Cdh1;Pkp1;Dsg2;Dsg3;Tjp2		R-HSA-351877;R-HSA-202939;R-HSA-201595;R-HSA-351871;R-HSA-201631
R-HSA-8941332	RUNX2 regulates genes involved in cell migration	6	14	9.19E-04	0.202987227	0.973878686	6	7	4.89E-04	9606	Homo sapiens	Mmp13;Itga5;Itgbl1		R-HSA-8939833;R-HSA-8940001;R-HSA-8939667;R-HSA-8939829;R-HSA-8939670;R-HSA-8940007
R-HSA-9636667	Manipulation of host energy metabolism	2	3	1.97E-04	0.205935518	0.973878686	2	2	1.40E-04	9606	Homo sapiens	Pgk1;Eno1		R-HSA-9636658;R-HSA-9636669
R-HSA-432030	Transport of glycerol from adipocytes to the liver by Aquaporins	2	3	1.97E-04	0.205935518	0.973878686	2	2	1.40E-04	9606	Homo sapiens	Aqp9		R-HSA-432049;R-HSA-432074
R-HSA-352238	Breakdown of the nuclear lamina	2	3	1.97E-04	0.205935518	0.973878686	2	3	2.10E-04	9606	Homo sapiens	Lmna;Lmnb1		R-HSA-264871;R-HSA-264865
R-HSA-73728	RNA Polymerase I Promoter Opening	12	33	0.002166492	0.221576365	0.973878686	1	2	1.40E-04	9606	Homo sapiens	Hist1h2ac;Hist1h2ab;Hist1h2bc;Hist1h2ae;H2afx;Hist1h4k;Hist1h3d;Hist1h4i;Hist1h4j;H2afj;Hist2h2ac;Hist1h3g;Hist1h4h;Hist1h2bk;Hist1h2bj;Hist1h4a;Hist1h4b;Hist1h2bn		R-HSA-73718
R-HSA-3371571	HSF1-dependent transactivation	20	59	0.003873424	0.226631143	0.973878686	6	8	5.59E-04	9606	Homo sapiens	Akt1s1;Camk2b;Dnajb1;Cryba4;Hspb1;Hspa1b;Hspa1a;Hspa2;Dedd2		R-HSA-3371554;R-HSA-5082405;R-HSA-5082356;R-HSA-5082369;R-HSA-5082384;R-HSA-5082387
R-HSA-9694614	Attachment and Entry	10	27	0.001772584	0.231181814	0.973878686	6	11	7.69E-04	9606	Homo sapiens	Sdc4;Gpc1;Sdc2;Sdc1;Gpc3;Furin;Gpc2;Tmprss2;Agrn;Gpc6		R-HSA-9694579;R-HSA-9694661;R-HSA-9681514;R-HSA-9699007;R-HSA-9697423;R-HSA-9698988
R-HSA-2142850	Hyaluronan biosynthesis and export	3	6	3.94E-04	0.237908897	0.973878686	2	3	2.10E-04	9606	Homo sapiens	Has1;Has2;Cemip		R-HSA-2160851;R-HSA-5693356
R-HSA-9702506	Drug resistance of FLT3 mutants	1	1	6.57E-05	0.244423641	0.973878686	14	14	9.79E-04	9606	Homo sapiens	Flt3		R-HSA-9702613;R-HSA-9702997;R-HSA-9702583;R-HSA-9702578;R-HSA-9702589;R-HSA-9702623;R-HSA-9702618;R-HSA-9702629;R-HSA-9703008;R-HSA-9702593;R-HSA-9702638;R-HSA-9702607;R-HSA-9702601;R-HSA-9702570
R-HSA-9669937	Drug resistance of KIT mutants	1	1	6.57E-05	0.244423641	0.973878686	7	7	4.89E-04	9606	Homo sapiens	Kit		R-HSA-9669859;R-HSA-9669874;R-HSA-9669863;R-HSA-9669878;R-HSA-9669855;R-HSA-9669870;R-HSA-9669868
R-HSA-9669921	KIT mutants bind TKIs	1	1	6.57E-05	0.244423641	0.973878686	3	3	2.10E-04	9606	Homo sapiens	Kit		R-HSA-9681382;R-HSA-9669898;R-HSA-9669900
R-HSA-9702509	FLT3 mutants bind TKIs	1	1	6.57E-05	0.244423641	0.973878686	2	2	1.40E-04	9606	Homo sapiens	Flt3		R-HSA-9702508;R-HSA-9702510
R-HSA-9672387	Defective F8 accelerates dissociation of the A2 domain	1	1	6.57E-05	0.244423641	0.973878686	2	2	1.40E-04	9606	Homo sapiens	F8		R-HSA-9670049;R-HSA-9670054
R-HSA-9702636	tandutinib-resistant FLT3 mutants	1	1	6.57E-05	0.244423641	0.973878686	1	1	6.99E-05	9606	Homo sapiens	Flt3		R-HSA-9702638
R-HSA-5602410	TLR3 deficiency - HSE	1	1	6.57E-05	0.244423641	0.973878686	1	1	6.99E-05	9606	Homo sapiens	Tlr3		R-HSA-5602549
R-HSA-9702577	semaxanib-resistant FLT3 mutants	1	1	6.57E-05	0.244423641	0.973878686	1	1	6.99E-05	9606	Homo sapiens	Flt3		R-HSA-9702578
R-HSA-9669926	Nilotinib-resistant KIT mutants	1	1	6.57E-05	0.244423641	0.973878686	1	1	6.99E-05	9606	Homo sapiens	Kit		R-HSA-9669868
R-HSA-9702605	pexidartinib-resistant FLT3 mutants	1	1	6.57E-05	0.244423641	0.973878686	1	1	6.99E-05	9606	Homo sapiens	Flt3		R-HSA-9702607
R-HSA-9669936	Sorafenib-resistant KIT mutants	1	1	6.57E-05	0.244423641	0.973878686	1	1	6.99E-05	9606	Homo sapiens	Kit		R-HSA-9669874
R-HSA-9702596	lestaurtinib-resistant FLT3 mutants	1	1	6.57E-05	0.244423641	0.973878686	1	1	6.99E-05	9606	Homo sapiens	Flt3		R-HSA-9702593
R-HSA-9703009	tamatinib-resistant FLT3 mutants	1	1	6.57E-05	0.244423641	0.973878686	1	1	6.99E-05	9606	Homo sapiens	Flt3		R-HSA-9703008
R-HSA-9702620	quizartinib-resistant FLT3 mutants	1	1	6.57E-05	0.244423641	0.973878686	1	1	6.99E-05	9606	Homo sapiens	Flt3		R-HSA-9702618
R-HSA-9669914	Dasatinib-resistant KIT mutants	1	1	6.57E-05	0.244423641	0.973878686	1	1	6.99E-05	9606	Homo sapiens	Kit		R-HSA-9669855
R-HSA-9672397	Defective F8 secretion	1	1	6.57E-05	0.244423641	0.973878686	1	1	6.99E-05	9606	Homo sapiens	F8		R-HSA-9661980
R-HSA-9702998	linifanib-resistant FLT3 mutants	1	1	6.57E-05	0.244423641	0.973878686	1	1	6.99E-05	9606	Homo sapiens	Flt3		R-HSA-9702997
R-HSA-9672395	Defective F8 binding to the cell membrane	1	1	6.57E-05	0.244423641	0.973878686	1	1	6.99E-05	9606	Homo sapiens	F8		R-HSA-9670189
R-HSA-9702614	ponatinib-resistant FLT3 mutants	1	1	6.57E-05	0.244423641	0.973878686	1	1	6.99E-05	9606	Homo sapiens	Flt3		R-HSA-9702613
R-HSA-9702590	gilteritinib-resistant FLT3 mutants	1	1	6.57E-05	0.244423641	0.973878686	1	1	6.99E-05	9606	Homo sapiens	Flt3		R-HSA-9702589
R-HSA-9702624	sorafenib-resistant FLT3 mutants	1	1	6.57E-05	0.244423641	0.973878686	1	1	6.99E-05	9606	Homo sapiens	Flt3		R-HSA-9702623
R-HSA-9669917	Imatinib-resistant KIT mutants	1	1	6.57E-05	0.244423641	0.973878686	1	1	6.99E-05	9606	Homo sapiens	Kit		R-HSA-9669859
R-HSA-9702581	crenolanib-resistant FLT3 mutants	1	1	6.57E-05	0.244423641	0.973878686	1	1	6.99E-05	9606	Homo sapiens	Flt3		R-HSA-9702583
R-HSA-9702632	sunitinib-resistant FLT3 mutants	1	1	6.57E-05	0.244423641	0.973878686	1	1	6.99E-05	9606	Homo sapiens	Flt3		R-HSA-9702629
R-HSA-5467345	Deletions in the AXIN1 gene destabilize the destruction complex	1	1	6.57E-05	0.244423641	0.973878686	1	1	6.99E-05	9606	Homo sapiens	Axin1		R-HSA-5251562
R-HSA-9669924	Masitinib-resistant KIT mutants	1	1	6.57E-05	0.244423641	0.973878686	1	1	6.99E-05	9606	Homo sapiens	Kit		R-HSA-9669863
R-HSA-5340573	LGK974 inhibits PORCN	1	1	6.57E-05	0.244423641	0.973878686	1	1	6.99E-05	9606	Homo sapiens	Porcn		R-HSA-5340560
R-HSA-9702569	KW2449-resistant FLT3 mutants	1	1	6.57E-05	0.244423641	0.973878686	1	1	6.99E-05	9606	Homo sapiens	Flt3		R-HSA-9702570
R-HSA-9702600	midostaurin-resistant FLT3 mutants	1	1	6.57E-05	0.244423641	0.973878686	1	1	6.99E-05	9606	Homo sapiens	Flt3		R-HSA-9702601
R-HSA-9669934	Sunitinib-resistant KIT mutants	1	1	6.57E-05	0.244423641	0.973878686	1	1	6.99E-05	9606	Homo sapiens	Kit		R-HSA-9669878
R-HSA-9669929	Regorafenib-resistant KIT mutants	1	1	6.57E-05	0.244423641	0.973878686	1	1	6.99E-05	9606	Homo sapiens	Kit		R-HSA-9669870
R-HSA-380108	Chemokine receptors bind chemokines	19	57	0.003742122	0.255274322	0.973878686	11	19	0.001328021	9606	Homo sapiens	Cxcl11;Xcr1;Cxcr2;Ppbp;Ccl11;Cxcl9;Ccl8;Ccl20;Ccr8;Cxcl1;Ccr6;Cxcl2;Ccr3;Cxcl5		R-HSA-373813;R-HSA-373061;R-HSA-443986;R-HSA-373073;R-HSA-8862733;R-HSA-373087;R-HSA-373791;R-HSA-374248;R-HSA-373339;R-HSA-3296301;R-HSA-8851352
R-HSA-164938	Nef-mediates down modulation of cell surface receptors by recruiting them to clathrin adapters	8	22	0.001444328	0.279064732	0.973878686	12	15	0.001048438	9606	Homo sapiens	Ap1m2;Cd4;Ap1s2;Ap1s1;Cd28;B2m;Arf5		R-HSA-182243;R-HSA-167537;R-HSA-167601;R-HSA-167633;R-HSA-182279;R-HSA-182263;R-HSA-167637;R-HSA-182286;R-HSA-200879;R-HSA-167566;R-HSA-167630;R-HSA-167597
R-HSA-3928665	EPH-ephrin mediated repulsion of cells	18	55	0.003610819	0.286927185	0.973878686	9	9	6.29E-04	9606	Homo sapiens	Lyn;Efnb1;Tiam1;Efna1;Aph1a;Efna2;Efna3;Src;Ephb1;Epha1;Epha2;Ephb3;Epha3;Ephb6;Epha7;Efna4;Efna5;Actg1		R-HSA-4093327;R-HSA-3928607;R-HSA-3928654;R-HSA-3928604;R-HSA-3928642;R-HSA-3928657;R-HSA-3928656;R-HSA-3928628;R-HSA-3928660
R-HSA-446728	Cell junction organization	39	126	0.008272059	0.288388999	0.973878686	43	70	0.00489271	9606	Homo sapiens	Crb3;Vasp;Col17a1;Arhgef6;Cldn10;Nectin1;Hoxc8;Cdh9;Nectin2;Nectin4;Cdh6;Cdh4;Cdh3;Rnase4;Cdh2;Cdh1;Lamb3;Cadm2;Cdh24;Zc3h12a;Actg1;Plec;Pard6b;Cldn23;Cldn3;Cldn4;Jup;Krt14;Krt5;F11r;Cdh19;Zeb2;Itgb4;Cdh15;Actn1;Fblim1;Lamc2;Sdk2		R-HSA-430341;R-HSA-5692437;R-HSA-419011;R-HSA-446083;R-HSA-9760402;R-HSA-432909;R-HSA-419981;R-HSA-430347;R-HSA-9774168;R-HSA-9773208;R-HSA-446089;R-HSA-9833671;R-HSA-9760965;R-HSA-9760641;R-HSA-9761025;R-HSA-9761027;R-HSA-9761421;R-HSA-446364;R-HSA-9760399;R-HSA-9833674;R-HSA-9773192;R-HSA-9833672;R-HSA-420582;R-HSA-430308;R-HSA-420580;R-HSA-9774195;R-HSA-373741;R-HSA-433711;R-HSA-420591;R-HSA-4…
R-HSA-8874081	MET activates PTK2 signaling	11	32	0.00210084	0.290153251	0.973878686	5	5	3.49E-04	9606	Homo sapiens	Lama5;Col1a1;Lama1;Col5a2;Itga3;Lamb3;Col11a2;Lama2;Src;Hgf;Lamc2		R-HSA-8874083;R-HSA-8874082;R-HSA-8874080;R-HSA-8874079;R-HSA-8874078
R-HSA-383280	Nuclear Receptor transcription pathway	27	86	0.005646008	0.303214964	0.973878686	2	2	1.40E-04	9606	Homo sapiens	Nr3c2;Nr2f6;Rarg;Ncor2;Nr1d1;Vdr;Nr1h4;Rorc;Ppard;Esr1;Pparg;Esrra;Ar;Rara;Pgr;Rxrg;Ear2;Nr5a2;Nr4a1		R-HSA-382096;R-HSA-376419
R-HSA-8931987	RUNX1 regulates estrogen receptor mediated transcription	4	10	6.57E-04	0.308638288	0.973878686	8	8	5.59E-04	9606	Homo sapiens	Axin1;Esr1;Runx1		R-HSA-8932076;R-HSA-8931981;R-HSA-8932033;R-HSA-8932084;R-HSA-8932020;R-HSA-8932037;R-HSA-8932021;R-HSA-8932070
R-HSA-8949275	RUNX3 Regulates Immune Response and Cell Migration	4	10	6.57E-04	0.308638288	0.973878686	4	5	3.49E-04	9606	Homo sapiens	Itga4;Rorc		R-HSA-8949276;R-HSA-8949343;R-HSA-8949301;R-HSA-8949335
R-HSA-209822	Glycoprotein hormones	4	10	6.57E-04	0.308638288	0.973878686	3	4	2.80E-04	9606	Homo sapiens	Lhb;Inhba;Inhbb		R-HSA-378978;R-HSA-378956;R-HSA-378975
R-HSA-9026357	NTF4 activates NTRK2 (TRKB) signaling	2	4	2.63E-04	0.308680318	0.973878686	3	3	2.10E-04	9606	Homo sapiens	Ntf5;Ntrk2		R-HSA-9026377;R-HSA-9026510;R-HSA-9026358
R-HSA-9025046	NTF3 activates NTRK2 (TRKB) signaling	2	4	2.63E-04	0.308680318	0.973878686	3	3	2.10E-04	9606	Homo sapiens	Ntrk2;Ntf3		R-HSA-9025033;R-HSA-9026366;R-HSA-9026502
R-HSA-9818749	Regulation of NFE2L2 gene expression	2	4	2.63E-04	0.308680318	0.973878686	3	3	2.10E-04	9606	Homo sapiens	Notch1;Myc		R-HSA-9762100;R-HSA-9762102;R-HSA-9762097
R-HSA-5683177	Defective ABCC8 can cause hypo- and hyper-glycemias	2	4	2.63E-04	0.308680318	0.973878686	2	2	1.40E-04	9606	Homo sapiens	Abcc8;Kcnj11		R-HSA-5683209;R-HSA-5683113
R-HSA-8951911	RUNX3 regulates RUNX1-mediated transcription	2	4	2.63E-04	0.308680318	0.973878686	2	2	1.40E-04	9606	Homo sapiens	Runx1		R-HSA-8951926;R-HSA-8951910
R-HSA-8985801	Regulation of cortical dendrite branching	2	4	2.63E-04	0.308680318	0.973878686	2	2	1.40E-04	9606	Homo sapiens	Nck2;Slit1		R-HSA-8985812;R-HSA-8985799
R-HSA-1299308	Tandem of pore domain in a weak inwardly rectifying K+ channels (TWIK)	2	4	2.63E-04	0.308680318	0.973878686	1	1	6.99E-05	9606	Homo sapiens	Kcnk1;Kcnk7		R-HSA-1299304
R-HSA-210991	Basigin interactions	9	26	0.001706933	0.308923832	0.973878686	10	10	6.99E-04	9606	Homo sapiens	Atp1b1;Slc7a5;Itga3;Slc7a8;Bsg;Slc7a11;Slc16a3;Slc16a8;Mup3		R-HSA-204434;R-HSA-204465;R-HSA-204485;R-HSA-204549;R-HSA-204500;R-HSA-375133;R-HSA-375135;R-HSA-204392;R-HSA-204600;R-HSA-375131
R-HSA-69478	G2/M DNA replication checkpoint	3	7	4.60E-04	0.312998179	0.973878686	2	2	1.40E-04	9606	Homo sapiens	Ccnb2;Wee1;Pkmyt1		R-HSA-170070;R-HSA-170055
R-HSA-420597	Nectin/Necl trans heterodimerization	3	7	4.60E-04	0.312998179	0.973878686	4	8	5.59E-04	9606	Homo sapiens	Nectin1;Nectin2;Nectin4		R-HSA-420598;R-HSA-420582;R-HSA-420580;R-HSA-420591
R-HSA-2559582	Senescence-Associated Secretory Phenotype (SASP)	28	90	0.005908613	0.31542134	0.973878686	22	22	0.001537709	9606	Homo sapiens	Hist1h2ac;Hist1h2ab;Ube2s;Hist1h2ae;H2afx;Cebpb;Hist1h3d;Ube2c;Cdh1;Hist1h3g;Hist1h2bk;Hist1h2bj;Cdkn2b;Cdkn2d;Hist1h2bn;Hist1h2bc;Jun;Hist1h4k;Fos;Rela;Rps6ka3;Hist1h4i;Hist1h4j;H2afj;Hist2h2ac;Il1b;Hist1h4h;Stat3;Hist1h4a;Cdkn1a;Hist1h4b		R-HSA-3790137;R-HSA-182594;R-HSA-4568740;R-HSA-3857336;R-HSA-3857305;R-HSA-4568737;R-HSA-3857308;R-HSA-3858387;R-HSA-3857328;R-HSA-3790130;R-HSA-3797202;R-HSA-3857329;R-HSA-3788725;R-HSA-3788724;R-HSA-3788745;R-HSA-3788748;R-HSA-3797196;R-HSA-3788705;R-HSA-198746;R-HSA-3857345;R-HSA-3788708;R-HSA-3857348
R-HSA-3214815	HDACs deacetylate histones	20	63	0.004136029	0.318725521	0.973878686	5	5	3.49E-04	9606	Homo sapiens	Hist1h2ac;Hist1h2ab;Ncor2;Hist1h2ae;H2afx;Hmg20b;Hist1h3d;Mta1;Hist1h3g;Hist1h2bk;Hist1h2bj;Hist1h2bn;Sap30;Hist1h2bc;Hist1h4k;Hist1h4i;Hist1h4j;Bin1;Hist2h2ac;Hist1h4h;Rbp1;Hist1h2ah;Hist1h4a;Hist1h4b;Hist1h2al		R-HSA-3777129;R-HSA-3782637;R-HSA-3782655;R-HSA-9679787;R-HSA-3769447
R-HSA-156711	Polo-like kinase mediated events	8	23	0.001509979	0.319316211	0.973878686	15	15	0.001048438	9606	Homo sapiens	Ccnb2;Mpp2;Wee1;Plk1;Mybl2;Pkmyt1		R-HSA-162657;R-HSA-156678;R-HSA-4088152;R-HSA-4088441;R-HSA-4088439;R-HSA-4088309;R-HSA-4088306;R-HSA-4088307;R-HSA-4088305;R-HSA-4088298;R-HSA-4088299;R-HSA-4088134;R-HSA-156699;R-HSA-4088130;R-HSA-4088162
R-HSA-3371511	HSF1 activation	14	43	0.002823004	0.323760316	0.973878686	1	7	4.89E-04	9606	Homo sapiens	Dnajb1;Cryba4;Hspb1;Hspa1b;Hspa1a;Dedd2		R-HSA-4793819
R-HSA-171306	Packaging Of Telomere Ends	11	33	0.002166492	0.323783384	0.973878686	2	2	1.40E-04	9606	Homo sapiens	Hist1h2ac;Hist1h2ab;Hist1h2bc;Hist1h2ae;H2afx;Hist1h4k;Hist1h4i;Hist1h4j;H2afj;Hist2h2ac;Hist1h4h;Hist1h2bk;Hist1h2bj;Hist1h4a;Hist1h4b;Hist1h2bn		R-HSA-181450;R-HSA-176700
R-HSA-388844	Receptor-type tyrosine-protein phosphatases	7	20	0.001313025	0.330541471	0.973878686	5	6	4.19E-04	9606	Homo sapiens	Ptprd;Slitrk6;Ppfia3;Slitrk4;Ppfia2;Ptprf		R-HSA-6798258;R-HSA-6797810;R-HSA-6800380;R-HSA-6797803;R-HSA-388824
R-HSA-6804116	TP53 Regulates Transcription of Genes Involved in G1 Cell Cycle Arrest	7	20	0.001313025	0.330541471	0.973878686	12	17	0.00118823	9606	Homo sapiens	Ccne1;Pcbp4;Cdkn1a;E2f8		R-HSA-6803411;R-HSA-8953037;R-HSA-6798353;R-HSA-6803391;R-HSA-69562;R-HSA-6803388;R-HSA-187934;R-HSA-6803403;R-HSA-6798347;R-HSA-8953013;R-HSA-6803801;R-HSA-6803400
R-HSA-1251985	Nuclear signaling by ERBB4	15	47	0.003085609	0.342452734	0.973878686	34	34	0.002376459	9606	Homo sapiens	Aph1a;Sparc;Src;Erbb4;Pgr;Apoe;Nrg1;Esr1;Hbegf		R-HSA-1254291;R-HSA-9612243;R-HSA-8954185;R-HSA-1254290;R-HSA-9612246;R-HSA-9612440;R-HSA-1251992;R-HSA-8954179;R-HSA-1253343;R-HSA-9612255;R-HSA-1251997;R-HSA-8954182;R-HSA-9612444;R-HSA-9612445;R-HSA-9612672;R-HSA-1253319;R-HSA-8954207;R-HSA-1253321;R-HSA-1253325;R-HSA-1254285;R-HSA-8954199;R-HSA-1254386;R-HSA-9612278;R-HSA-9612277;R-HSA-8954208;R-HSA-1254392;R-HSA-9612671;R-HSA-9612448;R-HSA-9…
R-HSA-2129379	Molecules associated with elastic fibres	12	37	0.002429097	0.345876407	0.973878686	7	10	6.99E-04	9606	Homo sapiens	Mfap4;Fbn2;Cd4;Tgfb2;Eln;Mfap2;Ltbp3;Itga8;Bmp7;Fbn1		R-HSA-2161282;R-HSA-2328033;R-HSA-2328048;R-HSA-2395328;R-HSA-2396399;R-HSA-1592387;R-HSA-2395320
R-HSA-2173796	SMAD2/SMAD3:SMAD4 heterotrimer regulates transcription	14	44	0.002888655	0.353804455	0.973878686	15	24	0.001677501	9606	Homo sapiens	Tgif1;Myc;E2f2;Furin;Ccnc;Serpine1;Junb;Cdkn2b;Smad7		R-HSA-2186785;R-HSA-2187303;R-HSA-9733203;R-HSA-9736979;R-HSA-9736959;R-HSA-9736984;R-HSA-9736953;R-HSA-2186771;R-HSA-9736992;R-HSA-1484099;R-HSA-2127257;R-HSA-2176475;R-HSA-2106586;R-HSA-2187293;R-HSA-2186780
R-HSA-5682910	LGI-ADAM interactions	5	14	9.19E-04	0.356255948	0.973878686	5	5	3.49E-04	9606	Homo sapiens	Adam22;Lgi1;Adam23;Cacng4		R-HSA-5682709;R-HSA-5682802;R-HSA-5682769;R-HSA-5682794;R-HSA-5682826
R-HSA-5576892	Phase 0 - rapid depolarisation	11	34	0.002232143	0.358192845	0.973878686	2	2	1.40E-04	9606	Homo sapiens	Camk2b;Fgf14;Scn7a;Scn5a;Scn4a;Scn3a;Scn4b;Cacng4;Fgf12;Scn1b		R-HSA-5577213;R-HSA-5576895
R-HSA-1474228	Degradation of the extracellular matrix	44	148	0.009716387	0.367617024	0.973878686	75	105	0.007339065	9606	Homo sapiens	Fbn2;Col17a1;Col18a1;Col12a1;Col11a2;Eln;Klk7;Ctss;Cdh1;Lamb3;Bsg;Furin;Cma1;Cd44;Adamts1;Mmp11;Mmp13;Col1a1;Mme;Col4a3;Col5a2;Mmp15;Col4a4;Col7a1;Adamts4;Mmp16;Capn6;Capn1;Col6a5;Adamts9;Timp1;Mmp19;Col9a3;Timp2;Dcn;Acan;Lama5;Tll2;Lamc2;Capn12;Fbn1		R-HSA-3828025;R-HSA-1474197;R-HSA-1564179;R-HSA-1592349;R-HSA-3791295;R-HSA-2471842;R-HSA-1604368;R-HSA-1604752;R-HSA-3791155;R-HSA-1602454;R-HSA-1564184;R-HSA-1604360;R-HSA-3788075;R-HSA-1566981;R-HSA-1564164;R-HSA-1566979;R-HSA-3791149;R-HSA-8848658;R-HSA-8855825;R-HSA-1458433;R-HSA-2534206;R-HSA-1604741;R-HSA-3814820;R-HSA-1602488;R-HSA-2168960;R-HSA-2514823;R-HSA-2514831;R-HSA-1454781;R-HSA-1…
R-HSA-2219530	Constitutive Signaling by Aberrant PI3K in Cancer	29	96	0.006302521	0.368030803	0.973878686	1	2	1.40E-04	9606	Homo sapiens	Cd86;Klb;Erbb2;Flt3;Src;Cd80;Hgf;Erbb4;Erbb3;Tgfa;Nrg1;Esr1;Fgfr3;Fgfr4;Hbegf;Fgf22;Fgf5;Fgf7;Fgf9;Trat1;Kit;Cd28;Pdgfb;Icos		R-HSA-2400009
R-HSA-442380	Zinc influx into cells by the SLC39 gene family	4	11	7.22E-04	0.371344805	0.973878686	4	6	4.19E-04	9606	Homo sapiens	Slc39a14;Slc39a2;Slc39a7;Slc39a6		R-HSA-442422;R-HSA-442387;R-HSA-442317;R-HSA-442393
R-HSA-425986	Sodium/Proton exchangers	4	11	7.22E-04	0.371344805	0.973878686	2	4	2.80E-04	9606	Homo sapiens	Slc9a5;Slc9a2;Slc9a9;Slc9a1		R-HSA-425965;R-HSA-425994
R-HSA-1963640	GRB2 events in ERBB2 signaling	7	21	0.001378676	0.37531114	0.973878686	4	4	2.80E-04	9606	Homo sapiens	Erbb2;Erbb4;Nrg1;Hras;Hbegf		R-HSA-1250498;R-HSA-1306969;R-HSA-1250488;R-HSA-1306972
R-HSA-216083	Integrin cell surface interactions	26	86	0.005646008	0.375920178	0.973878686	35	55	0.003844272	9606	Homo sapiens	Col18a1;Itga7;Tnc;Itga8;Itga5;Itga3;Cdh1;Itga4;Bsg;Kdr;Agrn;Cd44;Jam2;Col1a1;Col4a3;Col5a2;Col4a4;Col7a1;Lum;Col6a5;Col9a3;F11r;Vcam1;Icam5;Thbs1;Fbn1		R-HSA-114563;R-HSA-216064;R-HSA-4539779;R-HSA-216068;R-HSA-2467436;R-HSA-199050;R-HSA-265422;R-HSA-265423;R-HSA-265428;R-HSA-204434;R-HSA-265429;R-HSA-202706;R-HSA-265424;R-HSA-265426;R-HSA-4084903;R-HSA-2752115;R-HSA-202718;R-HSA-198941;R-HSA-2752118;R-HSA-4088218;R-HSA-4085083;R-HSA-349603;R-HSA-4088281;R-HSA-216040;R-HSA-2327695;R-HSA-216045;R-HSA-9679740;R-HSA-216050;R-HSA-4086223;R-HSA-40851…
R-HSA-1566948	Elastic fibre formation	14	45	0.002954307	0.384312292	0.973878686	14	17	0.00118823	9606	Homo sapiens	Mfap4;Fbn2;Cd4;Tgfb2;Mfap2;Eln;Ltbp3;Itga8;Furin;Itga5;Bmp7;Fbn1		R-HSA-2161282;R-HSA-2328033;R-HSA-2395328;R-HSA-2328037;R-HSA-2129353;R-HSA-2129385;R-HSA-2396399;R-HSA-2129357;R-HSA-2161293;R-HSA-2129362;R-HSA-2328048;R-HSA-1592387;R-HSA-2395320;R-HSA-2129375
R-HSA-3238698	WNT ligand biogenesis and trafficking	9	28	0.001838235	0.386146259	0.973878686	8	12	8.39E-04	9606	Homo sapiens	Wnt6;Wnt11;Wnt7b;Porcn;Wnt9a;Wnt10a;Wnt2;Wnt4		R-HSA-3247840;R-HSA-3238691;R-HSA-3247843;R-HSA-3247844;R-HSA-3238694;R-HSA-3781941;R-HSA-3247837;R-HSA-3781943
R-HSA-166665	Terminal pathway of complement	3	8	5.25E-04	0.388574974	0.973878686	5	5	3.49E-04	9606	Homo sapiens	C6;C7;Clu		R-HSA-173723;R-HSA-173720;R-HSA-173705;R-HSA-173725;R-HSA-173709
R-HSA-5632681	Ligand-receptor interactions	3	8	5.25E-04	0.388574974	0.973878686	4	4	2.80E-04	9606	Homo sapiens	Hhip;Dhh;Cdon		R-HSA-5632653;R-HSA-5632652;R-HSA-5632649;R-HSA-445448
R-HSA-9667769	Acetylcholine inhibits contraction of outer hair cells	3	8	5.25E-04	0.388574974	0.973878686	4	4	2.80E-04	9606	Homo sapiens	Kcnmb1;Kcnn2;Chrna10		R-HSA-9667809;R-HSA-9663785;R-HSA-9663752;R-HSA-9663736
R-HSA-8852405	Signaling by MST1	3	8	5.25E-04	0.388574974	0.973878686	4	4	2.80E-04	9606	Homo sapiens	Spint1;Mst1r;Spint2		R-HSA-6800198;R-HSA-6800315;R-HSA-8852522;R-HSA-8852552
R-HSA-176417	Phosphorylation of Emi1	3	8	5.25E-04	0.388574974	0.973878686	2	2	1.40E-04	9606	Homo sapiens	Plk1;Cdh1;Cdc20		R-HSA-174122;R-HSA-174174
R-HSA-9652817	Signaling by MAPK mutants	3	8	5.25E-04	0.388574974	0.973878686	1	1	6.99E-05	9606	Homo sapiens	Dusp7;Dusp6;Dusp8		R-HSA-9652816
R-HSA-417957	P2Y receptors	6	18	0.001181723	0.391899852	0.973878686	7	13	9.09E-04	9606	Homo sapiens	P2ry10;Lpar6;P2ry13;P2ry12;P2ry2;Lpar4		R-HSA-417927;R-HSA-417829;R-HSA-417890;R-HSA-417842;R-HSA-417843;R-HSA-417820;R-HSA-9611277
R-HSA-418990	Adherens junctions interactions	20	66	0.004332983	0.393607289	0.973878686	28	49	0.003424897	9606	Homo sapiens	Jup;Nectin1;Hoxc8;Cdh9;Nectin2;Nectin4;Cdh19;Cdh6;Zeb2;Cdh4;Cdh3;Rnase4;Cdh2;Cdh15;Cdh1;Cadm2;Cdh24;Zc3h12a;Actg1		R-HSA-5692437;R-HSA-419011;R-HSA-9760402;R-HSA-9774168;R-HSA-9773208;R-HSA-9833671;R-HSA-9760965;R-HSA-9760641;R-HSA-9761025;R-HSA-9761027;R-HSA-9761421;R-HSA-9760399;R-HSA-9833674;R-HSA-9773192;R-HSA-9833672;R-HSA-420582;R-HSA-420580;R-HSA-9774195;R-HSA-433711;R-HSA-420591;R-HSA-420598;R-HSA-420592;R-HSA-9773218;R-HSA-9761452;R-HSA-433725;R-HSA-419002;R-HSA-419003;R-HSA-419001
R-HSA-9022699	MECP2 regulates neuronal receptors and channels	10	32	0.00210084	0.408435452	0.973878686	10	26	0.001817292	9606	Homo sapiens	Gprin1;Notch1;Oprm1;Grin1;Fkbp5;Ptpn4		R-HSA-9006585;R-HSA-9022728;R-HSA-9021946;R-HSA-9021948;R-HSA-9006588;R-HSA-9022734;R-HSA-9017921;R-HSA-9023345;R-HSA-9017954;R-HSA-9023346
R-HSA-8875791	MET activates STAT3	2	5	3.28E-04	0.408647771	0.973878686	4	4	2.80E-04	9606	Homo sapiens	Hgf;Stat3		R-HSA-2730595;R-HSA-8875817;R-HSA-2730599;R-HSA-8875816
R-HSA-8875513	MET interacts with TNS proteins	2	5	3.28E-04	0.408647771	0.973878686	2	2	1.40E-04	9606	Homo sapiens	Hgf;Tns4		R-HSA-8875523;R-HSA-8875531
R-HSA-1368071	NR1D1 (REV-ERBA) represses gene expression	2	5	3.28E-04	0.408647771	0.973878686	1	1	6.99E-05	9606	Homo sapiens	Elovl3;Nr1d1		R-HSA-5663252
R-HSA-68616	Assembly of the ORC complex at the origin of replication	12	39	0.002560399	0.412407724	0.973878686	2	11	7.69E-04	9606	Homo sapiens	Hist1h2ac;Hist1h2ab;Hist1h2bc;Hist1h2ae;H2afx;Hist1h4k;Hist1h3d;Hist1h4i;Hist1h4j;H2afj;Hist2h2ac;Hist1h3g;Hist1h4h;Hist1h2bk;Hist1h2bj;Hist1h4a;Hist1h4b;Hist1h2bn		R-HSA-9749197;R-HSA-9749098
R-HSA-1963642	PI3K events in ERBB2 signaling	7	22	0.001444328	0.420333298	0.973878686	7	7	4.89E-04	9606	Homo sapiens	Erbb2;Erbb4;Erbb3;Nrg1;Hbegf		R-HSA-1306979;R-HSA-1306963;R-HSA-1306965;R-HSA-1250346;R-HSA-1250462;R-HSA-1250189;R-HSA-1306957
R-HSA-3000170	Syndecan interactions	9	29	0.001903887	0.425287628	0.973878686	15	15	0.001048438	9606	Homo sapiens	Col1a1;Col5a2;Itgb4;Sdc4;Actn1;Sdc2;Sdc1;Tnc;Thbs1		R-HSA-2731081;R-HSA-2750187;R-HSA-2731147;R-HSA-2681675;R-HSA-2731149;R-HSA-2750177;R-HSA-2731075;R-HSA-2731074;R-HSA-2731141;R-HSA-2750181;R-HSA-2731078;R-HSA-2684507;R-HSA-2681694;R-HSA-2731123;R-HSA-2731122
R-HSA-5626467	RHO GTPases activate IQGAPs	11	36	0.002363445	0.428175352	0.973878686	5	5	3.49E-04	9606	Homo sapiens	Tubb3;Tubb2b;Cdh1;Tuba1c;Tuba4a;Tbcb;Actg1;Iqgap2;Iqgap3		R-HSA-5626549;R-HSA-5626469;R-HSA-5672304;R-HSA-5626507;R-HSA-5672329
R-HSA-9670621	Defective Inhibition of DNA Recombination at Telomere	1	2	1.31E-04	0.429114871	0.973878686	2	2	1.40E-04	9606	Homo sapiens	Daxx		R-HSA-9670619;R-HSA-9670620
R-HSA-9006821	Alternative Lengthening of Telomeres (ALT)	1	2	1.31E-04	0.429114871	0.973878686	2	2	1.40E-04	9606	Homo sapiens	Daxx		R-HSA-9670619;R-HSA-9670620
R-HSA-9673013	Diseases of Telomere Maintenance	1	2	1.31E-04	0.429114871	0.973878686	2	2	1.40E-04	9606	Homo sapiens	Daxx		R-HSA-9670619;R-HSA-9670620
R-HSA-9632697	Evasion of Oxidative Stress Induced Senescence Due to Defective p16INK4A binding to CDK4	1	2	1.31E-04	0.429114871	0.973878686	1	1	6.99E-05	9606	Homo sapiens	Cdkn2b		R-HSA-9630792
R-HSA-9672393	Defective F8 binding to von Willebrand factor	1	2	1.31E-04	0.429114871	0.973878686	1	1	6.99E-05	9606	Homo sapiens	F8		R-HSA-9665809
R-HSA-9630791	Evasion of Oncogene Induced Senescence Due to Defective p16INK4A binding to CDK4	1	2	1.31E-04	0.429114871	0.973878686	1	1	6.99E-05	9606	Homo sapiens	Cdkn2b		R-HSA-9630792
R-HSA-6809583	Retinoid metabolism disease events	1	2	1.31E-04	0.429114871	0.973878686	1	1	6.99E-05	9606	Homo sapiens	Rbp4		R-HSA-2466828
R-HSA-5619043	Defective SLC2A1 causes GLUT1 deficiency syndrome 1 (GLUT1DS1)	1	2	1.31E-04	0.429114871	0.973878686	1	1	6.99E-05	9606	Homo sapiens	Slc2a1		R-HSA-5632804
R-HSA-5579031	Defective ACTH causes obesity and POMCD	1	2	1.31E-04	0.429114871	0.973878686	1	1	6.99E-05	9606	Homo sapiens	Mc2r		R-HSA-5603251
R-HSA-4793954	Defective MOGS causes CDG-2b	1	2	1.31E-04	0.429114871	0.973878686	1	1	6.99E-05	9606	Homo sapiens	Mogs		R-HSA-4793947
R-HSA-5602566	TICAM1 deficiency - HSE	1	2	1.31E-04	0.429114871	0.973878686	1	1	6.99E-05	9606	Homo sapiens	Tlr3		R-HSA-5602712
R-HSA-5602415	UNC93B1 deficiency - HSE	1	2	1.31E-04	0.429114871	0.973878686	1	1	6.99E-05	9606	Homo sapiens	Tlr3		R-HSA-5607838
R-HSA-9645722	Defective Intrinsic Pathway for Apoptosis Due to p14ARF Loss of Function	1	2	1.31E-04	0.429114871	0.973878686	1	1	6.99E-05	9606	Homo sapiens	C1qbp		R-HSA-9645766
R-HSA-9670615	Defective Inhibition of DNA Recombination at Telomere Due to ATRX Mutations	1	2	1.31E-04	0.429114871	0.973878686	1	1	6.99E-05	9606	Homo sapiens	Daxx		R-HSA-9670619
R-HSA-9670613	Defective Inhibition of DNA Recombination at Telomere Due to DAXX Mutations	1	2	1.31E-04	0.429114871	0.973878686	1	1	6.99E-05	9606	Homo sapiens	Daxx		R-HSA-9670620
R-HSA-9734091	Drug-mediated inhibition of MET activation	1	2	1.31E-04	0.429114871	0.973878686	1	2	1.40E-04	9606	Homo sapiens	Hgf		R-HSA-9735946
R-HSA-373756	SDK interactions	1	2	1.31E-04	0.429114871	0.973878686	1	2	1.40E-04	9606	Homo sapiens	Sdk2		R-HSA-373741
R-HSA-430116	GP1b-IX-V activation signalling	4	12	7.88E-04	0.4336085	0.973878686	6	7	4.89E-04	9606	Homo sapiens	Col1a1;Gp1bb;Src;Gp5		R-HSA-430096;R-HSA-443439;R-HSA-430076;R-HSA-443418;R-HSA-443402;R-HSA-430073
R-HSA-448706	Interleukin-1 processing	4	12	7.88E-04	0.4336085	0.973878686	2	5	3.49E-04	9606	Homo sapiens	Il1b;Nfkb2;Rela		R-HSA-449058;R-HSA-448703
R-HSA-419408	Lysosphingolipid and LPA receptors	6	19	0.001247374	0.440914397	0.973878686	3	5	3.49E-04	9606	Homo sapiens	Plppr4;Prg4;S1pr5;S1pr4;Lpar2;Lpar1		R-HSA-419428;R-HSA-6797630;R-HSA-419389
R-HSA-1221632	Meiotic synapsis	18	61	0.004004727	0.445255285	0.973878686	6	6	4.19E-04	9606	Homo sapiens	Hist1h2ac;Hist1h2ab;Hist1h2bc;Sun2;Hist1h2ae;Tex12;H2afx;Sycp3;Hist1h4k;Lmna;Hist1h4i;Hist1h4j;Sycp2;H2afj;Hist2h2ac;Hist1h4h;Hist1h2bk;Hist1h2bj;Hspa2;Hist1h4a;Hist1h4b;Lmnb1;Hist1h2bn		R-HSA-912505;R-HSA-912408;R-HSA-912389;R-HSA-912470;R-HSA-912467;R-HSA-912450
R-HSA-6791312	TP53 Regulates Transcription of Cell Cycle Genes	19	65	0.004267332	0.458122594	0.973878686	31	42	0.002935626	9606	Homo sapiens	Art1;Btg2;Plk3;Ccne1;Plagl1;Pcbp4;E2f2;Gadd45a;Sfn;Cdkn1a;E2f8		R-HSA-3215152;R-HSA-6803875;R-HSA-8953037;R-HSA-6803946;R-HSA-6802165;R-HSA-6803892;R-HSA-6803890;R-HSA-6803391;R-HSA-3215144;R-HSA-6798268;R-HSA-6803388;R-HSA-187934;R-HSA-6802170;R-HSA-6791109;R-HSA-6798020;R-HSA-6791235;R-HSA-6798031;R-HSA-6803403;R-HSA-6798347;R-HSA-6798282;R-HSA-6803400;R-HSA-6803411;R-HSA-6803858;R-HSA-6798353;R-HSA-6803871;R-HSA-6803935;R-HSA-6802973;R-HSA-69562;R-HSA-6798…
R-HSA-8869496	TFAP2A acts as a transcriptional repressor during retinoic acid induced cell differentiation	3	9	5.91E-04	0.461955949	0.973878686	7	7	4.89E-04	9606	Homo sapiens	Tfap2a;Mybl2		R-HSA-8869543;R-HSA-8869558;R-HSA-8869542;R-HSA-8869568;R-HSA-8869566;R-HSA-8869549;R-HSA-8869560
R-HSA-6806942	MET Receptor Activation	3	9	5.91E-04	0.461955949	0.973878686	5	5	3.49E-04	9606	Homo sapiens	Spint1;Hgf;Spint2		R-HSA-6806974;R-HSA-6806957;R-HSA-6800299;R-HSA-6800298;R-HSA-6800200
R-HSA-8874211	CREB3 factors activate genes	3	9	5.91E-04	0.461955949	0.973878686	12	21	0.001467813	9606	Homo sapiens	Creb3l3;Creb3l4;Creb3l1		R-HSA-8874212;R-HSA-8874195;R-HSA-8874194;R-HSA-8874209;R-HSA-8874193;R-HSA-8874208;R-HSA-8874206;R-HSA-8874186;R-HSA-8874218;R-HSA-8874202;R-HSA-8874201;R-HSA-8874184
R-HSA-9665686	Signaling by ERBB2 TMD/JMD mutants	9	30	0.001969538	0.464261529	0.973878686	13	13	9.09E-04	9606	Homo sapiens	Erbb2;Erbb4;Erbb3;Nrg1;Hras;Hbegf		R-HSA-9665699;R-HSA-9665698;R-HSA-9665697;R-HSA-9665696;R-HSA-9665703;R-HSA-9665702;R-HSA-9665701;R-HSA-9665700;R-HSA-9665707;R-HSA-9665706;R-HSA-9665705;R-HSA-9665704;R-HSA-9665709
R-HSA-1679131	Trafficking and processing of endosomal TLR	5	16	0.00105042	0.464951541	0.973878686	7	7	4.89E-04	9606	Homo sapiens	Ctss;Tlr9;Tlr8;Tlr7;Tlr3		R-HSA-1678921;R-HSA-1678920;R-HSA-1678923;R-HSA-1678927;R-HSA-1678944;R-HSA-1678981;R-HSA-1678998
R-HSA-2691232	Constitutive Signaling by NOTCH1 HD Domain Mutants	5	16	0.00105042	0.464951541	0.973878686	6	6	4.19E-04	9606	Homo sapiens	Jag2;Jag1;Notch1;Dll1;Neurl1a		R-HSA-2691211;R-HSA-2691226;R-HSA-2691214;R-HSA-2730752;R-HSA-2737728;R-HSA-2691219
R-HSA-2691230	Signaling by NOTCH1 HD Domain Mutants in Cancer	5	16	0.00105042	0.464951541	0.973878686	6	6	4.19E-04	9606	Homo sapiens	Jag2;Jag1;Notch1;Dll1;Neurl1a		R-HSA-2691211;R-HSA-2691226;R-HSA-2691214;R-HSA-2730752;R-HSA-2737728;R-HSA-2691219
R-HSA-75892	Platelet Adhesion to exposed collagen	5	16	0.00105042	0.464951541	0.973878686	6	6	4.19E-04	9606	Homo sapiens	Lyn;Col1a1;Gp1bb;Fcer1g;Gp5		R-HSA-114577;R-HSA-432295;R-HSA-114563;R-HSA-210282;R-HSA-114671;R-HSA-114670
R-HSA-3928664	Ephrin signaling	7	23	0.001509979	0.465024345	0.973878686	11	11	7.69E-04	9606	Homo sapiens	Myl12a;Efnb1;Ephb6;Src;Nck2;Ephb1;Ephb3		R-HSA-3928633;R-HSA-3928639;R-HSA-3928594;R-HSA-3928625;R-HSA-3928641;R-HSA-3928640;R-HSA-3928631;R-HSA-3928615;R-HSA-3928614;R-HSA-4093329;R-HSA-3928580
R-HSA-190872	Transport of connexons to the plasma membrane	7	23	0.001509979	0.465024345	0.973878686	3	3	2.10E-04	9606	Homo sapiens	Gja1;Gjb2;Tubb3;Tubb2b;Tuba1c;Tuba4a		R-HSA-451056;R-HSA-190520;R-HSA-190782
R-HSA-4419969	Depolymerization of the Nuclear Lamina	7	23	0.001509979	0.465024345	0.973878686	5	6	4.19E-04	9606	Homo sapiens	Lmna;Cnep1r1;Lpin3;Lemd2;Emd;Lmnb1		R-HSA-5229194;R-HSA-5195402;R-HSA-5221130;R-HSA-5244669;R-HSA-4419948
R-HSA-190861	Gap junction assembly	12	41	0.002691702	0.479202376	0.973878686	16	16	0.001118334	9606	Homo sapiens	Gja1;Gjb2;Gjb1;Tubb3;Gjb4;Tubb2b;Gjb3;Gjb6;Tuba1c;Tuba4a		R-HSA-191072;R-HSA-1629787;R-HSA-190662;R-HSA-190790;R-HSA-190788;R-HSA-190693;R-HSA-190698;R-HSA-451056;R-HSA-190682;R-HSA-190520;R-HSA-191737;R-HSA-190681;R-HSA-190686;R-HSA-190782;R-HSA-190687;R-HSA-190877
R-HSA-110328	Recognition and association of DNA glycosylase with site containing an affected pyrimidine	12	41	0.002691702	0.479202376	0.973878686	3	21	0.001467813	9606	Homo sapiens	Hist1h2ac;Hist1h2ab;Hist1h2bc;Hist1h2ae;H2afx;Hist1h4k;Ung;Hist1h4i;Hist1h4j;H2afj;Hist2h2ac;Hist1h4h;Hist1h2bk;Hist1h2bj;Hist1h4a;Hist1h4b;Hist1h2bn		R-HSA-110157;R-HSA-110156;R-HSA-9629372
R-HSA-9617828	FOXO-mediated transcription of cell cycle genes	8	27	0.001772584	0.485249948	0.973878686	9	22	0.001537709	9606	Homo sapiens	Pcbp4;Gadd45a;Klf4;Cdkn1a		R-HSA-9617840;R-HSA-9625409;R-HSA-6803411;R-HSA-9618004;R-HSA-6803403;R-HSA-9625406;R-HSA-9617838;R-HSA-9617852;R-HSA-9617853
R-HSA-6785470	tRNA processing in the mitochondrion	13	45	0.002954307	0.493769126	0.973878686	3	3	2.10E-04	9606	Homo sapiens	mt-Nd4;mt-Tc;mt-Nd5;mt-Te;mt-Ta;mt-Co1;mt-Tm;mt-Tl1;mt-Nd1;mt-Nd2;mt-Tn;mt-Tq;mt-Ty		R-HSA-6786854;R-HSA-6786881;R-HSA-6785722
R-HSA-2586552	Signaling by Leptin	4	13	8.53E-04	0.494039178	0.973878686	17	19	0.001328021	9606	Homo sapiens	Socs3;Stat3;Sh2b1;Lepr		R-HSA-2671850;R-HSA-2672302;R-HSA-2671855;R-HSA-2671872;R-HSA-2671873;R-HSA-2730595;R-HSA-2671747;R-HSA-2671876;R-HSA-2730599;R-HSA-2671868;R-HSA-2671742;R-HSA-2671839;R-HSA-2586559;R-HSA-2586555;R-HSA-2671829;R-HSA-2671862;R-HSA-2586553
R-HSA-6799990	Metal sequestration by antimicrobial proteins	4	13	8.53E-04	0.494039178	0.973878686	4	5	3.49E-04	9606	Homo sapiens	Has2;S100a9;S100a8;Lcn2		R-HSA-5229273;R-HSA-6798528;R-HSA-1222491;R-HSA-6798474
R-HSA-209952	Peptide hormone biosynthesis	4	13	8.53E-04	0.494039178	0.973878686	3	5	3.49E-04	9606	Homo sapiens	Lhb;Inhba;Inhbb		R-HSA-378978;R-HSA-378956;R-HSA-378975
R-HSA-110330	Recognition and association of DNA glycosylase with site containing an affected purine	11	38	0.002494748	0.497839612	0.973878686	2	10	6.99E-04	9606	Homo sapiens	Hist1h2ac;Hist1h2ab;Hist1h2bc;Hist1h2ae;H2afx;Hist1h4k;Hist1h4i;Hist1h4j;H2afj;Hist2h2ac;Hist1h4h;Hist1h2bk;Hist1h2bj;Hist1h4a;Hist1h4b;Hist1h2bn		R-HSA-9629195;R-HSA-9629373
R-HSA-9692913	SARS-CoV-1-mediated effects on programmed cell death	2	6	3.94E-04	0.501057874	0.973878686	5	5	3.49E-04	9606	Homo sapiens	Ripk3;Bcl2l1		R-HSA-9704692;R-HSA-9686338;R-HSA-9686336;R-HSA-9686345;R-HSA-9704655
R-HSA-111448	Activation of NOXA and translocation to mitochondria	2	6	3.94E-04	0.501057874	0.973878686	5	5	3.49E-04	9606	Homo sapiens	Pmaip1		R-HSA-4331331;R-HSA-140214;R-HSA-140216;R-HSA-140217;R-HSA-4331327
R-HSA-191650	Regulation of gap junction activity	2	6	3.94E-04	0.501057874	0.973878686	4	4	2.80E-04	9606	Homo sapiens	Gja1;Src		R-HSA-191654;R-HSA-191636;R-HSA-191656;R-HSA-190541
R-HSA-9707587	Regulation of HMOX1 expression and activity	2	6	3.94E-04	0.501057874	0.973878686	4	4	2.80E-04	9606	Homo sapiens	Hmox1		R-HSA-9707645;R-HSA-9708558;R-HSA-9708536;R-HSA-9708457
R-HSA-5626978	TNFR1-mediated ceramide production	2	6	3.94E-04	0.501057874	0.973878686	3	3	2.10E-04	9606	Homo sapiens	Smpd3;Trpv3		R-HSA-5626981;R-HSA-5626982;R-HSA-5626988
R-HSA-9013957	TLR3-mediated TICAM1-dependent programmed cell death	2	6	3.94E-04	0.501057874	0.973878686	3	3	2.10E-04	9606	Homo sapiens	Ripk3;Tlr3		R-HSA-9013963;R-HSA-9013889;R-HSA-9013895
R-HSA-9026527	Activated NTRK2 signals through PLCG1	2	6	3.94E-04	0.501057874	0.973878686	3	3	2.10E-04	9606	Homo sapiens	Ntf5;Ntrk2		R-HSA-9026894;R-HSA-9026579;R-HSA-9026531
R-HSA-1307965	betaKlotho-mediated ligand binding	2	6	3.94E-04	0.501057874	0.973878686	2	2	1.40E-04	9606	Homo sapiens	Klb;Fgfr4		R-HSA-1307955;R-HSA-1307963
R-HSA-1296025	ATP sensitive Potassium channels	2	6	3.94E-04	0.501057874	0.973878686	2	2	1.40E-04	9606	Homo sapiens	Abcc8;Kcnj11		R-HSA-1296024;R-HSA-1369017
R-HSA-5083630	Defective LFNG causes SCDO3	2	6	3.94E-04	0.501057874	0.973878686	1	1	6.99E-05	9606	Homo sapiens	Notch1;Notch3		R-HSA-5096538
R-HSA-140834	Extrinsic Pathway of Fibrin Clot Formation	2	6	3.94E-04	0.501057874	0.973878686	7	8	5.59E-04	9606	Homo sapiens	F7;Tfpi		R-HSA-140736;R-HSA-140769;R-HSA-140823;R-HSA-140825;R-HSA-140777;R-HSA-140783;R-HSA-140748
R-HSA-388479	Vasopressin-like receptors	2	6	3.94E-04	0.501057874	0.973878686	4	7	4.89E-04	9606	Homo sapiens	Oxtr;Pcdh1		R-HSA-9667619;R-HSA-388468;R-HSA-388503;R-HSA-9667456
R-HSA-5660489	MTF1 activates gene expression	2	6	3.94E-04	0.501057874	0.973878686	2	4	2.80E-04	9606	Homo sapiens	Csrp1		R-HSA-5660503;R-HSA-5660514
R-HSA-9705677	SARS-CoV-2 targets PDZ proteins in cell-cell junction	2	6	3.94E-04	0.501057874	0.973878686	2	4	2.80E-04	9606	Homo sapiens	Crb3;Gja1		R-HSA-420661;R-HSA-190541
R-HSA-1971475	A tetrasaccharide linker sequence is required for GAG synthesis	9	31	0.002035189	0.50271281	0.973878686	5	5	3.49E-04	9606	Homo sapiens	Sdc4;Gpc1;Sdc2;Sdc1;Gpc3;Gpc2;Agrn;Gpc6;Dcn		R-HSA-1889981;R-HSA-9638064;R-HSA-1889978;R-HSA-1878002;R-HSA-1889955
R-HSA-421270	Cell-cell junction organization	28	99	0.006499475	0.506166877	0.973878686	32	54	0.003774376	9606	Homo sapiens	Crb3;Cldn10;Nectin1;Hoxc8;Cdh9;Nectin2;Nectin4;Cdh6;Cdh4;Cdh3;Rnase4;Cdh2;Cdh1;Cadm2;Cdh24;Zc3h12a;Actg1;Pard6b;Cldn23;Cldn3;Cldn4;Jup;F11r;Cdh19;Zeb2;Cdh15;Sdk2		R-HSA-5692437;R-HSA-419011;R-HSA-9760402;R-HSA-419981;R-HSA-9774168;R-HSA-9773208;R-HSA-9833671;R-HSA-9760965;R-HSA-9760641;R-HSA-9761025;R-HSA-9761027;R-HSA-9761421;R-HSA-9760399;R-HSA-9833674;R-HSA-9773192;R-HSA-9833672;R-HSA-420582;R-HSA-420580;R-HSA-9774195;R-HSA-373741;R-HSA-433711;R-HSA-420591;R-HSA-420598;R-HSA-420661;R-HSA-420019;R-HSA-420592;R-HSA-9773218;R-HSA-9761452;R-HSA-433725;R-HSA…
R-HSA-2033514	FGFR3 mutant receptor activation	5	17	0.001116071	0.517340096	0.973878686	10	10	6.99E-04	9606	Homo sapiens	Fgf5;Fgf9;Fgfr3		R-HSA-2033485;R-HSA-8853317;R-HSA-2012074;R-HSA-2012073;R-HSA-8853309;R-HSA-2012084;R-HSA-2033476;R-HSA-2012082;R-HSA-2038387;R-HSA-2038386
R-HSA-1839130	Signaling by activated point mutants of FGFR3	5	17	0.001116071	0.517340096	0.973878686	6	6	4.19E-04	9606	Homo sapiens	Fgf5;Fgf9;Fgfr3		R-HSA-2033485;R-HSA-2012074;R-HSA-2012073;R-HSA-2012084;R-HSA-2033476;R-HSA-2012082
R-HSA-1502540	Signaling by Activin	5	17	0.001116071	0.517340096	0.973878686	7	10	6.99E-04	9606	Homo sapiens	Acvr1c;Acvr1b;Inhba;Inhbb;Fstl3		R-HSA-1549526;R-HSA-1181153;R-HSA-2473184;R-HSA-2470483;R-HSA-2473186;R-HSA-2470508;R-HSA-1181149
R-HSA-9032845	Activated NTRK2 signals through CDK5	3	10	6.57E-04	0.531241103	0.973878686	6	6	4.19E-04	9606	Homo sapiens	Tiam1;Ntrk2;Cdk5r1		R-HSA-9032841;R-HSA-9033276;R-HSA-9033292;R-HSA-9032863;R-HSA-9033284;R-HSA-9032854
R-HSA-4411364	Binding of TCF/LEF:CTNNB1 to target gene promoters	3	10	6.57E-04	0.531241103	0.973878686	4	4	2.80E-04	9606	Homo sapiens	Myc;Tcf3		R-HSA-4411351;R-HSA-4411367;R-HSA-4411357;R-HSA-4411372
R-HSA-8951430	RUNX3 regulates WNT signaling	3	10	6.57E-04	0.531241103	0.973878686	3	5	3.49E-04	9606	Homo sapiens	Myc;Tcf3		R-HSA-4411367;R-HSA-8951428;R-HSA-4411357
R-HSA-2022928	HS-GAG biosynthesis	11	39	0.002560399	0.531913339	0.973878686	13	14	9.79E-04	9606	Homo sapiens	Sdc4;Gpc1;Hs3st5;Sdc2;Sdc1;Gpc3;Gpc2;Agrn;Gpc6;Hs6st1		R-HSA-2076383;R-HSA-2076508;R-HSA-2076371;R-HSA-2024108;R-HSA-2022860;R-HSA-2022856;R-HSA-2076392;R-HSA-2022887;R-HSA-2022919;R-HSA-2024100;R-HSA-2076419;R-HSA-2076611;R-HSA-2022851
R-HSA-6804114	TP53 Regulates Transcription of Genes Involved in G2 Cell Cycle Arrest	6	21	0.001378676	0.535869468	0.973878686	11	11	7.69E-04	9606	Homo sapiens	Art1;E2f2;Gadd45a;Sfn		R-HSA-3215152;R-HSA-6791109;R-HSA-6803892;R-HSA-6791235;R-HSA-6803875;R-HSA-6803890;R-HSA-6803858;R-HSA-6803871;R-HSA-3215144;R-HSA-6798268;R-HSA-6798282
R-HSA-1250347	SHC1 events in ERBB4 signaling	6	21	0.001378676	0.535869468	0.973878686	4	4	2.80E-04	9606	Homo sapiens	Erbb4;Nrg1;Hras;Hbegf		R-HSA-1250357;R-HSA-1250383;R-HSA-1250380;R-HSA-1250348
R-HSA-210500	Glutamate Neurotransmitter Release Cycle	9	32	0.00210084	0.540322883	0.973878686	5	8	5.59E-04	9606	Homo sapiens	Rims1;Syt1;Gls2;Slc1a1;Rbp1;Slc1a3;Ppfia3;Ppfia2		R-HSA-70609;R-HSA-210404;R-HSA-210426;R-HSA-210430;R-HSA-210444
R-HSA-3000178	ECM proteoglycans	22	79	0.00518645	0.54051133	0.973878686	18	23	0.001607605	9606	Homo sapiens	Col1a1;Col4a3;Col5a2;Col4a4;Lum;Itga7;Col6a5;Tnc;Itga8;Col9a3;Dcn;Aspn;Acan;Lama5;Sparc;Tgfb2;Lama1;Tnn;Lama2;Tnr;Serpine1;Agrn		R-HSA-2467716;R-HSA-4086204;R-HSA-2327909;R-HSA-2681667;R-HSA-2396079;R-HSA-2327886;R-HSA-2467659;R-HSA-2424246;R-HSA-2467665;R-HSA-2467633;R-HSA-2396370;R-HSA-2424243;R-HSA-2424252;R-HSA-2396124;R-HSA-2681681;R-HSA-2318623;R-HSA-2465883;R-HSA-2466106
R-HSA-212300	PRC2 methylates histones and DNA	12	43	0.002823004	0.544438233	0.973878686	4	4	2.80E-04	9606	Homo sapiens	Hist1h2ac;Hist1h2ab;Hist1h2bc;Hist1h2ae;H2afx;Hist1h4k;Hist1h3d;Hist1h4i;Hist1h4j;H2afj;Hist2h2ac;Hist1h3g;Hist1h4h;Hist1h2bk;Hist1h2bj;Hist1h4a;Hist1h4b;Hist1h2bn		R-HSA-212263;R-HSA-212222;R-HSA-212269;R-HSA-212252
R-HSA-433692	Proton-coupled monocarboxylate transport	4	14	9.19E-04	0.551570249	0.973878686	2	2	1.40E-04	9606	Homo sapiens	Bsg;Slc16a3;Slc16a8;Slc16a7		R-HSA-433698;R-HSA-9645220
R-HSA-75205	Dissolution of Fibrin Clot	4	14	9.19E-04	0.551570249	0.973878686	9	21	0.001467813	9606	Homo sapiens	Serpine1;Plaur;Anxa2;Serpinb2		R-HSA-158800;R-HSA-158982;R-HSA-158795;R-HSA-159001;R-HSA-158750;R-HSA-158942;R-HSA-158959;R-HSA-159005;R-HSA-158925
R-HSA-427389	ERCC6 (CSB) and EHMT2 (G9a) positively regulate rRNA expression	13	47	0.003085609	0.555920734	0.973878686	3	4	2.80E-04	9606	Homo sapiens	Hist1h2ac;Hist1h2ab;Hist1h2bc;Hist1h2ae;H2afx;Hist1h4k;Hist1h3d;Mta1;Hist1h4i;Hist1h4j;H2afj;Hist2h2ac;Hist1h3g;Hist1h4h;Hist1h2bk;Hist1h2bj;Hist1h4a;Hist1h4b;Hist1h2bn		R-HSA-427383;R-HSA-427404;R-HSA-427336
R-HSA-164952	The role of Nef in HIV-1 replication and disease pathogenesis	8	29	0.001903887	0.564864049	0.973878686	12	20	0.001397917	9606	Homo sapiens	Ap1m2;Cd4;Ap1s2;Ap1s1;Cd28;B2m;Arf5		R-HSA-182243;R-HSA-167537;R-HSA-167601;R-HSA-167633;R-HSA-182279;R-HSA-182263;R-HSA-167637;R-HSA-182286;R-HSA-200879;R-HSA-167566;R-HSA-167630;R-HSA-167597
R-HSA-9648895	Response of EIF2AK1 (HRI) to heme deficiency	8	29	0.001903887	0.564864049	0.973878686	12	20	0.001397917	9606	Homo sapiens	Ppp1r15a;Trib3;Grb10;Cebpb		R-HSA-9654752;R-HSA-9635927;R-HSA-9653894;R-HSA-9650710;R-HSA-1791118;R-HSA-9654774;R-HSA-9653893;R-HSA-9635915;R-HSA-9654792;R-HSA-9635912;R-HSA-9653742;R-HSA-9653724
R-HSA-390522	Striated Muscle Contraction	11	40	0.00262605	0.565185379	0.973878686	4	4	2.80E-04	9606	Homo sapiens	Tnnc2;Acta1;Tnnt1;Actc1;Des;Mybpc2;Actn3;Tpm2;Tmod2;Tcap;Tnni1		R-HSA-390597;R-HSA-390598;R-HSA-390593;R-HSA-390595
R-HSA-9710421	Defective pyroptosis	14	51	0.003348214	0.566534951	0.973878686	2	3	2.10E-04	9606	Homo sapiens	Hist1h2ac;Hist1h2ab;Hist1h2bc;Hist1h2ae;H2afx;Hist1h4k;Gsdme;Hist1h3d;Hist1h4i;Hist1h4j;H2afj;Hist2h2ac;Hist1h3g;Hist1h4h;Hist1h2bk;Hist1h2bj;Hist1h4a;Hist1h4b;Hist1h2bn		R-HSA-9710468;R-HSA-9710490
R-HSA-2032785	YAP1- and WWTR1 (TAZ)-stimulated gene expression	5	18	0.001181723	0.567435038	0.973878686	5	9	6.29E-04	9606	Homo sapiens	Ctgf;Tead3;Tead2;Tead4		R-HSA-2032781;R-HSA-8871266;R-HSA-8871265;R-HSA-1989766;R-HSA-8871260
R-HSA-1839128	FGFR4 mutant receptor activation	1	3	1.97E-04	0.568668569	0.973878686	5	5	3.49E-04	9606	Homo sapiens	Fgfr4		R-HSA-2046363;R-HSA-2012086;R-HSA-2012087;R-HSA-2038946;R-HSA-2038944
R-HSA-164939	Nef mediated downregulation of CD28 cell surface expression	1	3	1.97E-04	0.568668569	0.973878686	3	3	2.10E-04	9606	Homo sapiens	Cd28		R-HSA-167633;R-HSA-167637;R-HSA-167630
R-HSA-9657689	Defective SERPING1 causes hereditary angioedema	1	3	1.97E-04	0.568668569	0.973878686	3	3	2.10E-04	9606	Homo sapiens	Serping1		R-HSA-9651456;R-HSA-9651467;R-HSA-9650447
R-HSA-9632693	Evasion of Oxidative Stress Induced Senescence Due to p16INK4A Defects	1	3	1.97E-04	0.568668569	0.973878686	2	2	1.40E-04	9606	Homo sapiens	Cdkn2b		R-HSA-9630795;R-HSA-9630792
R-HSA-205017	NFG and proNGF binds to p75NTR	1	3	1.97E-04	0.568668569	0.973878686	2	2	1.40E-04	9606	Homo sapiens	Ngfr		R-HSA-193653;R-HSA-193642
R-HSA-9669935	Signaling by juxtamembrane domain KIT mutants	1	3	1.97E-04	0.568668569	0.973878686	2	2	1.40E-04	9606	Homo sapiens	Kit		R-HSA-9669906;R-HSA-9669911
R-HSA-2033515	t(4;14) translocations of FGFR3	1	3	1.97E-04	0.568668569	0.973878686	2	2	1.40E-04	9606	Homo sapiens	Fgfr3		R-HSA-2038387;R-HSA-2038386
R-HSA-8853334	Signaling by FGFR3 fusions in cancer	1	3	1.97E-04	0.568668569	0.973878686	2	2	1.40E-04	9606	Homo sapiens	Fgfr3		R-HSA-8853317;R-HSA-8853309
R-HSA-73930	Abasic sugar-phosphate removal via the single-nucleotide replacement pathway	1	3	1.97E-04	0.568668569	0.973878686	2	2	1.40E-04	9606	Homo sapiens	Apex1;Hap1		R-HSA-110375;R-HSA-110360
R-HSA-9630750	Evasion of Oncogene Induced Senescence Due to p16INK4A Defects	1	3	1.97E-04	0.568668569	0.973878686	2	2	1.40E-04	9606	Homo sapiens	Cdkn2b		R-HSA-9630795;R-HSA-9630792
R-HSA-9680187	Signaling by extracellular domain mutants of KIT	1	3	1.97E-04	0.568668569	0.973878686	2	2	1.40E-04	9606	Homo sapiens	Kit		R-HSA-9680242;R-HSA-9680248
R-HSA-168874	Transport of HA trimer, NA tetramer and M2 tetramer from the endoplasmic reticulum to the Golgi Apparatus	1	3	1.97E-04	0.568668569	0.973878686	2	2	1.40E-04	9606	Homo sapiens	NA		R-HSA-168871;R-HSA-168869
R-HSA-5678420	Defective ABCC9 causes CMD10, ATFB12 and Cantu syndrome	1	3	1.97E-04	0.568668569	0.973878686	1	1	6.99E-05	9606	Homo sapiens	Kcnj11		R-HSA-5678418
R-HSA-5619101	Variant SLC6A20 contributes towards hyperglycinuria (HG) and iminoglycinuria (IG)	1	3	1.97E-04	0.568668569	0.973878686	1	1	6.99E-05	9606	Homo sapiens	Slc6a20a		R-HSA-5660694
R-HSA-5619045	Defective SLC34A2 causes pulmonary alveolar microlithiasis (PALM)	1	3	1.97E-04	0.568668569	0.973878686	1	1	6.99E-05	9606	Homo sapiens	Slc34a2		R-HSA-5651697
R-HSA-5687583	Defective SLC34A2 causes PALM	1	3	1.97E-04	0.568668569	0.973878686	1	1	6.99E-05	9606	Homo sapiens	Slc34a2		R-HSA-5687585
R-HSA-5602571	TRAF3 deficiency - HSE	1	3	1.97E-04	0.568668569	0.973878686	1	1	6.99E-05	9606	Homo sapiens	Tlr3		R-HSA-5602624
R-HSA-9632700	Evasion of Oxidative Stress Induced Senescence Due to Defective p16INK4A binding to CDK4 and CDK6	1	3	1.97E-04	0.568668569	0.973878686	1	1	6.99E-05	9606	Homo sapiens	Cdkn2b		R-HSA-9630795
R-HSA-5619096	Defective SLC5A5 causes thyroid dyshormonogenesis 1 (TDH1)	1	3	1.97E-04	0.568668569	0.973878686	1	1	6.99E-05	9606	Homo sapiens	Slc5a5		R-HSA-5658195
R-HSA-5660686	Variant SLC6A20 contributes towards hyperglycinuria (HG) and iminoglycinuria (IG)	1	3	1.97E-04	0.568668569	0.973878686	1	1	6.99E-05	9606	Homo sapiens	Slc6a20a		R-HSA-5660694
R-HSA-5619056	Defective HK1 causes hexokinase deficiency (HK deficiency)	1	3	1.97E-04	0.568668569	0.973878686	1	1	6.99E-05	9606	Homo sapiens	Hk1		R-HSA-5621888
R-HSA-9630794	Evasion of Oncogene Induced Senescence Due to Defective p16INK4A binding to CDK4 and CDK6	1	3	1.97E-04	0.568668569	0.973878686	1	1	6.99E-05	9606	Homo sapiens	Cdkn2b		R-HSA-9630795
R-HSA-5656364	Defective SLC5A1 causes congenital glucose/galactose malabsorption (GGM)	1	3	1.97E-04	0.568668569	0.973878686	1	1	6.99E-05	9606	Homo sapiens	Slc5a1		R-HSA-5656356
R-HSA-5602680	MyD88 deficiency (TLR5)	1	3	1.97E-04	0.568668569	0.973878686	1	1	6.99E-05	9606	Homo sapiens	Tlr5		R-HSA-5602316
R-HSA-5619050	Defective SLC4A1 causes hereditary spherocytosis type 4 (HSP4), distal renal tubular acidosis (dRTA) and dRTA with hemolytic anemia (dRTA-HA)	1	3	1.97E-04	0.568668569	0.973878686	1	1	6.99E-05	9606	Homo sapiens	Slc4a1		R-HSA-5656248
R-HSA-9734195	Defective APRT disrupts adenine salvage	1	3	1.97E-04	0.568668569	0.973878686	1	1	6.99E-05	9606	Homo sapiens	Aprt		R-HSA-9734193
R-HSA-5609977	Defective GALE causes EDG	1	3	1.97E-04	0.568668569	0.973878686	1	1	6.99E-05	9606	Homo sapiens	Gale		R-HSA-5610036
R-HSA-5619052	Defective SLC9A9 causes autism 16 (AUTS16)	1	3	1.97E-04	0.568668569	0.973878686	1	1	6.99E-05	9606	Homo sapiens	Slc9a9		R-HSA-5661086
R-HSA-9669933	Signaling by kinase domain mutants of KIT	1	3	1.97E-04	0.568668569	0.973878686	1	1	6.99E-05	9606	Homo sapiens	Kit		R-HSA-9669890
R-HSA-5579022	Defective GGT1 causes GLUTH	1	3	1.97E-04	0.568668569	0.973878686	1	1	6.99E-05	9606	Homo sapiens	Ggt1		R-HSA-9035966
R-HSA-9793242	SUMOylation of nuclear envelope proteins	1	3	1.97E-04	0.568668569	0.973878686	1	1	6.99E-05	9606	Homo sapiens	Rangap1		R-HSA-3000449
R-HSA-5083628	Defective POMGNT1 causes MDDGA3, MDDGB3 and MDDGC3	1	3	1.97E-04	0.568668569	0.973878686	1	1	6.99E-05	9606	Homo sapiens	Pomgnt1		R-HSA-5617096
R-HSA-5619099	Defective AVP does not bind AVPR1A,B and causes neurohypophyseal diabetes insipidus (NDI)	1	3	1.97E-04	0.568668569	0.973878686	1	1	6.99E-05	9606	Homo sapiens	Pcdh1		R-HSA-5621425
R-HSA-168315	Inhibition of Host mRNA Processing and RNA Silencing	1	3	1.97E-04	0.568668569	0.973878686	1	2	1.40E-04	9606	Homo sapiens	Pabpn1		R-HSA-168883
R-HSA-2219528	PI3K/AKT Signaling in Cancer	34	124	0.008140756	0.573970285	0.973878686	6	21	0.001467813	9606	Homo sapiens	Klb;Erbb2;Flt3;Src;Erbb4;Erbb3;Hbegf;Fgf5;Fgf7;Fgf9;Trat1;Rps6kb2;Foxo6;Cd28;Pdgfb;Cd86;Akt1s1;Cd80;Hgf;Tgfa;Nrg1;Esr1;Fgfr3;Fgfr4;Fgf22;Kit;Cdkn1a;Icos;Nr4a1		R-HSA-2399988;R-HSA-2399969;R-HSA-2399999;R-HSA-2399992;R-HSA-2400009;R-HSA-2399977
R-HSA-419037	NCAM1 interactions	12	44	0.002888655	0.575977872	0.973878686	6	10	6.99E-04	9606	Homo sapiens	Cacna1h;St8sia4;Artn;Cacna1s;Col4a3;Col5a2;Col4a4;Col6a5;Col9a3;Nrtn;Agrn;Cntn2		R-HSA-422454;R-HSA-375157;R-HSA-525833;R-HSA-375155;R-HSA-375151;R-HSA-375144
R-HSA-427359	SIRT1 negatively regulates rRNA expression	12	44	0.002888655	0.575977872	0.973878686	3	5	3.49E-04	9606	Homo sapiens	Hist1h2ac;Hist1h2ab;Hist1h2bc;Hist1h2ae;H2afx;Hist1h4k;Hist1h3d;Hist1h4i;Hist1h4j;H2afj;Hist2h2ac;Hist1h3g;Hist1h4h;Hist1h2bk;Hist1h2bj;Hist1h4a;Hist1h4b;Hist1h2bn		R-HSA-427527;R-HSA-427514;R-HSA-427528
R-HSA-201722	Formation of the beta-catenin:TCF transactivating complex	18	66	0.004332983	0.577476953	0.973878686	13	13	9.09E-04	9606	Homo sapiens	Hist1h2ac;Hist1h2bc;Tle3;Hist1h2ab;Hist1h2ae;Irx4;H2afx;Hist1h4k;Bcl9l;Hist1h3d;Hist1h4i;Hist1h4j;H2afj;Myc;Hist2h2ac;Hist1h4h;Hist1h3g;Hist1h2bk;Hist1h2bj;Tcf3;Hist1h4a;Hist1h4b;Hist1h2bn		R-HSA-3299569;R-HSA-4411367;R-HSA-3322422;R-HSA-3451153;R-HSA-3364026;R-HSA-3322427;R-HSA-3322424;R-HSA-4411372;R-HSA-201712;R-HSA-4411351;R-HSA-3364014;R-HSA-4411357;R-HSA-3451147
R-HSA-190840	Microtubule-dependent trafficking of connexons from Golgi to the plasma membrane	6	22	0.001444328	0.580707599	0.973878686	2	2	1.40E-04	9606	Homo sapiens	Gja1;Tubb3;Tubb2b;Tuba1c;Tuba4a		R-HSA-190520;R-HSA-190782
R-HSA-110381	Resolution of AP sites via the single-nucleotide replacement pathway	2	7	4.60E-04	0.583632398	0.973878686	6	6	4.19E-04	9606	Homo sapiens	Apex1;Hap1;Xrcc1		R-HSA-110375;R-HSA-110360;R-HSA-110376;R-HSA-73931;R-HSA-110380;R-HSA-73932
R-HSA-8866376	Reelin signalling pathway	2	7	4.60E-04	0.583632398	0.973878686	4	4	2.80E-04	9606	Homo sapiens	Reln;Sh3kbp1		R-HSA-8855237;R-HSA-8854466;R-HSA-8855232;R-HSA-8855259
R-HSA-447038	NrCAM interactions	2	7	4.60E-04	0.583632398	0.973878686	4	4	2.80E-04	9606	Homo sapiens	Nrcam;Cntn2		R-HSA-447030;R-HSA-376134;R-HSA-549060;R-HSA-445067
R-HSA-8849472	PTK6 Down-Regulation	2	7	4.60E-04	0.583632398	0.973878686	3	3	2.10E-04	9606	Homo sapiens	Srms;Ptk6		R-HSA-8849428;R-HSA-8849102;R-HSA-8849435
R-HSA-9673768	Signaling by membrane-tethered fusions of PDGFRA or PDGFRB	2	7	4.60E-04	0.583632398	0.973878686	2	2	1.40E-04	9606	Homo sapiens	Kank1;Kdr		R-HSA-9673761;R-HSA-9673760
R-HSA-9673221	Defective F9 activation	2	7	4.60E-04	0.583632398	0.973878686	1	1	6.99E-05	9606	Homo sapiens	Gp1bb;Gp5		R-HSA-9673223
R-HSA-429593	Inositol transporters	2	7	4.60E-04	0.583632398	0.973878686	2	3	2.10E-04	9606	Homo sapiens	Slc2a13;Slc5a3		R-HSA-429663;R-HSA-429101
R-HSA-3134963	DEx/H-box helicases activate type I IFN and inflammatory cytokines production	2	7	4.60E-04	0.583632398	0.973878686	1	5	3.49E-04	9606	Homo sapiens	Nfkb2;Rela		R-HSA-9604480
R-HSA-5625886	Activated PKN1 stimulates transcription of AR (androgen receptor) regulated genes KLK2 and KLK3	13	48	0.003151261	0.58593811	0.973878686	11	11	7.69E-04	9606	Homo sapiens	Hist1h2ac;Hist1h2ab;Hist1h2bc;Hist1h2ae;H2afx;Hist1h4k;Hist1h3d;Ar;Hist1h4i;Hist1h4j;H2afj;Hist2h2ac;Hist1h3g;Hist1h4h;Hist1h2bk;Hist1h2bj;Hist1h4a;Hist1h4b;Hist1h2bn		R-HSA-5625797;R-HSA-5625717;R-HSA-5625796;R-HSA-5625745;R-HSA-5625870;R-HSA-5625774;R-HSA-5625849;R-HSA-5625848;R-HSA-5625784;R-HSA-5625883;R-HSA-5625738
R-HSA-8939242	RUNX1 regulates transcription of genes involved in differentiation of keratinocytes	3	11	7.22E-04	0.595213153	0.973878686	6	8	5.59E-04	9606	Homo sapiens	Socs3;Runx1		R-HSA-8955885;R-HSA-8955822;R-HSA-8938063;R-HSA-8955748;R-HSA-8955893;R-HSA-8938053
R-HSA-390696	Adrenoceptors	3	11	7.22E-04	0.595213153	0.973878686	8	12	8.39E-04	9606	Homo sapiens	Adra1a;Adrb3		R-HSA-390641;R-HSA-390674;R-HSA-9617370;R-HSA-9611851;R-HSA-9623384;R-HSA-9609310;R-HSA-9611839;R-HSA-9611852
R-HSA-4755510	SUMOylation of immune response proteins	3	11	7.22E-04	0.595213153	0.973878686	3	5	3.49E-04	9606	Homo sapiens	Pias4;Nfkb2;Rela		R-HSA-4755536;R-HSA-4755411;R-HSA-4755479
R-HSA-8866904	Negative regulation of activity of TFAP2 (AP-2) family transcription factors	3	11	7.22E-04	0.595213153	0.973878686	3	6	4.19E-04	9606	Homo sapiens	Tfap2a;Kctd1		R-HSA-8864343;R-HSA-3234081;R-HSA-8864361
R-HSA-2022090	Assembly of collagen fibrils and other multimeric structures	18	67	0.004398634	0.602581941	0.973878686	25	26	0.001817292	9606	Homo sapiens	Mmp13;Col17a1;Col1a1;Col18a1;Col4a3;Col5a2;Col12a1;Col11a2;Col4a4;Col7a1;Col6a5;Col9a3;Ctss;Itgb4;Lamb3;Tll2;Lamc2;Plec		R-HSA-2395302;R-HSA-2299620;R-HSA-1474266;R-HSA-2214324;R-HSA-2395314;R-HSA-2395324;R-HSA-2214330;R-HSA-2395257;R-HSA-2395322;R-HSA-2250301;R-HSA-2022141;R-HSA-2395340;R-HSA-2213192;R-HSA-2213195;R-HSA-2396234;R-HSA-2213201;R-HSA-2559639;R-HSA-2213200;R-HSA-2395223;R-HSA-2243926;R-HSA-2213205;R-HSA-2213207;R-HSA-2243931;R-HSA-2213210;R-HSA-2002466
R-HSA-3772470	Negative regulation of TCF-dependent signaling by WNT ligand antagonists	4	15	9.85E-04	0.605442589	0.973878686	5	5	3.49E-04	9606	Homo sapiens	Sfrp1;Wnt9a;Wnt4;Lrp5		R-HSA-3769401;R-HSA-3772441;R-HSA-3769370;R-HSA-5368586;R-HSA-3769397
R-HSA-428540	Activation of RAC1	4	15	9.85E-04	0.605442589	0.973878686	4	4	2.80E-04	9606	Homo sapiens	Nck2;Pak6;Slit2;Pak4		R-HSA-428535;R-HSA-428531;R-HSA-428515;R-HSA-428511
R-HSA-1250342	PI3K events in ERBB4 signaling	4	15	9.85E-04	0.605442589	0.973878686	2	2	1.40E-04	9606	Homo sapiens	Erbb4;Nrg1;Hbegf		R-HSA-1250370;R-HSA-1250353
R-HSA-110362	POLB-Dependent Long Patch Base Excision Repair	4	15	9.85E-04	0.605442589	0.973878686	9	10	6.99E-04	9606	Homo sapiens	Adprhl2;Fen1;Lig1;Apex1;Hap1		R-HSA-5651782;R-HSA-5651792;R-HSA-5649873;R-HSA-5651789;R-HSA-5651773;R-HSA-5651739;R-HSA-5651723;R-HSA-5649883;R-HSA-8952903
R-HSA-8875878	MET promotes cell motility	12	45	0.002954307	0.606577688	0.973878686	12	12	8.39E-04	9606	Homo sapiens	Lama5;Col1a1;Itga3;Lama1;Col5a2;Col11a2;Lamb3;Lama2;Src;Hgf;Lamc2;Tns4		R-HSA-8875591;R-HSA-8875558;R-HSA-8875540;R-HSA-8874083;R-HSA-8875523;R-HSA-8874082;R-HSA-8874080;R-HSA-8875568;R-HSA-8874079;R-HSA-8874078;R-HSA-8875531;R-HSA-8875576
R-HSA-446353	Cell-extracellular matrix interactions	5	19	0.001247374	0.614713185	0.973878686	5	10	6.99E-04	9606	Homo sapiens	Vasp;Arhgef6;Actn1;Fblim1;Actg1		R-HSA-430308;R-HSA-430341;R-HSA-432946;R-HSA-446364;R-HSA-430347
R-HSA-2173793	Transcriptional activity of SMAD2/SMAD3:SMAD4 heterotrimer	17	64	0.004201681	0.619722149	0.973878686	24	51	0.003564689	9606	Homo sapiens	Tgif1;Ncor2;Smox;Myc;E2f2;Furin;Ccnc;Serpine1;Junb;Cdkn2b;Smad7		R-HSA-2186785;R-HSA-9730967;R-HSA-2187303;R-HSA-9733203;R-HSA-9736979;R-HSA-9736959;R-HSA-173481;R-HSA-9736984;R-HSA-2179276;R-HSA-9736953;R-HSA-2186607;R-HSA-9736966;R-HSA-2186771;R-HSA-2186741;R-HSA-9736992;R-HSA-1484099;R-HSA-2127257;R-HSA-2176475;R-HSA-2186747;R-HSA-2106586;R-HSA-2187293;R-HSA-2186780;R-HSA-9736970;R-HSA-2106591
R-HSA-8849932	Synaptic adhesion-like molecules	6	23	0.001509979	0.62323631	0.973878686	7	8	5.59E-04	9606	Homo sapiens	Lingo4;Lrfn4;Ptprd;Lrfn1;Grin1;Gria4;Ptprf		R-HSA-8849878;R-HSA-8849891;R-HSA-8849906;R-HSA-8855648;R-HSA-8849900;R-HSA-8849882;R-HSA-8849881
R-HSA-181429	Serotonin Neurotransmitter Release Cycle	6	23	0.001509979	0.62323631	0.973878686	2	4	2.80E-04	9606	Homo sapiens	Rims1;Syt1;Rbp1;Ppfia3;Ppfia2		R-HSA-380901;R-HSA-380905
R-HSA-418038	Nucleotide-like (purinergic) receptors	6	23	0.001509979	0.62323631	0.973878686	7	15	0.001048438	9606	Homo sapiens	P2ry10;Lpar6;P2ry13;P2ry12;P2ry2;Lpar4		R-HSA-417927;R-HSA-417829;R-HSA-417890;R-HSA-417842;R-HSA-417843;R-HSA-417820;R-HSA-9611277
R-HSA-2142845	Hyaluronan metabolism	6	23	0.001509979	0.62323631	0.973878686	5	13	9.09E-04	9606	Homo sapiens	Has1;Hyal2;Has2;Cemip;Slc9a1;Cd44		R-HSA-2160851;R-HSA-2160915;R-HSA-2160884;R-HSA-5693356;R-HSA-2160892
R-HSA-1482801	Acyl chain remodelling of PS	8	31	0.002035189	0.638563868	0.973878686	6	8	5.59E-04	9606	Homo sapiens	Pla2g4f;Pla2g2d;Pla2g16;Pla2g2f;Pla2g4e;Osbpl10;Lpcat4;Nes		R-HSA-8867876;R-HSA-1482691;R-HSA-1482771;R-HSA-1482897;R-HSA-1482636;R-HSA-1602374
R-HSA-9620244	Long-term potentiation	8	31	0.002035189	0.638563868	0.973878686	5	7	4.89E-04	9606	Homo sapiens	Camk2b;Src;Erbb4;Scrib;Nrg1;Grin1		R-HSA-445367;R-HSA-442725;R-HSA-9612085;R-HSA-9618750;R-HSA-9617583
R-HSA-2682334	EPH-Ephrin signaling	27	102	0.006696429	0.642500542	0.973878686	53	56	0.003914168	9606	Homo sapiens	Myl12a;Tiam1;Efna1;Aph1a;Efna2;Efna3;Src;Sdc2;Myh14;Ephb1;Ephb3;Ephb6;Nck2;Grin1;Actg1;Lyn;Efnb1;Epha1;Epha2;Epha3;Epha7;Limk2;Myh9;Kalrn;Efna4;Efna5;Hras		R-HSA-3928633;R-HSA-3928632;R-HSA-3928639;R-HSA-3928627;R-HSA-3928625;R-HSA-3928624;R-HSA-3928631;R-HSA-3928628;R-HSA-3928617;R-HSA-3928616;R-HSA-3928623;R-HSA-3928610;R-HSA-3928608;R-HSA-3928615;R-HSA-3928614;R-HSA-3928612;R-HSA-4093342;R-HSA-3928602;R-HSA-3928601;R-HSA-3928600;R-HSA-3928607;R-HSA-4093339;R-HSA-4093336;R-HSA-3928604;R-HSA-3928595;R-HSA-3928594;R-HSA-4093332;R-HSA-3928592;R-HSA-4…
R-HSA-9664565	Signaling by ERBB2 KD Mutants	9	35	0.002297794	0.645544906	0.973878686	17	17	0.00118823	9606	Homo sapiens	Erbb2;Erbb4;Erbb3;Nrg1;Hras;Hbegf		R-HSA-9665009;R-HSA-9649393;R-HSA-9664976;R-HSA-9664983;R-HSA-9664567;R-HSA-9664950;R-HSA-9664918;R-HSA-9664664;R-HSA-9664991;R-HSA-9665121;R-HSA-9664646;R-HSA-9664933;R-HSA-9665034;R-HSA-9665000;R-HSA-9665032;R-HSA-9664588;R-HSA-9664940
R-HSA-1592389	Activation of Matrix Metalloproteinases	9	35	0.002297794	0.645544906	0.973878686	18	27	0.001887188	9606	Homo sapiens	Mmp11;Mmp13;Col18a1;Mmp15;Mmp16;Timp1;Furin;Cma1;Timp2		R-HSA-1602488;R-HSA-1604732;R-HSA-1592316;R-HSA-1592349;R-HSA-1604350;R-HSA-1604368;R-HSA-1604752;R-HSA-1604722;R-HSA-1604690;R-HSA-1602484;R-HSA-1592436;R-HSA-1602454;R-HSA-1592278;R-HSA-1604360;R-HSA-1592297;R-HSA-1605825;R-HSA-1602466;R-HSA-1604741
R-HSA-1500931	Cell-Cell communication	44	165	0.010832458	0.650001582	0.973878686	48	93	0.006500315	9606	Homo sapiens	Crb3;Vasp;Col17a1;Arhgef6;Src;Cldn10;Nectin1;Hoxc8;Cdh9;Nectin2;Nectin4;Cdh6;Cdh4;Cdh3;Rnase4;Cdh2;Cdh1;Lamb3;Cadm2;Cdh24;Nck2;Zc3h12a;Actg1;Plec;Iqgap3;Pard6b;Cldn23;Cldn3;Cldn4;Jup;Krt14;Krt5;F11r;Cdh19;Zeb2;Itgb4;Cdh15;Actn3;Actn1;Fblim1;Actn4;Lamc2;Sdk2		R-HSA-430341;R-HSA-5692437;R-HSA-419011;R-HSA-446083;R-HSA-9760402;R-HSA-432909;R-HSA-419981;R-HSA-430347;R-HSA-451403;R-HSA-9774168;R-HSA-9773208;R-HSA-446089;R-HSA-9833671;R-HSA-9760965;R-HSA-9760641;R-HSA-9761025;R-HSA-9761027;R-HSA-9761421;R-HSA-373724;R-HSA-446364;R-HSA-9760399;R-HSA-9833674;R-HSA-9773192;R-HSA-9833672;R-HSA-420582;R-HSA-430308;R-HSA-420580;R-HSA-9774195;R-HSA-373741;R-HSA-4…
R-HSA-187037	Signaling by NTRK1 (TRKA)	38	143	0.00938813	0.650721919	0.973878686	59	102	0.007129377	9606	Homo sapiens	Jund;Src;Nab2;Trib1;Id1;Id4;Fosb;Klhl21;Dusp7;Dusp6;Egr1;Fosl1;Mapk13;Egr2;Egr3;Rrad;Fos;Cdk5r1;Dnm3;Rps6ka3;Ntrk2;Rps6ka5;Map2k2;Arc;Stat3;Junb;Sgk1;Hras;Mapk11		R-HSA-9613202;R-HSA-171011;R-HSA-9613207;R-HSA-9613460;R-HSA-9613210;R-HSA-198669;R-HSA-9613213;R-HSA-187661;R-HSA-171026;R-HSA-167056;R-HSA-203797;R-HSA-9621386;R-HSA-9613451;R-HSA-9621385;R-HSA-187678;R-HSA-9031575;R-HSA-9621042;R-HSA-9620663;R-HSA-9621048;R-HSA-187688;R-HSA-9613219;R-HSA-9031610;R-HSA-9613476;R-HSA-9610154;R-HSA-9621035;R-HSA-9610152;R-HSA-9621032;R-HSA-9610153;R-HSA-9612073;R…
R-HSA-450341	Activation of the AP-1 family of transcription factors	3	12	7.88E-04	0.653209529	0.973878686	5	5	3.49E-04	9606	Homo sapiens	Jun;Fos;Mapk11		R-HSA-450292;R-HSA-450325;R-HSA-168053;R-HSA-168440;R-HSA-168136
R-HSA-193692	Regulated proteolysis of p75NTR	3	12	7.88E-04	0.653209529	0.973878686	5	5	3.49E-04	9606	Homo sapiens	Ngfr;Aph1a;Rela		R-HSA-193682;R-HSA-193702;R-HSA-193700;R-HSA-193679;R-HSA-209532
R-HSA-198693	AKT phosphorylates targets in the nucleus	3	12	7.88E-04	0.653209529	0.973878686	3	4	2.80E-04	9606	Homo sapiens	Rps6kb2;Foxo6;Nr4a1		R-HSA-199299;R-HSA-199863;R-HSA-199839
R-HSA-5625970	RHO GTPases activate KTN1	3	12	7.88E-04	0.653209529	0.973878686	1	2	1.40E-04	9606	Homo sapiens	Klc4;Klc3;Klc2		R-HSA-5672083
R-HSA-428542	Regulation of commissural axon pathfinding by SLIT and ROBO	3	12	7.88E-04	0.653209529	0.973878686	2	5	3.49E-04	9606	Homo sapiens	Src;Slit1;Slit2		R-HSA-9011241;R-HSA-373715
R-HSA-8851680	Butyrophilin (BTN) family interactions	3	12	7.88E-04	0.653209529	0.973878686	3	8	5.59E-04	9606	Homo sapiens	Btnl9;Cd209e;Ppl		R-HSA-8938431;R-HSA-8851979;R-HSA-8851018
R-HSA-4641265	Repression of WNT target genes	4	16	0.00105042	0.655170983	0.973878686	7	7	4.89E-04	9606	Homo sapiens	Tle3;Myc;Tcf3		R-HSA-4649028;R-HSA-5334050;R-HSA-8944349;R-HSA-8944352;R-HSA-4641231;R-HSA-5229348;R-HSA-4641229
R-HSA-1358803	Downregulation of ERBB2:ERBB3 signaling	4	16	0.00105042	0.655170983	0.973878686	4	8	5.59E-04	9606	Homo sapiens	Erbb2;Erbb3;Nrg1		R-HSA-1358790;R-HSA-1358801;R-HSA-1358798;R-HSA-1358792
R-HSA-435354	Zinc transporters	4	16	0.00105042	0.655170983	0.973878686	4	13	9.09E-04	9606	Homo sapiens	Slc39a14;Slc39a2;Slc39a7;Slc39a6		R-HSA-442422;R-HSA-442387;R-HSA-442317;R-HSA-442393
R-HSA-5362798	Release of Hh-Np from the secreting cell	2	8	5.25E-04	0.655657853	0.973878686	5	5	3.49E-04	9606	Homo sapiens	Scube2;Dhh		R-HSA-5362551;R-HSA-5362422;R-HSA-5362793;R-HSA-5362553;R-HSA-5362427
R-HSA-9833576	CDH11 homotypic and heterotypic interactions	2	8	5.25E-04	0.655657853	0.973878686	3	3	2.10E-04	9606	Homo sapiens	Jup;Cdh24		R-HSA-9833671;R-HSA-9833674;R-HSA-9833672
R-HSA-5603029	IkBA variant leads to EDA-ID	2	8	5.25E-04	0.655657853	0.973878686	2	2	1.40E-04	9606	Homo sapiens	Nfkb2;Rela		R-HSA-5228811;R-HSA-9630921
R-HSA-9017802	Noncanonical activation of NOTCH3	2	8	5.25E-04	0.655657853	0.973878686	2	2	1.40E-04	9606	Homo sapiens	Aph1a;Notch3		R-HSA-9017817;R-HSA-9017797
R-HSA-8849470	PTK6 Regulates Cell Cycle	2	8	5.25E-04	0.655657853	0.973878686	2	2	1.40E-04	9606	Homo sapiens	Ccne1;Ptk6		R-HSA-8848436;R-HSA-8848414
R-HSA-5340588	Signaling by RNF43 mutants	2	8	5.25E-04	0.655657853	0.973878686	1	1	6.99E-05	9606	Homo sapiens	Fzd5;Lrp5		R-HSA-5340587
R-HSA-5576894	Phase 1 - inactivation of fast Na+ channels	2	8	5.25E-04	0.655657853	0.973878686	1	1	6.99E-05	9606	Homo sapiens	Kcnip4;Kcnip2		R-HSA-5577234
R-HSA-8981373	Intestinal hexose absorption	2	8	5.25E-04	0.655657853	0.973878686	2	3	2.10E-04	9606	Homo sapiens	Slc5a1;Slc2a5		R-HSA-8932955;R-HSA-189222
R-HSA-8941855	RUNX3 regulates CDKN1A transcription	2	8	5.25E-04	0.655657853	0.973878686	3	6	4.19E-04	9606	Homo sapiens	Cdkn1a		R-HSA-8878130;R-HSA-8878178;R-HSA-8878186
R-HSA-5638302	Signaling by Overexpressed Wild-Type EGFR in Cancer	2	8	5.25E-04	0.655657853	0.973878686	1	2	1.40E-04	9606	Homo sapiens	Tgfa;Hbegf		R-HSA-1225978
R-HSA-5638303	Inhibition of Signaling by Overexpressed EGFR	2	8	5.25E-04	0.655657853	0.973878686	1	2	1.40E-04	9606	Homo sapiens	Tgfa;Hbegf		R-HSA-1225978
R-HSA-9730628	Sensory perception of salty taste	2	8	5.25E-04	0.655657853	0.973878686	1	2	1.40E-04	9606	Homo sapiens	Scnn1a;Scnn1b		R-HSA-2672334
R-HSA-446388	Regulation of cytoskeletal remodeling and cell spreading by IPP complex components	2	8	5.25E-04	0.655657853	0.973878686	2	5	3.49E-04	9606	Homo sapiens	Arhgef6;Actn1		R-HSA-430308;R-HSA-432946
R-HSA-9670095	Inhibition of DNA recombination at telomere	12	47	0.003085609	0.664433261	0.973878686	4	4	2.80E-04	9606	Homo sapiens	Hist1h2ac;Hist1h2ab;Hist1h2bc;Hist1h2ae;H2afx;Hist1h4k;Hist1h4i;Hist1h4j;H2afj;Hist2h2ac;Hist1h4h;Hist1h2bk;Hist1h2bj;Hist1h4a;Hist1h4b;Daxx;Hist1h2bn		R-HSA-9670114;R-HSA-9670149;R-HSA-9670101;R-HSA-9007926
R-HSA-166520	Signaling by NTRKs	44	166	0.010898109	0.665063473	0.973878686	113	164	0.01146292	9606	Homo sapiens	Tiam1;Jund;Src;Nab2;Trib1;Ntf5;Ptpro;Ntf3;Id1;Id4;Fosb;Furin;Klhl21;Dusp7;Dusp6;Egr1;Fosl1;Mapk13;Egr2;Egr3;Rrad;Fos;Cdk5r1;Dnm3;Rps6ka3;Ntrk2;Rps6ka5;Map2k2;Arc;Stat3;Junb;Sgk1;Hras;Mapk11		R-HSA-9613202;R-HSA-9032841;R-HSA-9032073;R-HSA-171011;R-HSA-9024906;R-HSA-9613207;R-HSA-9613460;R-HSA-9613210;R-HSA-9032067;R-HSA-198669;R-HSA-9613213;R-HSA-9032582;R-HSA-187661;R-HSA-171026;R-HSA-9028505;R-HSA-9032601;R-HSA-9603719;R-HSA-203797;R-HSA-9032863;R-HSA-9621386;R-HSA-9613451;R-HSA-9621385;R-HSA-9036949;R-HSA-187678;R-HSA-9031575;R-HSA-9032854;R-HSA-9036970;R-HSA-9620663;R-HSA-9026464…
R-HSA-9013507	NOTCH3 Activation and Transmission of Signal to the Nucleus	7	28	0.001838235	0.667853175	0.973878686	15	15	0.001048438	9606	Homo sapiens	Aph1a;Jag2;Jag1;Notch3;Tacc3;Dll1;Neurl1a		R-HSA-9013069;R-HSA-9018573;R-HSA-9018572;R-HSA-157124;R-HSA-2168136;R-HSA-9017797;R-HSA-9013284;R-HSA-157100;R-HSA-9017817;R-HSA-157937;R-HSA-9017855;R-HSA-9013361;R-HSA-9021520;R-HSA-9021523;R-HSA-157145
R-HSA-212676	Dopamine Neurotransmitter Release Cycle	7	28	0.001838235	0.667853175	0.973878686	3	5	3.49E-04	9606	Homo sapiens	Rims1;Syt1;Rbp1;Ppfia3;Ppfia2;Lin7a		R-HSA-380869;R-HSA-5336443;R-HSA-380574
R-HSA-112409	RAF-independent MAPK1/3 activation	7	28	0.001838235	0.667853175	0.973878686	5	12	8.39E-04	9606	Homo sapiens	Dusp2;Dusp5;Map2k2;Dusp1;Dusp7;Dusp6;Dusp8		R-HSA-109858;R-HSA-5675376;R-HSA-109862;R-HSA-109864;R-HSA-5675373
R-HSA-375165	NCAM signaling for neurite out-growth	18	70	0.004595588	0.673670438	0.973878686	15	23	0.001607605	9606	Homo sapiens	Cacna1h;St8sia4;Col4a3;Col5a2;Col4a4;Src;Col6a5;Col9a3;Sptb;Sptbn2;Cntn2;Rps6ka5;Sptbn4;Artn;Cacna1s;Nrtn;Agrn;Hras		R-HSA-525833;R-HSA-198756;R-HSA-375151;R-HSA-375144;R-HSA-392053;R-HSA-422454;R-HSA-375157;R-HSA-392054;R-HSA-392051;R-HSA-375155;R-HSA-391868;R-HSA-391871;R-HSA-391865;R-HSA-199935;R-HSA-391866
R-HSA-9665230	Drug resistance in ERBB2 KD mutants	1	4	2.63E-04	0.674114162	0.973878686	8	8	5.59E-04	9606	Homo sapiens	Erbb2		R-HSA-9665315;R-HSA-9665232;R-HSA-9665280;R-HSA-9665286;R-HSA-9665284;R-HSA-9665304;R-HSA-9665311;R-HSA-9665278
R-HSA-8874177	ATF6B (ATF6-beta) activates chaperones	1	4	2.63E-04	0.674114162	0.973878686	5	5	3.49E-04	9606	Homo sapiens	Atf6b		R-HSA-8874162;R-HSA-8874145;R-HSA-8874122;R-HSA-8874138;R-HSA-8874137
R-HSA-844615	The AIM2 inflammasome	1	4	2.63E-04	0.674114162	0.973878686	4	4	2.80E-04	9606	Homo sapiens	Aim2		R-HSA-844620;R-HSA-874079;R-HSA-844618;R-HSA-844619
R-HSA-9024909	BDNF activates NTRK2 (TRKB) signaling	1	4	2.63E-04	0.674114162	0.973878686	3	3	2.10E-04	9606	Homo sapiens	Ntrk2		R-HSA-9024906;R-HSA-9026464;R-HSA-9024967
R-HSA-9652282	Drug-mediated inhibition of ERBB2 signaling	1	4	2.63E-04	0.674114162	0.973878686	3	3	2.10E-04	9606	Homo sapiens	Erbb2		R-HSA-9652277;R-HSA-9652264;R-HSA-9665726
R-HSA-9649913	RAS GTPase cycle mutants	1	4	2.63E-04	0.674114162	0.973878686	2	2	1.40E-04	9606	Homo sapiens	Hras		R-HSA-9651280;R-HSA-6802834
R-HSA-8854521	Interaction between PHLDA1 and AURKA	1	4	2.63E-04	0.674114162	0.973878686	2	2	1.40E-04	9606	Homo sapiens	Phlda1		R-HSA-8853429;R-HSA-8853444
R-HSA-9034013	NTF3 activates NTRK3 signaling	1	4	2.63E-04	0.674114162	0.973878686	2	2	1.40E-04	9606	Homo sapiens	Ntf3		R-HSA-9034714;R-HSA-9034016
R-HSA-9014843	Interleukin-33 signaling	1	4	2.63E-04	0.674114162	0.973878686	2	2	1.40E-04	9606	Homo sapiens	Il18r1		R-HSA-448629;R-HSA-448603
R-HSA-9665245	Resistance of ERBB2 KD mutants to tesevatinib	1	4	2.63E-04	0.674114162	0.973878686	1	1	6.99E-05	9606	Homo sapiens	Erbb2		R-HSA-9665315
R-HSA-9672391	Defective F8 cleavage by thrombin	1	4	2.63E-04	0.674114162	0.973878686	1	1	6.99E-05	9606	Homo sapiens	F8		R-HSA-9666383
R-HSA-9753512	Signaling by RAS GTPase mutants	1	4	2.63E-04	0.674114162	0.973878686	1	1	6.99E-05	9606	Homo sapiens	Hras		R-HSA-6802834
R-HSA-9035968	Defective GGT1 in aflatoxin detoxification causes GLUTH	1	4	2.63E-04	0.674114162	0.973878686	1	1	6.99E-05	9606	Homo sapiens	Ggt1		R-HSA-5602984
R-HSA-1299503	TWIK related potassium channel (TREK)	1	4	2.63E-04	0.674114162	0.973878686	1	1	6.99E-05	9606	Homo sapiens	Kcnk4		R-HSA-1296348
R-HSA-3359463	Defective CUBN causes MGA1	1	4	2.63E-04	0.674114162	0.973878686	1	1	6.99E-05	9606	Homo sapiens	Cubn		R-HSA-3296462
R-HSA-9665250	Resistance of ERBB2 KD mutants to AEE788	1	4	2.63E-04	0.674114162	0.973878686	1	1	6.99E-05	9606	Homo sapiens	Erbb2		R-HSA-9665278
R-HSA-5578997	Defective AHCY causes HMAHCHD	1	4	2.63E-04	0.674114162	0.973878686	1	1	6.99E-05	9606	Homo sapiens	Ahcy		R-HSA-5579084
R-HSA-9665246	Resistance of ERBB2 KD mutants to neratinib	1	4	2.63E-04	0.674114162	0.973878686	1	1	6.99E-05	9606	Homo sapiens	Erbb2		R-HSA-9665286
R-HSA-9672396	Defective cofactor function of FVIIIa variant	1	4	2.63E-04	0.674114162	0.973878686	1	1	6.99E-05	9606	Homo sapiens	F8		R-HSA-9668365
R-HSA-5619036	Defective SLC24A5 causes oculocutaneous albinism 6 (OCA6)	1	4	2.63E-04	0.674114162	0.973878686	1	1	6.99E-05	9606	Homo sapiens	Slc24a5		R-HSA-5626356
R-HSA-1296067	Potassium transport channels	1	4	2.63E-04	0.674114162	0.973878686	1	1	6.99E-05	9606	Homo sapiens	Kcnj16		R-HSA-1296045
R-HSA-68881	Mitotic Metaphase/Anaphase Transition	1	4	2.63E-04	0.674114162	0.973878686	1	1	6.99E-05	9606	Homo sapiens	Plk1		R-HSA-163010
R-HSA-9665244	Resistance of ERBB2 KD mutants to sapitinib	1	4	2.63E-04	0.674114162	0.973878686	1	1	6.99E-05	9606	Homo sapiens	Erbb2		R-HSA-9665304
R-HSA-9672383	Defective factor IX causes thrombophilia	1	4	2.63E-04	0.674114162	0.973878686	1	1	6.99E-05	9606	Homo sapiens	F8		R-HSA-9668253
R-HSA-9665249	Resistance of ERBB2 KD mutants to afatinib	1	4	2.63E-04	0.674114162	0.973878686	1	1	6.99E-05	9606	Homo sapiens	Erbb2		R-HSA-9665311
R-HSA-9665247	Resistance of ERBB2 KD mutants to osimertinib	1	4	2.63E-04	0.674114162	0.973878686	1	1	6.99E-05	9606	Homo sapiens	Erbb2		R-HSA-9665280
R-HSA-9665737	Drug resistance in ERBB2 TMD/JMD mutants	1	4	2.63E-04	0.674114162	0.973878686	1	1	6.99E-05	9606	Homo sapiens	Erbb2		R-HSA-9665708
R-HSA-5578998	Defective OPLAH causes OPLAHD	1	4	2.63E-04	0.674114162	0.973878686	1	1	6.99E-05	9606	Homo sapiens	Thrsp;Oplah		R-HSA-5603208
R-HSA-9665233	Resistance of ERBB2 KD mutants to trastuzumab	1	4	2.63E-04	0.674114162	0.973878686	1	1	6.99E-05	9606	Homo sapiens	Erbb2		R-HSA-9665232
R-HSA-5619049	Defective SLC40A1 causes hemochromatosis 4 (HFE4) (macrophages)	1	4	2.63E-04	0.674114162	0.973878686	1	1	6.99E-05	9606	Homo sapiens	Cp		R-HSA-5655733
R-HSA-9753510	Signaling by RAS GAP mutants	1	4	2.63E-04	0.674114162	0.973878686	1	1	6.99E-05	9606	Homo sapiens	Hras		R-HSA-9651280
R-HSA-9665251	Resistance of ERBB2 KD mutants to lapatinib	1	4	2.63E-04	0.674114162	0.973878686	1	1	6.99E-05	9606	Homo sapiens	Erbb2		R-HSA-9665284
R-HSA-9674519	Defective F8 sulfation at Y1699	1	4	2.63E-04	0.674114162	0.973878686	1	1	6.99E-05	9606	Homo sapiens	F8		R-HSA-9668148
R-HSA-9673202	Defective F9 variant does not activate FX	1	4	2.63E-04	0.674114162	0.973878686	1	1	6.99E-05	9606	Homo sapiens	F8		R-HSA-9670874
R-HSA-5619104	Defective SLC12A1 causes Bartter syndrome 1 (BS1)	1	4	2.63E-04	0.674114162	0.973878686	1	1	6.99E-05	9606	Homo sapiens	Slc12a1		R-HSA-5623588
R-HSA-5619072	Defective SLC35A2 causes congenital disorder of glycosylation 2M (CDG2M)	1	4	2.63E-04	0.674114162	0.973878686	1	1	6.99E-05	9606	Homo sapiens	Slc35a2		R-HSA-5652099
R-HSA-3359462	Defective AMN causes MGA1	1	4	2.63E-04	0.674114162	0.973878686	1	1	6.99E-05	9606	Homo sapiens	Cubn		R-HSA-3296477
R-HSA-5658034	HHAT G278V doesn't palmitoylate Hh-Np	1	4	2.63E-04	0.674114162	0.973878686	1	1	6.99E-05	9606	Homo sapiens	Dhh		R-HSA-5483229
R-HSA-9675132	Diseases of cellular response to stress	1	4	2.63E-04	0.674114162	0.973878686	2	3	2.10E-04	9606	Homo sapiens	Cdkn2b		R-HSA-9630795;R-HSA-9630792
R-HSA-9630747	Diseases of Cellular Senescence	1	4	2.63E-04	0.674114162	0.973878686	2	3	2.10E-04	9606	Homo sapiens	Cdkn2b		R-HSA-9630795;R-HSA-9630792
R-HSA-168277	Influenza Virus Induced Apoptosis	1	4	2.63E-04	0.674114162	0.973878686	1	2	1.40E-04	9606	Homo sapiens	NA		R-HSA-168865
R-HSA-194306	Neurophilin interactions with VEGF and VEGFR	1	4	2.63E-04	0.674114162	0.973878686	1	2	1.40E-04	9606	Homo sapiens	Kdr		R-HSA-195408
R-HSA-9708296	tRNA-derived small RNA (tsRNA or tRNA-related fragment, tRF) biogenesis	1	4	2.63E-04	0.674114162	0.973878686	1	4	2.80E-04	9606	Homo sapiens	Rnase4		R-HSA-9708327
R-HSA-171286	Synthesis and processing of ENV and VPU	1	4	2.63E-04	0.674114162	0.973878686	1	10	6.99E-04	9606	Homo sapiens	Furin		R-HSA-171288
R-HSA-3560782	Diseases associated with glycosaminoglycan metabolism	14	55	0.003610819	0.675675208	0.973878686	20	29	0.00202698	9606	Homo sapiens	Sdc4;Lum;Sdc2;Omd;Kera;Dcn;Acan;Gpc1;Ogn;Sdc1;Gpc3;Gpc2;Agrn;Gpc6		R-HSA-3636919;R-HSA-9035949;R-HSA-9035950;R-HSA-9036289;R-HSA-3656254;R-HSA-9036290;R-HSA-4420365;R-HSA-3595175;R-HSA-3656230;R-HSA-3560804;R-HSA-9036283;R-HSA-3656261;R-HSA-3560802;R-HSA-9036285;R-HSA-3656258;R-HSA-3656257;R-HSA-3656269;R-HSA-3656267;R-HSA-3595178;R-HSA-3595176
R-HSA-6785807	Interleukin-4 and Interleukin-13 signaling	56	211	0.013852416	0.677087149	0.973878686	37	47	0.003285105	9606	Homo sapiens	Socs3;Fscn1;Alox15;Hmox1;Cebpd;Il4;Ccl11;Myc;Ndn;Rhou;Maob;Hgf;Rorc;Bcl2l1;Timp1;F13a1;Fos;Lama5;Vcam1;Irf4;Il1b;Stat3;Oprm1;Gata3;Cd36;Cdkn1a;Junb;Icam5;Lcn2;Ptgs2		R-HSA-6785895;R-HSA-6793958;R-HSA-6788582;R-HSA-6786095;R-HSA-6789615;R-HSA-6797293;R-HSA-6786092;R-HSA-6793975;R-HSA-6786101;R-HSA-6786293;R-HSA-6786097;R-HSA-6786096;R-HSA-6797245;R-HSA-6793978;R-HSA-6788346;R-HSA-6790022;R-HSA-6788623;R-HSA-6788622;R-HSA-6790029;R-HSA-6789325;R-HSA-6786124;R-HSA-6786058;R-HSA-6790025;R-HSA-6789960;R-HSA-6797271;R-HSA-6786070;R-HSA-6790038;R-HSA-6797269;R-HSA-6…
R-HSA-1227990	Signaling by ERBB2 in Cancer	9	36	0.002363445	0.677445939	0.973878686	62	62	0.004333543	9606	Homo sapiens	Erbb2;Erbb4;Erbb3;Nrg1;Hras;Hbegf		R-HSA-9664918;R-HSA-9664664;R-HSA-9665304;R-HSA-9665311;R-HSA-9665411;R-HSA-9665410;R-HSA-9665409;R-HSA-9665408;R-HSA-9665280;R-HSA-9665415;R-HSA-9664646;R-HSA-9665286;R-HSA-9665413;R-HSA-9665284;R-HSA-9665412;R-HSA-9665034;R-HSA-9665417;R-HSA-9665032;R-HSA-9665416;R-HSA-9664567;R-HSA-9664950;R-HSA-1248694;R-HSA-9652277;R-HSA-1227964;R-HSA-9665699;R-HSA-9665315;R-HSA-9665698;R-HSA-9665697;R-HSA-9…
R-HSA-8863795	Downregulation of ERBB2 signaling	9	36	0.002363445	0.677445939	0.973878686	10	14	9.79E-04	9606	Homo sapiens	Erbb2;Erbb4;Erbb3;Nrg1;Stub1;Hbegf		R-HSA-1918092;R-HSA-1358790;R-HSA-1918095;R-HSA-1358801;R-HSA-1963563;R-HSA-1358798;R-HSA-8864125;R-HSA-8863804;R-HSA-1358792;R-HSA-8864105
R-HSA-1250196	SHC1 events in ERBB2 signaling	9	36	0.002363445	0.677445939	0.973878686	4	6	4.19E-04	9606	Homo sapiens	Erbb2;Erbb4;Erbb3;Nrg1;Hras;Hbegf		R-HSA-1250195;R-HSA-1250486;R-HSA-1963578;R-HSA-1250463
R-HSA-4090294	SUMOylation of intracellular receptors	10	40	0.00262605	0.682204784	0.973878686	13	25	0.001747396	9606	Homo sapiens	Pias4;Ar;Nr3c2;Vdr;Nr1h4;Rara;Pgr;Esr1;Pparg;Nr5a2		R-HSA-4719436;R-HSA-4090390;R-HSA-4341070;R-HSA-4755526;R-HSA-4755494;R-HSA-4717461;R-HSA-4341072;R-HSA-4341073;R-HSA-4755419;R-HSA-4546387;R-HSA-4090408;R-HSA-4341016;R-HSA-4719413
R-HSA-1296072	Voltage gated Potassium channels	11	44	0.002888655	0.686889901	0.973878686	1	1	6.99E-05	9606	Homo sapiens	Kcnh1;Kcna7;Kcna6;Kcnq3;Kcna2;Kcnc4;Kcnc3;Kcna1;Kcnq1;Kcnc2;Kcnh4		R-HSA-1296127
R-HSA-8948216	Collagen chain trimerization	11	44	0.002888655	0.686889901	0.973878686	11	28	0.001957084	9606	Homo sapiens	Col17a1;Col1a1;Col18a1;Col4a3;Col5a2;Col4a4;Col12a1;Col7a1;Col11a2;Col6a5;Col9a3		R-HSA-8944232;R-HSA-8944265;R-HSA-8944266;R-HSA-8944255;R-HSA-8944223;R-HSA-8944225;R-HSA-8944227;R-HSA-8944229;R-HSA-8944230;R-HSA-8944214;R-HSA-8944247
R-HSA-110331	Cleavage of the damaged purine	11	44	0.002888655	0.686889901	0.973878686	2	9	6.29E-04	9606	Homo sapiens	Hist1h2ac;Hist1h2ab;Hist1h2bc;Hist1h2ae;H2afx;Hist1h4k;Hist1h4i;Hist1h4j;H2afj;Hist2h2ac;Hist1h4h;Hist1h2bk;Hist1h2bj;Hist1h4a;Hist1h4b;Hist1h2bn		R-HSA-9629216;R-HSA-9629483
R-HSA-1236394	Signaling by ERBB4	21	82	0.005383403	0.689161068	0.973878686	52	52	0.003634584	9606	Homo sapiens	Aph1a;Src;Erbb4;Erbb3;Wwp1;Nrg1;Esr1;Hbegf;Sparc;Gabra1;Gabrb2;Pgr;Apoe;Hras		R-HSA-1254291;R-HSA-1254290;R-HSA-9612440;R-HSA-1251992;R-HSA-1251997;R-HSA-9612444;R-HSA-9612445;R-HSA-9612672;R-HSA-1250315;R-HSA-1254285;R-HSA-1250353;R-HSA-9612593;R-HSA-1250357;R-HSA-1253300;R-HSA-9612219;R-HSA-1253282;R-HSA-9612448;R-HSA-1236398;R-HSA-1252013;R-HSA-1250348;R-HSA-1250220;R-HSA-9612243;R-HSA-8954185;R-HSA-9612246;R-HSA-8954179;R-HSA-1253343;R-HSA-9612639;R-HSA-9612255;R-HSA-8…
R-HSA-9006927	Signaling by Non-Receptor Tyrosine Kinases	18	71	0.004661239	0.695751693	0.973878686	46	53	0.00370448	9606	Homo sapiens	Socs3;Srms;Ccne1;Erbb2;Stap2;Erbb4;Erbb3;Ptk6;Nrg1;Hbegf;Bcar1;Stat3;Hras		R-HSA-8848774;R-HSA-8848005;R-HSA-8848975;R-HSA-8849102;R-HSA-2730595;R-HSA-8857549;R-HSA-8848077;R-HSA-2730599;R-HSA-8848713;R-HSA-8848776;R-HSA-8849032;R-HSA-8848087;R-HSA-8848023;R-HSA-8848150;R-HSA-8848726;R-HSA-8849428;R-HSA-8848596;R-HSA-8857555;R-HSA-8849042;R-HSA-8849055;R-HSA-8848414;R-HSA-8848606;R-HSA-8857565;R-HSA-8849435;R-HSA-9634702;R-HSA-8981353;R-HSA-8981355;R-HSA-8848804;R-HSA-8…
R-HSA-8848021	Signaling by PTK6	18	71	0.004661239	0.695751693	0.973878686	46	53	0.00370448	9606	Homo sapiens	Socs3;Srms;Ccne1;Erbb2;Stap2;Erbb4;Erbb3;Ptk6;Nrg1;Hbegf;Bcar1;Stat3;Hras		R-HSA-8848774;R-HSA-8848005;R-HSA-8848975;R-HSA-8849102;R-HSA-2730595;R-HSA-8857549;R-HSA-8848077;R-HSA-2730599;R-HSA-8848713;R-HSA-8848776;R-HSA-8849032;R-HSA-8848087;R-HSA-8848023;R-HSA-8848150;R-HSA-8848726;R-HSA-8849428;R-HSA-8848596;R-HSA-8857555;R-HSA-8849042;R-HSA-8849055;R-HSA-8848414;R-HSA-8848606;R-HSA-8857565;R-HSA-8849435;R-HSA-9634702;R-HSA-8981353;R-HSA-8981355;R-HSA-8848804;R-HSA-8…
R-HSA-190828	Gap junction trafficking	13	52	0.003413866	0.695981657	0.973878686	20	20	0.001397917	9606	Homo sapiens	Gja1;Gjb2;Gjb1;Tubb3;Gjb4;Tubb2b;Gjb3;Gjb6;Tuba1c;Tuba4a;Actg1		R-HSA-191072;R-HSA-1629787;R-HSA-190662;R-HSA-190790;R-HSA-190788;R-HSA-190693;R-HSA-190698;R-HSA-190829;R-HSA-196017;R-HSA-190519;R-HSA-451056;R-HSA-190682;R-HSA-196026;R-HSA-190520;R-HSA-191737;R-HSA-190681;R-HSA-190686;R-HSA-190782;R-HSA-190687;R-HSA-190877
R-HSA-3928662	EPHB-mediated forward signaling	13	52	0.003413866	0.695981657	0.973878686	23	26	0.001817292	9606	Homo sapiens	Lyn;Efnb1;Tiam1;Src;Sdc2;Ephb1;Ephb3;Ephb6;Limk2;Kalrn;Grin1;Actg1;Hras		R-HSA-4093342;R-HSA-3928601;R-HSA-3928600;R-HSA-3928632;R-HSA-4093339;R-HSA-4093336;R-HSA-3928627;R-HSA-3928595;R-HSA-4093332;R-HSA-3928592;R-HSA-4093330;R-HSA-4093331;R-HSA-3928598;R-HSA-3928617;R-HSA-3928623;R-HSA-3928588;R-HSA-3928610;R-HSA-3928577;R-HSA-3928608;R-HSA-3928583;R-HSA-3928645;R-HSA-3928644;R-HSA-3928612
R-HSA-9702518	STAT5 activation downstream of FLT3 ITD mutants	5	21	0.001378676	0.699515456	0.973878686	8	14	9.79E-04	9606	Homo sapiens	Flt3;Bcl2l1;Cdkn1a		R-HSA-9698007;R-HSA-9698005;R-HSA-9698021;R-HSA-9698043;R-HSA-9698026;R-HSA-9698041;R-HSA-9698029;R-HSA-9698013
R-HSA-5660526	Response to metal ions	5	21	0.001378676	0.699515456	0.973878686	12	31	0.002166772	9606	Homo sapiens	Csrp1;Mt2;Mt1		R-HSA-5662598;R-HSA-5660503;R-HSA-5662613;R-HSA-5660514;R-HSA-5661219;R-HSA-5662608;R-HSA-5661217;R-HSA-5661230;R-HSA-5662606;R-HSA-5662620;R-HSA-5662986;R-HSA-5663002
R-HSA-389977	Post-chaperonin tubulin folding pathway	6	25	0.001641282	0.700347878	0.973878686	9	9	6.29E-04	9606	Homo sapiens	Tubb3;Tubb2b;Tuba1c;Tuba4a;Tbcb		R-HSA-389972;R-HSA-389956;R-HSA-389974;R-HSA-389969;R-HSA-389955;R-HSA-389964;R-HSA-389976;R-HSA-389963;R-HSA-389978
R-HSA-416572	Sema4D induced cell migration and growth-cone collapse	6	25	0.001641282	0.700347878	0.973878686	5	7	4.89E-04	9606	Homo sapiens	Sema4d;Erbb2;Limk2;Myh9;Myh14;Plxnb1		R-HSA-373750;R-HSA-416594;R-HSA-419087;R-HSA-416588;R-HSA-419197
R-HSA-9661069	Defective binding of RB1 mutants to E2F1,(E2F2, E2F3)	4	17	0.001116071	0.700502018	0.973878686	1	1	6.99E-05	9606	Homo sapiens	Ccne1;E2f2;Cdkn1a;Cdkn1c		R-HSA-9659782
R-HSA-9659787	Aberrant regulation of mitotic G1/S transition in cancer due to RB1 defects	4	17	0.001116071	0.700502018	0.973878686	1	2	1.40E-04	9606	Homo sapiens	Ccne1;E2f2;Cdkn1a;Cdkn1c		R-HSA-9659782
R-HSA-2559584	Formation of Senescence-Associated Heterochromatin Foci (SAHF)	4	17	0.001116071	0.700502018	0.973878686	1	2	1.40E-04	9606	Homo sapiens	Hmga2;Hmga1;Cdkn1a;Lmnb1		R-HSA-4647594
R-HSA-6788467	IL-6-type cytokine receptor ligand interactions	4	17	0.001116071	0.700502018	0.973878686	6	14	9.79E-04	9606	Homo sapiens	Cntfr;Clcf1;Il31ra;Crlf1		R-HSA-6783670;R-HSA-448660;R-HSA-6783556;R-HSA-5696490;R-HSA-6783530;R-HSA-5696491
R-HSA-389957	Prefoldin mediated transfer of substrate to CCT/TriC	7	29	0.001903887	0.702211276	0.973878686	2	2	1.40E-04	9606	Homo sapiens	Pfdn6;Tubb3;Tubb2b;Pfdn2;Tuba1c;Tuba4a		R-HSA-389970;R-HSA-389980
R-HSA-381340	Transcriptional regulation of white adipocyte differentiation	28	109	0.007155987	0.702868992	0.973878686	19	19	0.001328021	9606	Homo sapiens	Egr2;Ncor2;Med25;Ebf1;Lpl;Ppargc1a;Ccnc;Plin1;Cebpd;Klf4;Pparg;Cebpb;Cebpa;Rela;Adipoq;Cd36;Pck1		R-HSA-1183058;R-HSA-9732629;R-HSA-560491;R-HSA-381377;R-HSA-560493;R-HSA-381283;R-HSA-1183003;R-HSA-1183032;R-HSA-381262;R-HSA-560517;R-HSA-381290;R-HSA-560472;R-HSA-560473;R-HSA-560510;R-HSA-381309;R-HSA-977271;R-HSA-560498;R-HSA-381337;R-HSA-977392
R-HSA-9668250	Defective factor IX causes hemophilia B	3	13	8.53E-04	0.704993625	0.973878686	2	4	2.80E-04	9606	Homo sapiens	F8;Gp1bb;Gp5		R-HSA-9673223;R-HSA-9670874
R-HSA-1296346	Tandem pore domain potassium channels	3	13	8.53E-04	0.704993625	0.973878686	2	6	4.19E-04	9606	Homo sapiens	Kcnk4;Kcnk1;Kcnk7		R-HSA-1299304;R-HSA-1296348
R-HSA-73927	Depurination	11	45	0.002954307	0.713872106	0.973878686	4	19	0.001328021	9606	Homo sapiens	Hist1h2ac;Hist1h2ab;Hist1h2bc;Hist1h2ae;H2afx;Hist1h4k;Hist1h4i;Hist1h4j;H2afj;Hist2h2ac;Hist1h4h;Hist1h2bk;Hist1h2bj;Hist1h4a;Hist1h4b;Hist1h2bn		R-HSA-9629216;R-HSA-9629483;R-HSA-9629195;R-HSA-9629373
R-HSA-9615017	FOXO-mediated transcription of oxidative stress, metabolic and neuronal genes	12	49	0.003216912	0.717187555	0.973878686	18	34	0.002376459	9606	Homo sapiens	Trim63;Fbxo32;Abca6;Npy;Foxo6;Ppargc1a;Pck1		R-HSA-9622738;R-HSA-9624624;R-HSA-9623280;R-HSA-9623281;R-HSA-9622737;R-HSA-9625749;R-HSA-9623192;R-HSA-9625693;R-HSA-9624611;R-HSA-9625699;R-HSA-9625091;R-HSA-9623168;R-HSA-9615015;R-HSA-9625092;R-HSA-9622980;R-HSA-9622981;R-HSA-9623240;R-HSA-9615023
R-HSA-8857538	PTK6 promotes HIF1A stabilization	2	9	5.91E-04	0.71735692	0.973878686	6	6	4.19E-04	9606	Homo sapiens	Ptk6;Hbegf		R-HSA-8857555;R-HSA-8857583;R-HSA-8857565;R-HSA-8857549;R-HSA-9634702;R-HSA-8857577
R-HSA-6802953	RAS signaling downstream of NF1 loss-of-function variants	2	9	5.91E-04	0.71735692	0.973878686	1	1	6.99E-05	9606	Homo sapiens	Vasp;Hras		R-HSA-6802837
R-HSA-199920	CREB phosphorylation	2	9	5.91E-04	0.71735692	0.973878686	3	4	2.80E-04	9606	Homo sapiens	Rps6ka3;Rps6ka5		R-HSA-199895;R-HSA-199910;R-HSA-199935
R-HSA-391906	Leukotriene receptors	2	9	5.91E-04	0.71735692	0.973878686	3	5	3.49E-04	9606	Homo sapiens	Cysltr1;Ltb4r2		R-HSA-391941;R-HSA-9684627;R-HSA-9690439
R-HSA-8964572	Lipid particle organization	2	9	5.91E-04	0.71735692	0.973878686	2	4	2.80E-04	9606	Homo sapiens	Hilpda;Cidea		R-HSA-8856630;R-HSA-8858270
R-HSA-2980767	Activation of NIMA Kinases NEK9, NEK6, NEK7	2	9	5.91E-04	0.71735692	0.973878686	2	4	2.80E-04	9606	Homo sapiens	Ccnb2;Plk1		R-HSA-2984220;R-HSA-2984226
R-HSA-163765	ChREBP activates metabolic gene expression	2	9	5.91E-04	0.71735692	0.973878686	2	6	4.19E-04	9606	Homo sapiens	Acacb;Agpat1		R-HSA-163748;R-HSA-163743
R-HSA-6811558	PI5P, PP2A and IER3 Regulate PI3K/AKT Signaling	33	129	0.008469013	0.7234147	0.973878686	5	7	4.89E-04	9606	Homo sapiens	Klb;Erbb2;Flt3;Src;Erbb4;Erbb3;Hbegf;Fgf5;Fgf7;Fgf9;Trat1;Cd28;Pdgfb;Ier3;Cd86;Cd80;Hgf;Tgfa;Nrg1;Esr1;Fgfr3;Fgfr4;Fgf22;Il18r1;Kit;Icos;Pip4k2a		R-HSA-2316434;R-HSA-8857925;R-HSA-6811472;R-HSA-6811454;R-HSA-1675776
R-HSA-157858	Gap junction trafficking and regulation	14	57	0.003742122	0.723915355	0.973878686	24	24	0.001677501	9606	Homo sapiens	Gja1;Gjb2;Gjb1;Tubb3;Gjb4;Tubb2b;Gjb3;Src;Gjb6;Tuba1c;Tuba4a;Actg1		R-HSA-191072;R-HSA-1629787;R-HSA-190662;R-HSA-190790;R-HSA-191654;R-HSA-190788;R-HSA-190693;R-HSA-190698;R-HSA-191656;R-HSA-190541;R-HSA-190829;R-HSA-196017;R-HSA-190519;R-HSA-191636;R-HSA-451056;R-HSA-190682;R-HSA-196026;R-HSA-190520;R-HSA-190681;R-HSA-191737;R-HSA-190686;R-HSA-190782;R-HSA-190687;R-HSA-190877
R-HSA-1912408	Pre-NOTCH Transcription and Translation	22	88	0.005777311	0.73202782	0.973878686	20	28	0.001957084	9606	Homo sapiens	Hist1h2ac;Hist1h2bc;Hist1h2ab;Jun;Hist1h2ae;H2afx;Hist1h4k;Hist1h3d;Hist1h4i;Elf3;Hist1h4j;Notch1;H2afj;Hist2h2ac;Hist1h4h;Hist1h3g;Notch3;Hist1h2bk;Hist1h2bj;Hist1h4a;Hist1h4b;Sirt6;Hist1h2bn;Runx1		R-HSA-1912412;R-HSA-1912415;R-HSA-9017835;R-HSA-1606682;R-HSA-9021357;R-HSA-1912409;R-HSA-1912401;R-HSA-9604831;R-HSA-9604703;R-HSA-9604829;R-HSA-9604834;R-HSA-1912366;R-HSA-1912363;R-HSA-1912362;R-HSA-4395227;R-HSA-1606561;R-HSA-4395231;R-HSA-9021364;R-HSA-9604719;R-HSA-1912416
R-HSA-1442490	Collagen degradation	17	69	0.004529937	0.733943445	0.973878686	23	34	0.002376459	9606	Homo sapiens	Mmp11;Mmp13;Col17a1;Col1a1;Col18a1;Mme;Col4a3;Mmp15;Col5a2;Col12a1;Col11a2;Col4a4;Col7a1;Col6a5;Mmp19;Col9a3;Furin		R-HSA-2471621;R-HSA-2168960;R-HSA-1564117;R-HSA-1474197;R-HSA-1564179;R-HSA-1564112;R-HSA-2471842;R-HSA-1564120;R-HSA-1564184;R-HSA-2168046;R-HSA-1454822;R-HSA-1454757;R-HSA-1564164;R-HSA-1474213;R-HSA-2172405;R-HSA-2473584;R-HSA-1458433;R-HSA-2484882;R-HSA-2473596;R-HSA-1564142;R-HSA-2168923;R-HSA-2537499;R-HSA-2473594
R-HSA-181430	Norepinephrine Neurotransmitter Release Cycle	7	30	0.001969538	0.73413916	0.973878686	3	6	4.19E-04	9606	Homo sapiens	Rims1;Maob;Syt1;Rbp1;Ppfia3;Ppfia2		R-HSA-374899;R-HSA-374909;R-HSA-374922
R-HSA-622312	Inflammasomes	8	34	0.002232143	0.734625715	0.973878686	15	28	0.001957084	9606	Homo sapiens	P2rx7;Txn1;Aim2;Nfkb2;Bcl2l1;Nlrc4;Hmox1;Rela		R-HSA-844620;R-HSA-877198;R-HSA-844617;R-HSA-844618;R-HSA-844619;R-HSA-874084;R-HSA-1250264;R-HSA-877158;R-HSA-879201;R-HSA-877187;R-HSA-874079;R-HSA-1250272;R-HSA-9603905;R-HSA-877178;R-HSA-1250280
R-HSA-264642	Acetylcholine Neurotransmitter Release Cycle	6	26	0.001706933	0.734653272	0.973878686	3	6	4.19E-04	9606	Homo sapiens	Rims1;Syt1;Rbp1;Ppfia3;Ppfia2		R-HSA-264615;R-HSA-372529;R-HSA-372505
R-HSA-111465	Apoptotic cleavage of cellular proteins	9	38	0.002494748	0.735780915	0.973878686	9	38	0.002656042	9606	Homo sapiens	Lmna;Cdh1;Pkp1;Dsg2;Dsg3;Stk3;Lmnb1;Tjp2;Plec		R-HSA-351877;R-HSA-264871;R-HSA-264865;R-HSA-201637;R-HSA-202939;R-HSA-351901;R-HSA-201595;R-HSA-351871;R-HSA-201631
R-HSA-4641263	Regulation of FZD by ubiquitination	5	22	0.001444328	0.736725835	0.973878686	6	6	4.19E-04	9606	Homo sapiens	Fzd5;Rspo1;Rspo3;Rspo4;Lrp5		R-HSA-4641206;R-HSA-4641236;R-HSA-4641205;R-HSA-4641253;R-HSA-4641249;R-HSA-4641246
R-HSA-2022857	Keratan sulfate degradation	5	22	0.001444328	0.736725835	0.973878686	2	7	4.89E-04	9606	Homo sapiens	Acan;Lum;Omd;Ogn;Kera		R-HSA-2046239;R-HSA-1793217
R-HSA-5654227	Phospholipase C-mediated cascade; FGFR3	4	18	0.001181723	0.74136967	0.973878686	3	3	2.10E-04	9606	Homo sapiens	Fgf5;Fgf9;Fgfr3		R-HSA-5654148;R-HSA-5654224;R-HSA-5654222
R-HSA-5578768	Physiological factors	4	18	0.001181723	0.74136967	0.973878686	4	6	4.19E-04	9606	Homo sapiens	Nppc;Mme;Ces1d;Corin		R-HSA-9727607;R-HSA-5578783;R-HSA-9727567;R-HSA-5692408
R-HSA-110329	Cleavage of the damaged pyrimidine	12	50	0.003282563	0.741493955	0.973878686	3	20	0.001397917	9606	Homo sapiens	Hist1h2ac;Hist1h2ab;Hist1h2bc;Hist1h2ae;H2afx;Hist1h4k;Ung;Hist1h4i;Hist1h4j;H2afj;Hist2h2ac;Hist1h4h;Hist1h2bk;Hist1h2bj;Hist1h4a;Hist1h4b;Hist1h2bn		R-HSA-110215;R-HSA-110217;R-HSA-9629497
R-HSA-73928	Depyrimidination	12	50	0.003282563	0.741493955	0.973878686	6	41	0.00286573	9606	Homo sapiens	Hist1h2ac;Hist1h2ab;Hist1h2bc;Hist1h2ae;H2afx;Hist1h4k;Ung;Hist1h4i;Hist1h4j;H2afj;Hist2h2ac;Hist1h4h;Hist1h2bk;Hist1h2bj;Hist1h4a;Hist1h4b;Hist1h2bn		R-HSA-110215;R-HSA-110217;R-HSA-9629497;R-HSA-110157;R-HSA-110156;R-HSA-9629372
R-HSA-2299718	Condensation of Prophase Chromosomes	13	54	0.003545168	0.743817691	0.973878686	8	10	6.99E-04	9606	Homo sapiens	Hist1h2ac;Hist1h2ab;Hist1h2bc;Plk1;Hist1h2ae;H2afx;Hist1h4k;Hist1h3d;Hist1h4i;Hist1h4j;H2afj;Hist2h2ac;Hist1h3g;Hist1h4h;Hist1h2bk;Hist1h2bj;Hist1h4a;Hist1h4b;Hist1h2bn		R-HSA-2245218;R-HSA-2288097;R-HSA-2301205;R-HSA-2294580;R-HSA-2172678;R-HSA-2294600;R-HSA-2294574;R-HSA-2294590
R-HSA-977225	Amyloid fiber formation	22	89	0.005842962	0.749920731	0.973878686	13	33	0.002306563	9606	Homo sapiens	Hist1h2ac;Lyz1;Hist1h2ab;Lyz2;Aph1a;Hist1h2ae;H2afx;Calcb;Hist1h3d;Hist1h3g;Hist1h2bk;Furin;Has2;Hist1h2bj;Sncaip;Hist1h2bn;Hist1h2bc;Hist1h4k;Mfge8;Hist1h4i;Hist1h4j;Hist2h2ac;Hist1h4h;Apoe;Ube2l6;Hist1h4a;Hist1h4b;B2m		R-HSA-5660757;R-HSA-977224;R-HSA-5660753;R-HSA-5658104;R-HSA-5693081;R-HSA-976734;R-HSA-5667111;R-HSA-5667107;R-HSA-5658496;R-HSA-5658574;R-HSA-9010096;R-HSA-5658092;R-HSA-977136
R-HSA-9664535	LTC4-CYSLTR mediated IL4 production	3	14	9.19E-04	0.750638834	0.973878686	3	3	2.10E-04	9606	Homo sapiens	Cysltr1;Dpep1;Ggt1		R-HSA-9664306;R-HSA-266012;R-HSA-266046
R-HSA-112308	Presynaptic depolarization and calcium channel opening	3	14	9.19E-04	0.750638834	0.973878686	1	1	6.99E-05	9606	Homo sapiens	Cacna1b;Cacng4;Cacna2d3		R-HSA-210420
R-HSA-9662834	CD163 mediating an anti-inflammatory response	3	14	9.19E-04	0.750638834	0.973878686	4	9	6.29E-04	9606	Homo sapiens	Rhbdf2;Myh9;Furin		R-HSA-9662818;R-HSA-9663426;R-HSA-9662786;R-HSA-9662747
R-HSA-391908	Prostanoid ligand receptors	3	14	9.19E-04	0.750638834	0.973878686	4	9	6.29E-04	9606	Homo sapiens	Ptgfr;Ptger3;Fam83g		R-HSA-9718020;R-HSA-391940;R-HSA-416929;R-HSA-391933
R-HSA-397014	Muscle contraction	60	232	0.015231092	0.751575245	0.973878686	43	53	0.00370448	9606	Homo sapiens	Myl12a;Ryr2;Cacna1h;Ryr1;Tnnt1;Fgf14;Atp2a1;Scn5a;Cacng4;Fgf12;Scn1b;Trdn;Tnnc2;Kcnip4;Trpc1;Tmod2;Kcnip2;Kcnq1;Ces1d;Slc8a2;Acta1;Mme;Tpm2;Orai2;Kcne1;Tnni1;Actn3;Anxa2;Vcl;Dmpk;Atp1a1;Atp1a4;Fxyd2;Scn7a;Scn3a;Gucy1b1;Kcnk4;Camk2b;Trim72;Kcnk1;Tcap;Atp1b1;Actc1;Cav3;Dysf;Scn4a;Scn4b;Kcnk7;Mylk;Corin;Nppc;Gucy1a1;Gucy1a2;Des;Mybpc2;Kcnj11;Kcnj12;Myl6b;Itpr3		R-HSA-390597;R-HSA-427910;R-HSA-5577237;R-HSA-5263633;R-HSA-445700;R-HSA-9613264;R-HSA-390598;R-HSA-390593;R-HSA-445699;R-HSA-390595;R-HSA-2855020;R-HSA-5577234;R-HSA-2089943;R-HSA-9700701;R-HSA-5578783;R-HSA-392143;R-HSA-5578910;R-HSA-5578777;R-HSA-139854;R-HSA-445704;R-HSA-936897;R-HSA-5577050;R-HSA-445705;R-HSA-169683;R-HSA-5226904;R-HSA-9727567;R-HSA-5263628;R-HSA-9614031;R-HSA-392152;R-HSA-4…
R-HSA-9034793	Activated NTRK3 signals through PLCG1	1	5	3.28E-04	0.753786493	0.973878686	3	3	2.10E-04	9606	Homo sapiens	Ntf3		R-HSA-9034796;R-HSA-9034814;R-HSA-9034855
R-HSA-209563	Axonal growth stimulation	1	5	3.28E-04	0.753786493	0.973878686	2	2	1.40E-04	9606	Homo sapiens	Ngfr		R-HSA-193668;R-HSA-193646
R-HSA-8866906	TFAP2 (AP-2) family regulates transcription of other transcription factors	1	5	3.28E-04	0.753786493	0.973878686	2	2	1.40E-04	9606	Homo sapiens	Tfap2a		R-HSA-8864718;R-HSA-8864729
R-HSA-844623	The IPAF inflammasome	1	5	3.28E-04	0.753786493	0.973878686	2	2	1.40E-04	9606	Homo sapiens	Nlrc4		R-HSA-844617;R-HSA-874084
R-HSA-451307	Activation of Na-permeable kainate receptors	1	5	3.28E-04	0.753786493	0.973878686	2	2	1.40E-04	9606	Homo sapiens	Grik2		R-HSA-451310;R-HSA-451309
R-HSA-5603037	IRAK4 deficiency (TLR5)	1	5	3.28E-04	0.753786493	0.973878686	2	2	1.40E-04	9606	Homo sapiens	Tlr5		R-HSA-5602472;R-HSA-5602603
R-HSA-5368598	Negative regulation of TCF-dependent signaling by DVL-interacting proteins	1	5	3.28E-04	0.753786493	0.973878686	2	2	1.40E-04	9606	Homo sapiens	Dvl1		R-HSA-5368582;R-HSA-5368588
R-HSA-5579005	Defective CYP4F22 causes ARCI5	1	5	3.28E-04	0.753786493	0.973878686	1	1	6.99E-05	9606	Homo sapiens	Cyp4f39		R-HSA-5602272
R-HSA-8865999	MET activates PTPN11	1	5	3.28E-04	0.753786493	0.973878686	1	1	6.99E-05	9606	Homo sapiens	Hgf		R-HSA-8865994
R-HSA-198745	Signalling to STAT3	1	5	3.28E-04	0.753786493	0.973878686	1	1	6.99E-05	9606	Homo sapiens	Stat3		R-HSA-198732
R-HSA-5579014	Defective CYP27B1 causes VDDR1A	1	5	3.28E-04	0.753786493	0.973878686	1	1	6.99E-05	9606	Homo sapiens	Cyp27b1		R-HSA-5602186
R-HSA-5579012	Defective MAOA causes BRUNS	1	5	3.28E-04	0.753786493	0.973878686	1	1	6.99E-05	9606	Homo sapiens	Maob		R-HSA-5603108
R-HSA-5579000	Defective CYP1B1 causes Glaucoma	1	5	3.28E-04	0.753786493	0.973878686	1	1	6.99E-05	9606	Homo sapiens	Cyp1b1		R-HSA-5605147
R-HSA-1296053	Classical Kir channels	1	5	3.28E-04	0.753786493	0.973878686	1	1	6.99E-05	9606	Homo sapiens	Kcnj12		R-HSA-1296046
R-HSA-427589	Type II Na+/Pi cotransporters	1	5	3.28E-04	0.753786493	0.973878686	1	2	1.40E-04	9606	Homo sapiens	Slc34a2		R-HSA-427656
R-HSA-444411	Rhesus glycoproteins mediate ammonium transport.	1	5	3.28E-04	0.753786493	0.973878686	2	5	3.49E-04	9606	Homo sapiens	Rhbg		R-HSA-446278;R-HSA-444419
R-HSA-390650	Histamine receptors	1	5	3.28E-04	0.753786493	0.973878686	2	7	4.89E-04	9606	Homo sapiens	Hrh1		R-HSA-390912;R-HSA-9692539
R-HSA-844455	The NLRP1 inflammasome	1	5	3.28E-04	0.753786493	0.973878686	1	4	2.80E-04	9606	Homo sapiens	Bcl2l1		R-HSA-879201
R-HSA-167060	NGF processing	1	5	3.28E-04	0.753786493	0.973878686	1	5	3.49E-04	9606	Homo sapiens	Furin		R-HSA-187020
R-HSA-9036866	Expression and Processing of Neurotrophins	1	5	3.28E-04	0.753786493	0.973878686	1	5	3.49E-04	9606	Homo sapiens	Furin		R-HSA-187020
R-HSA-2559586	DNA Damage/Telomere Stress Induced Senescence	17	70	0.004595588	0.75394095	0.973878686	7	18	0.001258125	9606	Homo sapiens	Hist1h2ac;Hist1h2ab;Hist1h2bc;Ccne1;Hist1h2ae;H2afx;Hist1h4k;Hist1h4i;Hist1h4j;H2afj;Hist2h2ac;Hist1h4h;Hist1h2bk;Hist1h2bj;Hmga2;Hmga1;Cdkn1a;Hist1h4a;Hist1h4b;Lmnb1;Hist1h2bn		R-HSA-3785711;R-HSA-69562;R-HSA-4647613;R-HSA-3786258;R-HSA-187934;R-HSA-4647594;R-HSA-4647593
R-HSA-9013424	RHOV GTPase cycle	9	39	0.002560399	0.762110938	0.973878686	2	2	1.40E-04	9606	Homo sapiens	Pard6b;Vangl1;Nck2;Pak6;Rhov;Map3k11;Epha2;Pak4;Iqgap3		R-HSA-9018794;R-HSA-9018798
R-HSA-8853659	RET signaling	10	43	0.002823004	0.762441911	0.973878686	24	24	0.001677501	9606	Homo sapiens	Ret;Rap1gap;Grb7;Artn;Dok4;Src;Klhl21;Grb10;Nrtn;Pdlim7		R-HSA-8853734;R-HSA-8854981;R-HSA-8855747;R-HSA-8853762;R-HSA-8855617;R-HSA-8853793;R-HSA-8853792;R-HSA-8853774;R-HSA-8855564;R-HSA-8855915;R-HSA-8853737;R-HSA-8853801;R-HSA-8853800;R-HSA-8855508;R-HSA-8854899;R-HSA-8854897;R-HSA-8853745;R-HSA-8853789;R-HSA-8854908;R-HSA-8853755;R-HSA-8871227;R-HSA-8871226;R-HSA-8853753;R-HSA-8854905
R-HSA-140877	Formation of Fibrin Clot (Clotting Cascade)	10	43	0.002823004	0.762441911	0.973878686	37	61	0.004263647	9606	Homo sapiens	F7;F8;Gp1bb;Serping1;Ppbp;C1qbp;F13a1;Tfpi;Gp5;F5		R-HSA-140736;R-HSA-158145;R-HSA-158278;R-HSA-158218;R-HSA-140686;R-HSA-140748;R-HSA-5607002;R-HSA-158354;R-HSA-158419;R-HSA-5591040;R-HSA-140823;R-HSA-5607043;R-HSA-158164;R-HSA-158357;R-HSA-140696;R-HSA-9015122;R-HSA-140825;R-HSA-158300;R-HSA-141026;R-HSA-140769;R-HSA-158118;R-HSA-158311;R-HSA-158251;R-HSA-9661625;R-HSA-158313;R-HSA-140777;R-HSA-9670014;R-HSA-140783;R-HSA-140847;R-HSA-140851;R-H…
R-HSA-420029	Tight junction interactions	7	31	0.002035189	0.763604176	0.973878686	3	3	2.10E-04	9606	Homo sapiens	Crb3;Pard6b;Cldn23;Cldn3;Cldn4;Cldn10;F11r		R-HSA-420661;R-HSA-420019;R-HSA-419981
R-HSA-1266695	Interleukin-7 signaling	7	31	0.002035189	0.763604176	0.973878686	16	26	0.001817292	9606	Homo sapiens	Hist1h3d;Tslp;Il7;Hgf;Hist1h3g;Stat3;Crlf2		R-HSA-449958;R-HSA-1295540;R-HSA-8865711;R-HSA-6785165;R-HSA-8865613;R-HSA-8983077;R-HSA-1295519;R-HSA-8983078;R-HSA-1266684;R-HSA-1295516;R-HSA-8983003;R-HSA-9025969;R-HSA-8983059;R-HSA-8983061;R-HSA-449978;R-HSA-8983063
R-HSA-5576891	Cardiac conduction	37	147	0.009650735	0.76546644	0.973878686	26	33	0.002306563	9606	Homo sapiens	Ryr2;Ryr1;Fgf14;Dmpk;Atp2a1;Atp1a1;Atp1a4;Fxyd2;Scn7a;Scn5a;Cacng4;Scn3a;Fgf12;Trdn;Scn1b;Kcnk4;Camk2b;Kcnk1;Kcnip4;Trpc1;Kcnip2;Kcnq1;Ces1d;Slc8a2;Atp1b1;Mme;Orai2;Scn4a;Scn4b;Kcne1;Kcnk7;Corin;Nppc;Kcnj11;Kcnj12;Itpr3		R-HSA-427910;R-HSA-5577237;R-HSA-9613264;R-HSA-2855020;R-HSA-5577234;R-HSA-2089943;R-HSA-5578783;R-HSA-5578910;R-HSA-5578777;R-HSA-139854;R-HSA-936897;R-HSA-5577050;R-HSA-169683;R-HSA-5226904;R-HSA-9727567;R-HSA-9614031;R-HSA-9727607;R-HSA-5678261;R-HSA-5577213;R-HSA-434798;R-HSA-5576895;R-HSA-5692408;R-HSA-9684068;R-HSA-425661;R-HSA-1296046;R-HSA-9691566
R-HSA-9725371	Nuclear events stimulated by ALK signaling in cancer	6	27	0.001772584	0.766070684	0.973878686	4	9	6.29E-04	9606	Homo sapiens	Stat3;Junb;Cebpb		R-HSA-9725345;R-HSA-9701810;R-HSA-9725357;R-HSA-9725342
R-HSA-2995383	Initiation of Nuclear Envelope (NE) Reformation	6	27	0.001772584	0.766070684	0.973878686	2	7	4.89E-04	9606	Homo sapiens	Lmna;Ccnb2;Lemd2;Emd;Lmnb1		R-HSA-9624800;R-HSA-2995376
R-HSA-159782	Removal of aminoterminal propeptides from gamma-carboxylated proteins	2	10	6.57E-04	0.769473587	0.973878686	9	9	6.29E-04	9606	Homo sapiens	F7;Furin		R-HSA-163843;R-HSA-159728;R-HSA-163798;R-HSA-159796;R-HSA-159733;R-HSA-159771;R-HSA-159868;R-HSA-6807224;R-HSA-159773
R-HSA-110357	Displacement of DNA glycosylase by APEX1	2	10	6.57E-04	0.769473587	0.973878686	8	8	5.59E-04	9606	Homo sapiens	Apex1;Hap1;Ung		R-HSA-110353;R-HSA-110352;R-HSA-110355;R-HSA-110354;R-HSA-110356;R-HSA-110349;R-HSA-110351;R-HSA-110350
R-HSA-9603381	Activated NTRK3 signals through PI3K	2	10	6.57E-04	0.769473587	0.973878686	5	5	3.49E-04	9606	Homo sapiens	Src;Ntf3		R-HSA-9603445;R-HSA-9603419;R-HSA-9603407;R-HSA-9603420;R-HSA-9603437
R-HSA-139915	Activation of PUMA and translocation to mitochondria	2	10	6.57E-04	0.769473587	0.973878686	5	5	3.49E-04	9606	Homo sapiens	Bbc3		R-HSA-139914;R-HSA-139913;R-HSA-4331324;R-HSA-4331340;R-HSA-140221
R-HSA-167590	Nef Mediated CD4 Down-regulation	2	10	6.57E-04	0.769473587	0.973878686	5	5	3.49E-04	9606	Homo sapiens	Cd4;Arf5		R-HSA-167537;R-HSA-167601;R-HSA-200879;R-HSA-167566;R-HSA-167597
R-HSA-8964046	VLDL clearance	2	10	6.57E-04	0.769473587	0.973878686	3	3	2.10E-04	9606	Homo sapiens	Apoc4;Lsr		R-HSA-8933292;R-HSA-8854462;R-HSA-8854408
R-HSA-2562578	TRIF-mediated programmed cell death	2	10	6.57E-04	0.769473587	0.973878686	3	3	2.10E-04	9606	Homo sapiens	Ripk3;Ticam2		R-HSA-2562564;R-HSA-2569057;R-HSA-2562541
R-HSA-8849473	PTK6 Expression	2	10	6.57E-04	0.769473587	0.973878686	3	3	2.10E-04	9606	Homo sapiens	Ptk6		R-HSA-8848804;R-HSA-8856930;R-HSA-8848812
R-HSA-1912399	Pre-NOTCH Processing in the Endoplasmic Reticulum	2	10	6.57E-04	0.769473587	0.973878686	2	2	1.40E-04	9606	Homo sapiens	Notch1;Notch3		R-HSA-1912349;R-HSA-1912353
R-HSA-190371	FGFR3b ligand binding and activation	2	10	6.57E-04	0.769473587	0.973878686	2	2	1.40E-04	9606	Homo sapiens	Fgf9;Fgfr3		R-HSA-190385;R-HSA-190263
R-HSA-162791	Attachment of GPI anchor to uPAR	2	10	6.57E-04	0.769473587	0.973878686	2	2	1.40E-04	9606	Homo sapiens	Gpaa1;Plaur		R-HSA-162836;R-HSA-162729
R-HSA-9031528	NR1H2 & NR1H3 regulate gene expression linked to triglyceride lipolysis in adipose	2	10	6.57E-04	0.769473587	0.973878686	2	2	1.40E-04	9606	Homo sapiens	Plin1		R-HSA-9608048;R-HSA-9608039
R-HSA-9632974	NR1H2 & NR1H3 regulate gene expression linked to gluconeogenesis	2	10	6.57E-04	0.769473587	0.973878686	2	2	1.40E-04	9606	Homo sapiens	Pck1		R-HSA-9028524;R-HSA-9605051
R-HSA-5576890	Phase 3 - rapid repolarisation	2	10	6.57E-04	0.769473587	0.973878686	3	4	2.80E-04	9606	Homo sapiens	Kcnq1;Kcne1		R-HSA-5577237;R-HSA-9613264;R-HSA-5577050
R-HSA-418886	Netrin mediated repulsion signals	2	10	6.57E-04	0.769473587	0.973878686	3	4	2.80E-04	9606	Homo sapiens	Src;Unc5b		R-HSA-373751;R-HSA-373713;R-HSA-418859
R-HSA-1296052	Ca2+ activated K+ channels	2	10	6.57E-04	0.769473587	0.973878686	2	3	2.10E-04	9606	Homo sapiens	Kcnmb1;Kcnn2		R-HSA-1296039;R-HSA-1296037
R-HSA-9022707	MECP2 regulates transcription factors	2	10	6.57E-04	0.769473587	0.973878686	2	8	5.59E-04	9606	Homo sapiens	Pparg		R-HSA-9017441;R-HSA-9017447
R-HSA-9006936	Signaling by TGFB family members	34	136	0.008928571	0.77022057	0.973878686	71	125	0.008736982	9606	Homo sapiens	Ncor2;Smox;Acvr1c;Itga8;Tgif1;Tgfb2;Myc;Ltbp3;Furin;Acvr1b;Cdkn2b;Amh;Nog;Ccnc;Bmpr1b;Stub1;Mif;F11r;Ppp1r15a;E2f2;Inhba;Serpine1;Inhbb;Junb;Fstl3;Smad7;Fbn1;Chrdl1		R-HSA-2186785;R-HSA-201475;R-HSA-178178;R-HSA-2176417;R-HSA-202626;R-HSA-2176416;R-HSA-9730967;R-HSA-2160931;R-HSA-2160932;R-HSA-2187303;R-HSA-2160935;R-HSA-201476;R-HSA-9736979;R-HSA-9736984;R-HSA-178189;R-HSA-9736966;R-HSA-2395320;R-HSA-9736970;R-HSA-178208;R-HSA-2134532;R-HSA-178215;R-HSA-178218;R-HSA-173483;R-HSA-173481;R-HSA-2186771;R-HSA-201648;R-HSA-9736992;R-HSA-2127257;R-HSA-2187293;R-HS…
R-HSA-210993	Tie2 Signaling	5	23	0.001509979	0.770449325	0.973878686	14	14	9.79E-04	9606	Homo sapiens	Grb7;Angpt1;Tek;Hras;Angpt4		R-HSA-210881;R-HSA-210977;R-HSA-204871;R-HSA-204773;R-HSA-204779;R-HSA-204873;R-HSA-204813;R-HSA-204850;R-HSA-204824;R-HSA-210872;R-HSA-204863;R-HSA-210974;R-HSA-204798;R-HSA-204861
R-HSA-418217	G beta:gamma signalling through PLC beta	5	23	0.001509979	0.770449325	0.973878686	2	2	1.40E-04	9606	Homo sapiens	Plcb3;Gng2;Gnb2;Gnb4;Plcb1		R-HSA-398193;R-HSA-398040
R-HSA-2979096	NOTCH2 Activation and Transmission of Signal to the Nucleus	5	23	0.001509979	0.770449325	0.973878686	7	11	7.69E-04	9606	Homo sapiens	Aph1a;Jag2;Jag1;Dll1;Neurl1a		R-HSA-1980061;R-HSA-2974731;R-HSA-1980056;R-HSA-157640;R-HSA-2172172;R-HSA-1980048;R-HSA-157629
R-HSA-500657	Presynaptic function of Kainate receptors	5	23	0.001509979	0.770449325	0.973878686	1	2	1.40E-04	9606	Homo sapiens	Plcb3;Gng2;Gnb2;Gnb4;Plcb1		R-HSA-500717
R-HSA-171007	p38MAPK events	4	19	0.001247374	0.777852629	0.973878686	5	5	3.49E-04	9606	Homo sapiens	Mapk13;Src;Hras;Mapk11		R-HSA-171026;R-HSA-171011;R-HSA-170986;R-HSA-187688;R-HSA-170991
R-HSA-1810476	RIP-mediated NFkB activation via ZBP1	4	19	0.001247374	0.777852629	0.973878686	4	4	2.80E-04	9606	Homo sapiens	Ripk3;Nfkb2;Tlr3;Rela		R-HSA-1810457;R-HSA-9604480;R-HSA-168910;R-HSA-168140
R-HSA-8964315	G beta:gamma signalling through BTK	4	19	0.001247374	0.777852629	0.973878686	3	3	2.10E-04	9606	Homo sapiens	Gng2;Gnb2;Btk;Gnb4		R-HSA-8964317;R-HSA-8964271;R-HSA-8964241
R-HSA-190239	FGFR3 ligand binding and activation	4	19	0.001247374	0.777852629	0.973878686	4	6	4.19E-04	9606	Homo sapiens	Fgf5;Fgf9;Fgfr3		R-HSA-190385;R-HSA-190263;R-HSA-190388;R-HSA-190261
R-HSA-416700	Other semaphorin interactions	4	19	0.001247374	0.777852629	0.973878686	4	9	6.29E-04	9606	Homo sapiens	Ptprc;Sema4d;Sema7a;Plxnc1		R-HSA-373748;R-HSA-373746;R-HSA-434990;R-HSA-434989
R-HSA-1474244	Extracellular matrix organization	85	328	0.021533613	0.781330407	0.973878686	241	319	0.022296778	9606	Homo sapiens	Col18a1;Col12a1;Eln;Tnc;Ctss;Tnn;Cdh1;Nrxn1;Bsg;Kdr;Ltbp3;Tnr;Agrn;Plec;Adamts1;Mmp11;Mmp13;Col1a1;Mme;Col5a2;Mmp15;Col7a1;Adamts4;Mmp16;Adamts2;Adamts9;Mmp19;Col9a3;Dcn;Lama5;Itgb4;Lama1;Lama2;Actn1;Serpine1;Thbs1;Icam5;Ddr1;Fbn2;Col17a1;Col11a2;Sdc4;Sdc2;Itga7;Itga8;Ntn4;Itga5;Klk7;Aspn;Pcolce2;Cd4;Tgfb2;Itga3;Lamb3;Itga4;Colgalt2;Pdgfb;Furin;Cma1;Cd44;Jam2;Mfap4;Col4a3;Col4a4;Lum;Mfap2;Capn6;C…		R-HSA-8944265;R-HSA-2002460;R-HSA-8944266;R-HSA-216064;R-HSA-1564179;R-HSA-1592349;R-HSA-216068;R-HSA-1564184;R-HSA-1564164;R-HSA-2002440;R-HSA-2250301;R-HSA-2002466;R-HSA-2537499;R-HSA-2465890;R-HSA-2467436;R-HSA-1604690;R-HSA-4224014;R-HSA-2473584;R-HSA-8942302;R-HSA-2473596;R-HSA-2752115;R-HSA-2731123;R-HSA-2731122;R-HSA-1592387;R-HSA-2395257;R-HSA-2752118;R-HSA-2473594;R-HSA-2731081;R-HSA-165…
R-HSA-199418	Negative regulation of the PI3K/AKT network	34	137	0.008994223	0.783537029	0.973878686	6	10	6.99E-04	9606	Homo sapiens	Klb;Erbb2;Flt3;Src;Erbb4;Erbb3;Trib3;Hbegf;Fgf5;Fgf7;Fgf9;Trat1;Cd28;Pdgfb;Ier3;Cd86;Cd80;Hgf;Tgfa;Nrg1;Esr1;Fgfr3;Fgfr4;Fgf22;Il18r1;Kit;Icos;Pip4k2a		R-HSA-199443;R-HSA-2316434;R-HSA-8857925;R-HSA-6811472;R-HSA-6811454;R-HSA-1675776
R-HSA-6802948	Signaling by high-kinase activity BRAF mutants	10	44	0.002888655	0.785770618	0.973878686	4	6	4.19E-04	9606	Homo sapiens	Map2k2;Src;Cnksr1;Pebp1;Ksr2;Vcl;Actg1;Hras;Iqgap3		R-HSA-6802912;R-HSA-6802911;R-HSA-6802910;R-HSA-6803227
R-HSA-3769402	Deactivation of the beta-catenin transactivating complex	10	44	0.002888655	0.785770618	0.973878686	7	14	9.79E-04	9606	Homo sapiens	Tle3;Sox15;Irx4;Sox9;Sox13;Tcf3;Sox7;Bcl9l;Sox4		R-HSA-3322434;R-HSA-3361751;R-HSA-3364042;R-HSA-3322431;R-HSA-5665608;R-HSA-5626938;R-HSA-3322429
R-HSA-1482788	Acyl chain remodelling of PC	9	40	0.00262605	0.786533352	0.973878686	6	9	6.29E-04	9606	Homo sapiens	Pla2g4f;Pla2g2d;Pla2g16;Pla2g2f;Pla2g4e;Lpcat4;Nes;Plb1		R-HSA-1482533;R-HSA-1482547;R-HSA-1602399;R-HSA-1482862;R-HSA-1602417;R-HSA-1482856
R-HSA-5578775	Ion homeostasis	15	64	0.004201681	0.788317142	0.973878686	13	17	0.00118823	9606	Homo sapiens	Ryr2;Ryr1;Atp1b1;Dmpk;Atp2a1;Atp1a1;Atp1a4;Fxyd2;Orai2;Trdn;Camk2b;Trpc1;Kcnj11;Itpr3;Slc8a2		R-HSA-427910;R-HSA-5678261;R-HSA-2855020;R-HSA-2089943;R-HSA-434798;R-HSA-5578777;R-HSA-139854;R-HSA-936897;R-HSA-169683;R-HSA-9684068;R-HSA-5226904;R-HSA-425661;R-HSA-9691566
R-HSA-9026519	Activated NTRK2 signals through RAS	3	15	9.85E-04	0.790430946	0.973878686	4	4	2.80E-04	9606	Homo sapiens	Ntf5;Ntrk2;Hras		R-HSA-9028328;R-HSA-9026891;R-HSA-9026890;R-HSA-9026493
R-HSA-425561	Sodium/Calcium exchangers	3	15	9.85E-04	0.790430946	0.973878686	3	4	2.80E-04	9606	Homo sapiens	Slc24a2;Slc24a5;Slc8a2		R-HSA-425678;R-HSA-5626316;R-HSA-425661
R-HSA-1234158	Regulation of gene expression by Hypoxia-inducible Factor	3	15	9.85E-04	0.790430946	0.973878686	2	7	4.89E-04	9606	Homo sapiens	Higd1a;Car9		R-HSA-8932184;R-HSA-1235035
R-HSA-9683673	Maturation of protein 3a	3	15	9.85E-04	0.790430946	0.973878686	1	7	4.89E-04	9606	Homo sapiens	St6galnac2;St3gal1;St6galnac3		R-HSA-9683769
R-HSA-9694719	Maturation of protein 3a	3	15	9.85E-04	0.790430946	0.973878686	1	7	4.89E-04	9606	Homo sapiens	St6galnac2;St3gal1;St6galnac3		R-HSA-9694718
R-HSA-525793	Myogenesis	7	32	0.00210084	0.790620861	0.973878686	14	14	9.79E-04	9606	Homo sapiens	Cdh4;Cdh3;Cdh2;Cdh15;Myod1;Tcf3;Cdon;Mapk11		R-HSA-375141;R-HSA-375140;R-HSA-448962;R-HSA-448963;R-HSA-375138;R-HSA-376117;R-HSA-448951;R-HSA-376119;R-HSA-448948;R-HSA-449200;R-HSA-448958;R-HSA-448957;R-HSA-376121;R-HSA-448955
R-HSA-5689901	Metalloprotease DUBs	7	32	0.00210084	0.790620861	0.973878686	3	6	4.19E-04	9606	Homo sapiens	Hist1h2ac;Hist1h2ab;Hist2h2ac;Hist1h2ae;Stambpl1;Hist1h2ah;Mysm1;Hist1h2al		R-HSA-5691381;R-HSA-5696547;R-HSA-5691411
R-HSA-8936459	RUNX1 regulates genes involved in megakaryocyte differentiation and platelet function	18	76	0.004989496	0.792359871	0.973878686	33	33	0.002306563	9606	Homo sapiens	Hist1h2ac;Hist1h2bc;Hist1h2ab;Hist1h2ae;Irx4;H2afx;Hist1h4k;Zfpm1;Hist1h3d;Art1;Hist1h4i;Hist1h4j;H2afj;Hist2h2ac;Hist1h4h;Hist1h3g;Hist1h2bk;Hist1h2bj;Thbs1;Hist1h4a;Hist1h4b;Hist1h2bn;Runx1		R-HSA-8936584;R-HSA-8937097;R-HSA-8937037;R-HSA-8934735;R-HSA-8938176;R-HSA-8938328;R-HSA-8937113;R-HSA-8938201;R-HSA-8937050;R-HSA-8936989;R-HSA-8937118;R-HSA-8936979;R-HSA-8934742;R-HSA-8936599;R-HSA-8938199;R-HSA-8936616;R-HSA-8936621;R-HSA-8938158;R-HSA-8936608;R-HSA-8936481;R-HSA-8938338;R-HSA-8936995;R-HSA-8938022;R-HSA-8938150;R-HSA-8937016;R-HSA-8935740;R-HSA-8937022;R-HSA-8938174;R-HSA-8…
R-HSA-6804115	TP53 regulates transcription of additional cell cycle genes whose exact role in the p53 pathway remain uncertain	6	28	0.001838235	0.794638363	0.973878686	8	14	9.79E-04	9606	Homo sapiens	Btg2;Plk3;Plagl1		R-HSA-6802165;R-HSA-6798020;R-HSA-6798031;R-HSA-6803935;R-HSA-6802973;R-HSA-6798044;R-HSA-6803946;R-HSA-6802170
R-HSA-844456	The NLRP3 inflammasome	5	24	0.00157563	0.8007712	0.973878686	8	18	0.001258125	9606	Homo sapiens	P2rx7;Txn1;Nfkb2;Hmox1;Rela		R-HSA-1250272;R-HSA-9603905;R-HSA-877198;R-HSA-877178;R-HSA-1250280;R-HSA-1250264;R-HSA-877158;R-HSA-877187
R-HSA-912446	Meiotic recombination	13	57	0.003742122	0.805723674	0.973878686	4	9	6.29E-04	9606	Homo sapiens	Hist1h2ac;Hist1h2ab;Hist1h2bc;Tex15;Hist1h2ae;H2afx;Hist1h4k;Hist1h3d;Hist1h4i;Hist1h4j;H2afj;Hist2h2ac;Hist1h3g;Hist1h4h;Hist1h2bk;Hist1h2bj;Hist1h4a;Hist1h4b;Hist1h2bn		R-HSA-912458;R-HSA-912503;R-HSA-912496;R-HSA-1214188
R-HSA-606279	Deposition of new CENPA-containing nucleosomes at the centromere	12	53	0.003479517	0.805847639	0.973878686	4	4	2.80E-04	9606	Homo sapiens	Hist1h2ac;Hist1h2ab;Hist1h2bc;Hist1h2ae;H2afx;Hist1h4k;Cenps;Hist1h4i;Hist1h4j;H2afj;Hist2h2ac;Hist1h4h;Hist1h2bk;Hist1h2bj;Hist1h4a;Hist1h4b;Hist1h2bn		R-HSA-606349;R-HSA-606287;R-HSA-606289;R-HSA-606326
R-HSA-774815	Nucleosome assembly	12	53	0.003479517	0.805847639	0.973878686	4	4	2.80E-04	9606	Homo sapiens	Hist1h2ac;Hist1h2ab;Hist1h2bc;Hist1h2ae;H2afx;Hist1h4k;Cenps;Hist1h4i;Hist1h4j;H2afj;Hist2h2ac;Hist1h4h;Hist1h2bk;Hist1h2bj;Hist1h4a;Hist1h4b;Hist1h2bn		R-HSA-606349;R-HSA-606287;R-HSA-606289;R-HSA-606326
R-HSA-5674135	MAP2K and MAPK activation	11	49	0.003216912	0.806369564	0.973878686	12	12	8.39E-04	9606	Homo sapiens	Map2k2;Lamtor2;Src;Cnksr1;Pebp1;Ksr2;Vcl;Actg1;Hras;Iqgap3		R-HSA-9657603;R-HSA-5672980;R-HSA-5674132;R-HSA-5674373;R-HSA-5672978;R-HSA-5674130;R-HSA-9657606;R-HSA-5674366;R-HSA-5672972;R-HSA-5672973;R-HSA-9657608;R-HSA-9657599
R-HSA-5576886	Phase 4 - resting membrane potential	4	20	0.001313025	0.810135785	0.973878686	2	2	1.40E-04	9606	Homo sapiens	Kcnk4;Kcnk1;Kcnj12;Kcnk7		R-HSA-5578910;R-HSA-1296046
R-HSA-9733458	Induction of Cell-Cell Fusion	4	20	0.001313025	0.810135785	0.973878686	2	5	3.49E-04	9606	Homo sapiens	Ano8;Furin;Tmprss2;Ano3		R-HSA-9769949;R-HSA-9770187
R-HSA-9032500	Activated NTRK2 signals through FYN	2	11	7.22E-04	0.813005096	0.973878686	7	7	4.89E-04	9606	Homo sapiens	Ntrk2;Src		R-HSA-9032601;R-HSA-9032761;R-HSA-9032798;R-HSA-9037040;R-HSA-9032532;R-HSA-9032582;R-HSA-9032502
R-HSA-212718	EGFR interacts with phospholipase C-gamma	2	11	7.22E-04	0.813005096	0.973878686	3	3	2.10E-04	9606	Homo sapiens	Tgfa;Hbegf		R-HSA-212706;R-HSA-212710;R-HSA-212713
R-HSA-9028335	Activated NTRK2 signals through PI3K	2	11	7.22E-04	0.813005096	0.973878686	2	2	1.40E-04	9606	Homo sapiens	Ntf5;Ntrk2		R-HSA-9028505;R-HSA-9028519
R-HSA-1169092	Activation of RAS in B cells	2	11	7.22E-04	0.813005096	0.973878686	2	2	1.40E-04	9606	Homo sapiens	Rasgrp3;Hras		R-HSA-1168374;R-HSA-1168636
R-HSA-196025	Formation of annular gap junctions	2	11	7.22E-04	0.813005096	0.973878686	2	2	1.40E-04	9606	Homo sapiens	Gja1;Actg1		R-HSA-196017;R-HSA-196026
R-HSA-193634	Axonal growth inhibition (RHOA activation)	2	11	7.22E-04	0.813005096	0.973878686	5	6	4.19E-04	9606	Homo sapiens	Ngfr;Lingo1		R-HSA-9012761;R-HSA-193696;R-HSA-193655;R-HSA-209573;R-HSA-193636
R-HSA-9020933	Interleukin-23 signaling	2	11	7.22E-04	0.813005096	0.973878686	9	12	8.39E-04	9606	Homo sapiens	Stat3;Il31ra		R-HSA-8950780;R-HSA-8950364;R-HSA-8950269;R-HSA-8952749;R-HSA-8950591;R-HSA-8950724;R-HSA-447130;R-HSA-8950583;R-HSA-8952823
R-HSA-163680	AMPK inhibits chREBP transcriptional activation activity	2	11	7.22E-04	0.813005096	0.973878686	3	4	2.80E-04	9606	Homo sapiens	Adipoq;Stk11		R-HSA-8848663;R-HSA-164151;R-HSA-163691
R-HSA-3371378	Regulation by c-FLIP	2	11	7.22E-04	0.813005096	0.973878686	3	4	2.80E-04	9606	Homo sapiens	Tradd;Tnfsf10		R-HSA-3371360;R-HSA-3465448;R-HSA-3371359
R-HSA-9012546	Interleukin-18 signaling	2	11	7.22E-04	0.813005096	0.973878686	3	4	2.80E-04	9606	Homo sapiens	Il4;Il18r1		R-HSA-8848370;R-HSA-6797293;R-HSA-8848395
R-HSA-69416	Dimerization of procaspase-8	2	11	7.22E-04	0.813005096	0.973878686	2	3	2.10E-04	9606	Homo sapiens	Tradd;Tnfsf10		R-HSA-141159;R-HSA-141156
R-HSA-8963676	Intestinal absorption	2	11	7.22E-04	0.813005096	0.973878686	2	6	4.19E-04	9606	Homo sapiens	Slc5a1;Slc2a5		R-HSA-8932955;R-HSA-189222
R-HSA-1462054	Alpha-defensins	2	11	7.22E-04	0.813005096	0.973878686	2	12	8.39E-04	9606	Homo sapiens	Art1;Cd4		R-HSA-1471314;R-HSA-1972385
R-HSA-9706374	FLT3 signaling through SRC family kinases	1	6	3.94E-04	0.813984015	0.973878686	4	4	2.80E-04	9606	Homo sapiens	Flt3		R-HSA-9706336;R-HSA-9609274;R-HSA-9605259;R-HSA-9706312
R-HSA-205025	NADE modulates death signalling	1	6	3.94E-04	0.813984015	0.973878686	3	3	2.10E-04	9606	Homo sapiens	Ngfr		R-HSA-193650;R-HSA-204981;R-HSA-205117
R-HSA-2206285	MPS VI - Maroteaux-Lamy syndrome	1	6	3.94E-04	0.813984015	0.973878686	2	2	1.40E-04	9606	Homo sapiens	Arsb		R-HSA-9036065;R-HSA-2282889
R-HSA-1251932	PLCG1 events in ERBB2 signaling	1	6	3.94E-04	0.813984015	0.973878686	2	2	1.40E-04	9606	Homo sapiens	Erbb2		R-HSA-1251922;R-HSA-1251944
R-HSA-5619113	Defective SLC3A1 causes cystinuria (CSNU)	1	6	3.94E-04	0.813984015	0.973878686	1	1	6.99E-05	9606	Homo sapiens	Mup3		R-HSA-5655702
R-HSA-2644605	FBXW7 Mutants and NOTCH1 in Cancer	1	6	3.94E-04	0.813984015	0.973878686	1	1	6.99E-05	9606	Homo sapiens	Notch1		R-HSA-2220978
R-HSA-2644607	Loss of Function of FBXW7 in Cancer and NOTCH1 Signaling	1	6	3.94E-04	0.813984015	0.973878686	1	1	6.99E-05	9606	Homo sapiens	Notch1		R-HSA-2220978
R-HSA-69200	Phosphorylation of proteins involved in G1/S transition by active Cyclin E:Cdk2 complexes	1	6	3.94E-04	0.813984015	0.973878686	1	1	6.99E-05	9606	Homo sapiens	Ccne1		R-HSA-188390
R-HSA-9652169	Signaling by MAP2K mutants	1	6	3.94E-04	0.813984015	0.973878686	1	1	6.99E-05	9606	Homo sapiens	Map2k2		R-HSA-9652165
R-HSA-5339717	Signaling by LRP5 mutants	1	6	3.94E-04	0.813984015	0.973878686	1	1	6.99E-05	9606	Homo sapiens	Lrp5		R-HSA-5339711
R-HSA-5619060	Defective CP causes aceruloplasminemia (ACERULOP)	1	6	3.94E-04	0.813984015	0.973878686	1	1	6.99E-05	9606	Homo sapiens	Cp		R-HSA-5621402
R-HSA-5660883	Defective SLC7A9 causes cystinuria (CSNU)	1	6	3.94E-04	0.813984015	0.973878686	1	1	6.99E-05	9606	Homo sapiens	Mup3		R-HSA-5660890
R-HSA-2408552	Methylation of MeSeH for excretion	1	6	3.94E-04	0.813984015	0.973878686	1	2	1.40E-04	9606	Homo sapiens	Inmt		R-HSA-2408554
R-HSA-8941333	RUNX2 regulates genes involved in differentiation of myeloid cells	1	6	3.94E-04	0.813984015	0.973878686	1	2	1.40E-04	9606	Homo sapiens	Runx1		R-HSA-8938382
R-HSA-193670	p75NTR negatively regulates cell cycle via SC1	1	6	3.94E-04	0.813984015	0.973878686	1	3	2.10E-04	9606	Homo sapiens	Ngfr		R-HSA-193643
R-HSA-173736	Alternative complement activation	1	6	3.94E-04	0.813984015	0.973878686	2	9	6.29E-04	9606	Homo sapiens	Cfp		R-HSA-174551;R-HSA-173754
R-HSA-9006115	Signaling by NTRK2 (TRKB)	7	33	0.002166492	0.815242752	0.973878686	38	38	0.002656042	9606	Homo sapiens	Ntf5;Tiam1;Ntrk2;Src;Ntf3;Cdk5r1;Hras		R-HSA-9032841;R-HSA-9025033;R-HSA-9032073;R-HSA-9026377;R-HSA-9026891;R-HSA-9026890;R-HSA-9024906;R-HSA-9033292;R-HSA-9026894;R-HSA-9026510;R-HSA-9032067;R-HSA-9033284;R-HSA-9024967;R-HSA-9026502;R-HSA-9032582;R-HSA-9028505;R-HSA-9032601;R-HSA-9032863;R-HSA-9032798;R-HSA-9026579;R-HSA-9032402;R-HSA-9032532;R-HSA-9032854;R-HSA-9028328;R-HSA-9032426;R-HSA-9031981;R-HSA-9026464;R-HSA-9026531;R-HSA-9…
R-HSA-4641262	Disassembly of the destruction complex and recruitment of AXIN to the membrane	7	33	0.002166492	0.815242752	0.973878686	7	7	4.89E-04	9606	Homo sapiens	Csnk1g2;Fzd5;Dvl1;Axin1;Frat2;Frat1;Lrp5		R-HSA-5368596;R-HSA-201685;R-HSA-3601585;R-HSA-5323526;R-HSA-201691;R-HSA-1504186;R-HSA-201677
R-HSA-982772	Growth hormone receptor signaling	6	29	0.001903887	0.820442967	0.973878686	25	28	0.001957084	9606	Homo sapiens	Ghr;Lyn;Socs3;Stat3;Sh2b1;Prlr		R-HSA-1168789;R-HSA-982792;R-HSA-1168768;R-HSA-982810;R-HSA-1168839;R-HSA-1168777;R-HSA-1168393;R-HSA-1168456;R-HSA-982807;R-HSA-1168459;R-HSA-1168394;R-HSA-1362485;R-HSA-1169210;R-HSA-1168445;R-HSA-1168767;R-HSA-1168894;R-HSA-982778;R-HSA-1362465;R-HSA-1169188;R-HSA-1168423;R-HSA-1168809;R-HSA-1169192;R-HSA-982775;R-HSA-1168813;R-HSA-982768
R-HSA-2559580	Oxidative Stress Induced Senescence	27	113	0.007418592	0.820842381	0.973878686	29	40	0.002795834	9606	Homo sapiens	Hist1h2ac;Txn1;Hist1h2ab;Hist1h2ae;H2afx;Bmi1;Kdm6b;Hist1h3d;Hist1h3g;Hist1h2bk;Hist1h2bj;Cdkn2b;Cdkn2d;Hist1h2bn;Hist1h2bc;Jun;Cbx2;Hist1h4k;Fos;Map2k3;Hist1h4i;Hist1h4j;H2afj;Mink1;Hist2h2ac;Hist1h4h;E2f2;Hist1h4a;Hist1h4b;Mapk11		R-HSA-182594;R-HSA-3228469;R-HSA-3225851;R-HSA-168136;R-HSA-3240765;R-HSA-3240766;R-HSA-3229089;R-HSA-3223200;R-HSA-450325;R-HSA-3240295;R-HSA-3239014;R-HSA-3239019;R-HSA-450333;R-HSA-3229102;R-HSA-3240787;R-HSA-3222546;R-HSA-3229138;R-HSA-3238999;R-HSA-450222;R-HSA-3209114;R-HSA-3222593;R-HSA-450292;R-HSA-3222533;R-HSA-8979071;R-HSA-3240777;R-HSA-3225867;R-HSA-450296;R-HSA-3240783;R-HSA-3240782
R-HSA-6802949	Signaling by RAS mutants	12	54	0.003545168	0.824462416	0.973878686	9	9	6.29E-04	9606	Homo sapiens	Camk2b;Map2k2;Src;Cnksr1;Pebp1;Ksr2;Map3k11;Vcl;Actg1;Hras;Iqgap3		R-HSA-9651280;R-HSA-6802834;R-HSA-6803233;R-HSA-6802926;R-HSA-6802925;R-HSA-6802924;R-HSA-6802908;R-HSA-6802922;R-HSA-6803240
R-HSA-9649948	Signaling downstream of RAS mutants	12	54	0.003545168	0.824462416	0.973878686	7	7	4.89E-04	9606	Homo sapiens	Camk2b;Map2k2;Src;Cnksr1;Pebp1;Ksr2;Map3k11;Vcl;Actg1;Hras;Iqgap3		R-HSA-6803233;R-HSA-6802926;R-HSA-6802925;R-HSA-6802924;R-HSA-6802908;R-HSA-6802922;R-HSA-6803240
R-HSA-6802946	Signaling by moderate kinase activity BRAF mutants	12	54	0.003545168	0.824462416	0.973878686	7	7	4.89E-04	9606	Homo sapiens	Camk2b;Map2k2;Src;Cnksr1;Pebp1;Ksr2;Map3k11;Vcl;Actg1;Hras;Iqgap3		R-HSA-6802919;R-HSA-6802916;R-HSA-6802915;R-HSA-6802914;R-HSA-6803230;R-HSA-8936676;R-HSA-6802921
R-HSA-6802955	Paradoxical activation of RAF signaling by kinase inactive BRAF	12	54	0.003545168	0.824462416	0.973878686	7	7	4.89E-04	9606	Homo sapiens	Camk2b;Map2k2;Src;Cnksr1;Pebp1;Ksr2;Map3k11;Vcl;Actg1;Hras;Iqgap3		R-HSA-6802918;R-HSA-8936731;R-HSA-6803234;R-HSA-6802943;R-HSA-6802942;R-HSA-6802941;R-HSA-6802937
R-HSA-8941856	RUNX3 regulates NOTCH signaling	3	16	0.00105042	0.824790007	0.973878686	7	7	4.89E-04	9606	Homo sapiens	Jag1;Notch1		R-HSA-1980047;R-HSA-8878212;R-HSA-8878243;R-HSA-8878193;R-HSA-4396347;R-HSA-8878237;R-HSA-8878220
R-HSA-9028731	Activated NTRK2 signals through FRS2 and FRS3	3	16	0.00105042	0.824790007	0.973878686	7	7	4.89E-04	9606	Homo sapiens	Ntf5;Ntrk2;Hras		R-HSA-9032073;R-HSA-9028728;R-HSA-9032426;R-HSA-9028730;R-HSA-9031981;R-HSA-9032067;R-HSA-9032402
R-HSA-179812	GRB2 events in EGFR signaling	3	16	0.00105042	0.824790007	0.973878686	2	3	2.10E-04	9606	Homo sapiens	Tgfa;Hras;Hbegf		R-HSA-177938;R-HSA-177943
R-HSA-5661231	Metallothioneins bind metals	3	16	0.00105042	0.824790007	0.973878686	10	27	0.001887188	9606	Homo sapiens	Mt2;Mt1		R-HSA-5662598;R-HSA-5662613;R-HSA-5661219;R-HSA-5662608;R-HSA-5661217;R-HSA-5661230;R-HSA-5662606;R-HSA-5662620;R-HSA-5662986;R-HSA-5663002
R-HSA-4655427	SUMOylation of DNA methylation proteins	3	16	0.00105042	0.824790007	0.973878686	1	3	2.10E-04	9606	Homo sapiens	Pcgf2;Cbx2;Bmi1		R-HSA-4655440
R-HSA-6783783	Interleukin-10 signaling	20	86	0.005646008	0.825761224	0.973878686	10	15	0.001048438	9606	Homo sapiens	Cd86;Ptafr;Ccl20;Cd80;Il1b;Stat3;Timp1;Cxcl1;Cxcl2;Ptgs2		R-HSA-6785047;R-HSA-6784791;R-HSA-8937656;R-HSA-6784006;R-HSA-6784323;R-HSA-6784160;R-HSA-6784765;R-HSA-6790029;R-HSA-6784763;R-HSA-8937654
R-HSA-1482922	Acyl chain remodelling of PI	5	25	0.001641282	0.827837015	0.973878686	3	6	4.19E-04	9606	Homo sapiens	Pla2g4f;Pla2g2d;Pla2g16;Pla2g2f;Pla2g4e		R-HSA-1602377;R-HSA-1482932;R-HSA-1482825
R-HSA-391903	Eicosanoid ligand-binding receptors	5	25	0.001641282	0.827837015	0.973878686	7	15	0.001048438	9606	Homo sapiens	Ptgfr;Ptger3;Fam83g;Cysltr1;Ltb4r2		R-HSA-9718020;R-HSA-391941;R-HSA-9684627;R-HSA-391940;R-HSA-9690439;R-HSA-416929;R-HSA-391933
R-HSA-373753	Nephrin family interactions	5	25	0.001641282	0.827837015	0.973878686	4	13	9.09E-04	9606	Homo sapiens	Actn3;Actn1;Nck2;Actn4;Iqgap3		R-HSA-532603;R-HSA-451377;R-HSA-373724;R-HSA-451403
R-HSA-5602358	Diseases associated with the TLR signaling cascade	9	42	0.002757353	0.829765028	0.973878686	13	15	0.001048438	9606	Homo sapiens	Btk;Nfkb2;Tlr6;Cd36;Tlr5;S100a9;S100a8;Tlr3;Rela		R-HSA-5602549;R-HSA-5602353;R-HSA-5228811;R-HSA-5602672;R-HSA-5607838;R-HSA-5602712;R-HSA-5602624;R-HSA-5602316;R-HSA-5602383;R-HSA-5602606;R-HSA-9630921;R-HSA-5602472;R-HSA-5602603
R-HSA-5260271	Diseases of Immune System	9	42	0.002757353	0.829765028	0.973878686	13	15	0.001048438	9606	Homo sapiens	Btk;Nfkb2;Tlr6;Cd36;Tlr5;S100a9;S100a8;Tlr3;Rela		R-HSA-5602549;R-HSA-5602353;R-HSA-5228811;R-HSA-5602672;R-HSA-5607838;R-HSA-5602712;R-HSA-5602624;R-HSA-5602316;R-HSA-5602383;R-HSA-5602606;R-HSA-9630921;R-HSA-5602472;R-HSA-5602603
R-HSA-9614085	FOXO-mediated transcription	26	110	0.007221639	0.832039476	0.973878686	34	85	0.005941148	9606	Homo sapiens	Txn1;Fbxo32;Pcbp4;Gadd45a;Ppargc1a;Klf4;Stk11;Bbc3;Trim63;Abca6;Npy;Foxo6;Sfn;Pck1;Cdkn1a		R-HSA-9622738;R-HSA-199299;R-HSA-9622737;R-HSA-9618004;R-HSA-9625749;R-HSA-9623192;R-HSA-9625375;R-HSA-9625693;R-HSA-9625091;R-HSA-9623168;R-HSA-9625409;R-HSA-9617735;R-HSA-9625092;R-HSA-9622980;R-HSA-9622981;R-HSA-9622667;R-HSA-9623240;R-HSA-9622668;R-HSA-9624624;R-HSA-9623280;R-HSA-9617840;R-HSA-9623281;R-HSA-6803403;R-HSA-9625406;R-HSA-9617852;R-HSA-9617853;R-HSA-9625378;R-HSA-9614562;R-HSA-96…
R-HSA-1296065	Inwardly rectifying K+ channels	8	38	0.002494748	0.833073746	0.973878686	7	7	4.89E-04	9606	Homo sapiens	Gng2;Abcc8;Gnb2;Kcnj11;Kcnj12;Gnb4;Kcnj9;Kcnj16		R-HSA-1013020;R-HSA-1013013;R-HSA-1013012;R-HSA-1296024;R-HSA-1296046;R-HSA-1369017;R-HSA-1296045
R-HSA-9675126	Diseases of mitotic cell cycle	8	38	0.002494748	0.833073746	0.973878686	4	5	3.49E-04	9606	Homo sapiens	Ube2s;Ube2c;Ccne1;Cdh1;E2f2;Cdkn1a;Daxx;Cdkn1c		R-HSA-9687377;R-HSA-9659782;R-HSA-9670619;R-HSA-9670620
R-HSA-451326	Activation of kainate receptors upon glutamate binding	7	34	0.002232143	0.837554517	0.973878686	5	6	4.19E-04	9606	Homo sapiens	Plcb3;Gng2;Gnb2;Grik2;Gnb4;Plcb1		R-HSA-451283;R-HSA-451310;R-HSA-451311;R-HSA-500717;R-HSA-451309
R-HSA-8964616	G beta:gamma signalling through CDC42	4	21	0.001378676	0.838477056	0.973878686	6	6	4.19E-04	9606	Homo sapiens	Arhgef6;Gng2;Gnb2;Gnb4		R-HSA-8964634;R-HSA-8964619;R-HSA-8964604;R-HSA-8964605;R-HSA-8964614;R-HSA-8964599
R-HSA-141405	Inhibition of the proteolytic activity of APC/C required for the onset of anaphase by mitotic spindle checkpoint components	4	21	0.001378676	0.838477056	0.973878686	3	3	2.10E-04	9606	Homo sapiens	Ube2s;Ube2c;Bub1b;Cdc20		R-HSA-141429;R-HSA-141423;R-HSA-141437
R-HSA-141430	Inactivation of APC/C via direct inhibition of the APC/C complex	4	21	0.001378676	0.838477056	0.973878686	2	2	1.40E-04	9606	Homo sapiens	Ube2s;Ube2c;Bub1b;Cdc20		R-HSA-141423;R-HSA-141437
R-HSA-9671793	Diseases of hemostasis	4	21	0.001378676	0.838477056	0.973878686	14	18	0.001258125	9606	Homo sapiens	F8;Gp1bb;Serping1;Gp5		R-HSA-9665809;R-HSA-9668148;R-HSA-9670874;R-HSA-9668253;R-HSA-9661980;R-HSA-9670049;R-HSA-9651456;R-HSA-9673223;R-HSA-9670054;R-HSA-9651467;R-HSA-9650447;R-HSA-9666383;R-HSA-9670189;R-HSA-9668365
R-HSA-9651496	Defects of contact activation system (CAS) and kallikrein/kinin system (KKS)	4	21	0.001378676	0.838477056	0.973878686	14	18	0.001258125	9606	Homo sapiens	F8;Gp1bb;Serping1;Gp5		R-HSA-9665809;R-HSA-9668148;R-HSA-9670874;R-HSA-9668253;R-HSA-9661980;R-HSA-9670049;R-HSA-9651456;R-HSA-9673223;R-HSA-9670054;R-HSA-9651467;R-HSA-9650447;R-HSA-9666383;R-HSA-9670189;R-HSA-9668365
R-HSA-432047	Passive transport by Aquaporins	4	21	0.001378676	0.838477056	0.973878686	6	8	5.59E-04	9606	Homo sapiens	Aqp9;Aqp5;Aqp3		R-HSA-507875;R-HSA-507873;R-HSA-507871;R-HSA-507870;R-HSA-507869;R-HSA-507868
R-HSA-2892247	POU5F1 (OCT4), SOX2, NANOG activate genes related to proliferation	4	21	0.001378676	0.838477056	0.973878686	4	16	0.001118334	9606	Homo sapiens	Stat3;Epha1		R-HSA-2972956;R-HSA-452515;R-HSA-480509;R-HSA-2972967
R-HSA-2426168	Activation of gene expression by SREBF (SREBP)	16	71	0.004661239	0.838801141	0.973878686	16	42	0.002935626	9606	Homo sapiens	Fdps;Mvk;Pmvk;Ggps1;Mvd;Dhcr7;Acacb;Elovl6		R-HSA-2426149;R-HSA-1655832;R-HSA-1655835;R-HSA-1655836;R-HSA-2426144;R-HSA-1655839;R-HSA-2426147;R-HSA-2426157;R-HSA-1655824;R-HSA-2426156;R-HSA-1655827;R-HSA-2426153;R-HSA-2426155;R-HSA-1655830;R-HSA-2426161;R-HSA-1655846
R-HSA-9013406	RHOQ GTPase cycle	14	63	0.004136029	0.839612261	0.973878686	3	5	3.49E-04	9606	Homo sapiens	Arhgap26;Vangl1;Jup;Trip10;Cdc42ep4;Obscn;Plekhg3;Arhgef9;Gja1;Stom;Scrib;Pak4;Iqgap3		R-HSA-9018745;R-HSA-9018747;R-HSA-9018746
R-HSA-373080	Class B/2 (Secretin family receptors)	23	99	0.006499475	0.84150718	0.973878686	14	24	0.001677501	9606	Homo sapiens	Wnt11;Ucn;Fzd5;Dhh;Adgre1;Wnt6;Ramp3;Calcb;Calcrl;Gng2;Wnt7b;Gnb2;Adm2;Gnb4;Wnt9a;Ucn2;Wnt10a;Wnt2;Pthlh;Cd55;Wnt4		R-HSA-445124;R-HSA-444773;R-HSA-419843;R-HSA-9702354;R-HSA-381612;R-HSA-420173;R-HSA-201708;R-HSA-420265;R-HSA-420489;R-HSA-420214;R-HSA-879674;R-HSA-8937631;R-HSA-9733292;R-HSA-420127
R-HSA-437239	Recycling pathway of L1	12	55	0.003610819	0.841702267	0.973878686	10	14	9.79E-04	9606	Homo sapiens	Dnm3;Rps6ka3;Rps6ka4;Rps6ka5;Tubb3;Tubb2b;Src;Tuba1c;Tuba4a;Ezr;Actg1		R-HSA-374677;R-HSA-555065;R-HSA-445077;R-HSA-443779;R-HSA-445089;R-HSA-445071;R-HSA-445084;R-HSA-374696;R-HSA-374680;R-HSA-373736
R-HSA-170834	Signaling by TGF-beta Receptor Complex	25	107	0.007024685	0.843163044	0.973878686	53	100	0.006989586	9606	Homo sapiens	Ncor2;Smox;Itga8;Ccnc;Stub1;F11r;Tgif1;Ppp1r15a;Tgfb2;Myc;Ltbp3;E2f2;Furin;Serpine1;Cdkn2b;Junb;Smad7;Fbn1		R-HSA-2186785;R-HSA-178178;R-HSA-2176417;R-HSA-2176416;R-HSA-9730967;R-HSA-2160931;R-HSA-2160932;R-HSA-2187303;R-HSA-2160935;R-HSA-9736979;R-HSA-9736984;R-HSA-178189;R-HSA-9736966;R-HSA-2395320;R-HSA-9736970;R-HSA-178208;R-HSA-2134532;R-HSA-178215;R-HSA-178218;R-HSA-173483;R-HSA-173481;R-HSA-2186771;R-HSA-9736992;R-HSA-2127257;R-HSA-2187293;R-HSA-2186780;R-HSA-2328033;R-HSA-2128994;R-HSA-9733203;…
R-HSA-9703648	Signaling by FLT3 ITD and TKD mutants	6	30	0.001969538	0.843608125	0.973878686	18	24	0.001677501	9606	Homo sapiens	Flt3;Bcl2l1;Cdkn1a;Hras		R-HSA-9698003;R-HSA-9698000;R-HSA-9698007;R-HSA-9698005;R-HSA-9698043;R-HSA-9695834;R-HSA-9698041;R-HSA-9698008;R-HSA-9695838;R-HSA-9698174;R-HSA-9698013;R-HSA-9698179;R-HSA-9695841;R-HSA-9695845;R-HSA-9698021;R-HSA-9698026;R-HSA-9695853;R-HSA-9698029
R-HSA-6783589	Interleukin-6 family signaling	6	30	0.001969538	0.843608125	0.973878686	13	34	0.002376459	9606	Homo sapiens	Socs3;Cntfr;Clcf1;Stat3;Il31ra;Crlf1		R-HSA-6783556;R-HSA-1112755;R-HSA-1112565;R-HSA-1112727;R-HSA-1112602;R-HSA-1112538;R-HSA-1112604;R-HSA-6783530;R-HSA-6783670;R-HSA-448660;R-HSA-1112587;R-HSA-5696490;R-HSA-5696491
R-HSA-1368108	BMAL1:CLOCK,NPAS2 activates circadian gene expression	9	43	0.002823004	0.848680339	0.973878686	20	20	0.001397917	9606	Homo sapiens	F7;Npas2;Noct;Bhlhe40;Serpine1		R-HSA-879724;R-HSA-5663127;R-HSA-5663156;R-HSA-5663124;R-HSA-5663122;R-HSA-8878702;R-HSA-5663132;R-HSA-879782;R-HSA-5663165;R-HSA-1368889;R-HSA-8878679;R-HSA-5663138;R-HSA-5663170;R-HSA-879770;R-HSA-5663105;R-HSA-549424;R-HSA-879798;R-HSA-549364;R-HSA-549428;R-HSA-879762
R-HSA-190873	Gap junction degradation	2	12	7.88E-04	0.849033741	0.973878686	4	4	2.80E-04	9606	Homo sapiens	Gja1;Actg1		R-HSA-196017;R-HSA-190519;R-HSA-196026;R-HSA-190829
R-HSA-428543	Inactivation of CDC42 and RAC1	2	12	7.88E-04	0.849033741	0.973878686	4	4	2.80E-04	9606	Homo sapiens	Srgap3;Slit2		R-HSA-428533;R-HSA-376145;R-HSA-428522;R-HSA-428536
R-HSA-5218900	CASP8 activity is inhibited	2	12	7.88E-04	0.849033741	0.973878686	2	2	1.40E-04	9606	Homo sapiens	Tradd;Tnfsf10		R-HSA-3465429;R-HSA-5675456
R-HSA-193697	p75NTR regulates axonogenesis	2	12	7.88E-04	0.849033741	0.973878686	7	8	5.59E-04	9606	Homo sapiens	Ngfr;Lingo1		R-HSA-9012761;R-HSA-193696;R-HSA-193655;R-HSA-209573;R-HSA-193636;R-HSA-193668;R-HSA-193646
R-HSA-9013700	NOTCH4 Activation and Transmission of Signal to the Nucleus	2	12	7.88E-04	0.849033741	0.973878686	3	5	3.49E-04	9606	Homo sapiens	Aph1a;Jag1		R-HSA-9604294;R-HSA-9604247;R-HSA-9604264
R-HSA-5649702	APEX1-Independent Resolution of AP Sites via the Single Nucleotide Replacement Pathway	2	12	7.88E-04	0.849033741	0.973878686	5	9	6.29E-04	9606	Homo sapiens	Xrcc1;Dusp8		R-HSA-5649734;R-HSA-5649726;R-HSA-5649724;R-HSA-5649723;R-HSA-5649705
R-HSA-176974	Unwinding of DNA	2	12	7.88E-04	0.849033741	0.973878686	2	4	2.80E-04	9606	Homo sapiens	Fosb;Mcm5		R-HSA-176942;R-HSA-169468
R-HSA-8866907	Activation of the TFAP2 (AP-2) family of transcription factors	2	12	7.88E-04	0.849033741	0.973878686	2	4	2.80E-04	9606	Homo sapiens	Tfap2a;Cited4		R-HSA-8864278;R-HSA-8864307
R-HSA-9762293	Regulation of CDH11 gene transcription	2	12	7.88E-04	0.849033741	0.973878686	6	14	9.79E-04	9606	Homo sapiens	Zeb2;Hoxc8		R-HSA-9760965;R-HSA-9760641;R-HSA-9761025;R-HSA-9760402;R-HSA-9761027;R-HSA-9760399
R-HSA-1433617	Regulation of signaling by NODAL	2	12	7.88E-04	0.849033741	0.973878686	1	3	2.10E-04	9606	Homo sapiens	Acvr1c;Acvr1b		R-HSA-1181351
R-HSA-418889	Caspase activation via Dependence Receptors in the absence of ligand	2	12	7.88E-04	0.849033741	0.973878686	2	8	5.59E-04	9606	Homo sapiens	Dapk1;Unc5b		R-HSA-418852;R-HSA-418849
R-HSA-450520	HuR (ELAVL1) binds and stabilizes mRNA	2	12	7.88E-04	0.849033741	0.973878686	1	7	4.89E-04	9606	Homo sapiens	Gprc5a;Enpp2		R-HSA-450595
R-HSA-5654704	SHC-mediated cascade:FGFR3	5	26	0.001706933	0.851835277	0.973878686	4	4	2.80E-04	9606	Homo sapiens	Fgf5;Fgf9;Fgfr3;Hras		R-HSA-5654646;R-HSA-5654647;R-HSA-5654625;R-HSA-5654634
R-HSA-179409	APC-Cdc20 mediated degradation of Nek2A	5	26	0.001706933	0.851835277	0.973878686	3	3	2.10E-04	9606	Homo sapiens	Ube2s;Ube2c;Bub1b;Nek2;Cdc20		R-HSA-179410;R-HSA-179417;R-HSA-179421
R-HSA-5602498	MyD88 deficiency (TLR2/4)	5	26	0.001706933	0.851835277	0.973878686	2	2	1.40E-04	9606	Homo sapiens	Btk;Tlr6;Cd36;S100a9;S100a8		R-HSA-5602383;R-HSA-5602606
R-HSA-167044	Signalling to RAS	5	26	0.001706933	0.851835277	0.973878686	8	10	6.99E-04	9606	Homo sapiens	Mapk13;Src;Klhl21;Hras;Mapk11		R-HSA-171026;R-HSA-171011;R-HSA-5686071;R-HSA-167056;R-HSA-170986;R-HSA-167019;R-HSA-187688;R-HSA-170991
R-HSA-140837	Intrinsic Pathway of Fibrin Clot Formation	5	26	0.001706933	0.851835277	0.973878686	19	24	0.001677501	9606	Homo sapiens	F8;Gp1bb;Serping1;C1qbp;Gp5		R-HSA-158145;R-HSA-158118;R-HSA-158278;R-HSA-158311;R-HSA-158218;R-HSA-158251;R-HSA-9661625;R-HSA-158313;R-HSA-9670014;R-HSA-158354;R-HSA-158419;R-HSA-5607043;R-HSA-158164;R-HSA-158357;R-HSA-9650473;R-HSA-158137;R-HSA-158399;R-HSA-158300;R-HSA-158333
R-HSA-198753	ERK/MAPK targets	5	26	0.001706933	0.851835277	0.973878686	4	7	4.89E-04	9606	Homo sapiens	Rps6ka3;Rps6ka5;Dusp7;Dusp6;Mapk11		R-HSA-203797;R-HSA-198756;R-HSA-198746;R-HSA-198669
R-HSA-2022377	Metabolism of Angiotensinogen to Angiotensins	5	26	0.001706933	0.851835277	0.973878686	6	20	0.001397917	9606	Homo sapiens	Enpep;Mme;Cma1;Ces1d;Cpa3		R-HSA-2022383;R-HSA-2022399;R-HSA-2022396;R-HSA-9619024;R-HSA-2028294;R-HSA-2022368
R-HSA-5083635	Defective B3GALTL causes PpS	8	39	0.002560399	0.852586549	0.973878686	1	1	6.99E-05	9606	Homo sapiens	Adamts1;Spon2;Adamts4;Adamts2;Adamts9;Cfp;Thbs1;Adamts19		R-HSA-6785565
R-HSA-397795	G-protein beta:gamma signalling	8	39	0.002560399	0.852586549	0.973878686	13	15	0.001048438	9606	Homo sapiens	Plcb3;Arhgef6;Gng2;Gnb2;Btk;Gnb4;Pik3cg;Plcb1		R-HSA-392295;R-HSA-8964619;R-HSA-8964271;R-HSA-392300;R-HSA-8964614;R-HSA-8964634;R-HSA-8964604;R-HSA-8964605;R-HSA-8964317;R-HSA-398193;R-HSA-8964241;R-HSA-398040;R-HSA-8964599
R-HSA-190322	FGFR4 ligand binding and activation	3	17	0.001116071	0.854210335	0.973878686	4	4	2.80E-04	9606	Homo sapiens	Klb;Fgf9;Fgfr4		R-HSA-1307955;R-HSA-190326;R-HSA-1307963;R-HSA-190265
R-HSA-8963901	Chylomicron remodeling	3	17	0.001116071	0.854210335	0.973878686	3	3	2.10E-04	9606	Homo sapiens	Apoc4;Lpl;Apoe		R-HSA-174690;R-HSA-174739;R-HSA-174757
R-HSA-389359	CD28 dependent Vav1 pathway	3	17	0.001116071	0.854210335	0.973878686	5	6	4.19E-04	9606	Homo sapiens	Cd86;Cd80;Cd28		R-HSA-389348;R-HSA-389350;R-HSA-388814;R-HSA-389352;R-HSA-389354
R-HSA-1475029	Reversible hydration of carbon dioxide	3	17	0.001116071	0.854210335	0.973878686	4	8	5.59E-04	9606	Homo sapiens	Car12;Car9;Car6		R-HSA-1475025;R-HSA-1237045;R-HSA-1237081;R-HSA-1475017
R-HSA-9662361	Sensory processing of sound by outer hair cells of the cochlea	14	64	0.004201681	0.85470261	0.973878686	5	8	5.59E-04	9606	Homo sapiens	Ush1g;Whrn;Kcnmb1;Fscn2;Eps8l2;Chrna10;Kcnn2;Myh9;Ezr;Pls1;Pcdh15;Actg1;Tprn;Ripor2		R-HSA-9663363;R-HSA-9667809;R-HSA-9663785;R-HSA-9663752;R-HSA-9663736
R-HSA-73772	RNA Polymerase I Promoter Escape	13	60	0.003939076	0.855957371	0.973878686	2	2	1.40E-04	9606	Homo sapiens	Hist1h2ac;Hist1h2ab;Hist1h2bc;Hist1h2ae;H2afx;Hist1h4k;Cd3eap;Hist1h3d;Hist1h4i;Hist1h4j;H2afj;Hist2h2ac;Hist1h3g;Hist1h4h;Hist1h2bk;Hist1h2bj;Hist1h4a;Hist1h4b;Hist1h2bn		R-HSA-73769;R-HSA-74986
R-HSA-450282	MAPK targets/ Nuclear events mediated by MAP kinases	7	35	0.002297794	0.857664647	0.973878686	12	16	0.001118334	9606	Homo sapiens	Rps6ka3;Jun;Rps6ka5;Fos;Dusp7;Dusp6;Mapk11		R-HSA-450292;R-HSA-450325;R-HSA-199895;R-HSA-199910;R-HSA-203797;R-HSA-198756;R-HSA-168053;R-HSA-198746;R-HSA-168136;R-HSA-168440;R-HSA-199935;R-HSA-198669
R-HSA-8939247	RUNX1 regulates transcription of genes involved in interleukin signaling	1	7	4.60E-04	0.859466242	0.973878686	5	5	3.49E-04	9606	Homo sapiens	Runx1		R-HSA-8938938;R-HSA-8934688;R-HSA-8938913;R-HSA-8934690;R-HSA-8938981
R-HSA-399710	Activation of AMPA receptors	1	7	4.60E-04	0.859466242	0.973878686	5	5	3.49E-04	9606	Homo sapiens	Gria4		R-HSA-420980;R-HSA-399712;R-HSA-420977;R-HSA-399711;R-HSA-420975
R-HSA-8939245	RUNX1 regulates transcription of genes involved in BCR signaling	1	7	4.60E-04	0.859466242	0.973878686	4	4	2.80E-04	9606	Homo sapiens	Runx1		R-HSA-8938987;R-HSA-8938930;R-HSA-8938965;R-HSA-8938951
R-HSA-5579028	Defective CYP17A1 causes AH5	1	7	4.60E-04	0.859466242	0.973878686	3	3	2.10E-04	9606	Homo sapiens	Cyp17a1		R-HSA-5601843;R-HSA-9035954;R-HSA-9035956
R-HSA-9014826	Interleukin-36 pathway	1	7	4.60E-04	0.859466242	0.973878686	3	3	2.10E-04	9606	Homo sapiens	Il1f5		R-HSA-8848316;R-HSA-8848314;R-HSA-8940998
R-HSA-9032759	NTRK2 activates RAC1	1	7	4.60E-04	0.859466242	0.973878686	2	2	1.40E-04	9606	Homo sapiens	Ntrk2		R-HSA-9032761;R-HSA-9032798
R-HSA-9706377	FLT3 signaling by CBL mutants	1	7	4.60E-04	0.859466242	0.973878686	1	1	6.99E-05	9606	Homo sapiens	Flt3		R-HSA-9706356
R-HSA-5619062	Defective SLC1A3 causes episodic ataxia 6 (EA6)	1	7	4.60E-04	0.859466242	0.973878686	1	1	6.99E-05	9606	Homo sapiens	Slc1a3		R-HSA-5625015
R-HSA-5619067	Defective SLC1A1 is implicated in schizophrenia 18 (SCZD18) and dicarboxylic aminoaciduria (DCBXA)	1	7	4.60E-04	0.859466242	0.973878686	1	1	6.99E-05	9606	Homo sapiens	Slc1a1		R-HSA-5625029
R-HSA-8849468	PTK6 Regulates Proteins Involved in RNA Processing	1	7	4.60E-04	0.859466242	0.973878686	6	7	4.89E-04	9606	Homo sapiens	Ptk6		R-HSA-8849463;R-HSA-8849042;R-HSA-8848930;R-HSA-8848975;R-HSA-8848939;R-HSA-8849032
R-HSA-1566977	Fibronectin matrix formation	1	7	4.60E-04	0.859466242	0.973878686	2	3	2.10E-04	9606	Homo sapiens	Itga5		R-HSA-202723;R-HSA-2327746
R-HSA-5250989	Toxicity of botulinum toxin type G (botG)	1	7	4.60E-04	0.859466242	0.973878686	3	5	3.49E-04	9606	Homo sapiens	Syt1		R-HSA-5250979;R-HSA-5250986;R-HSA-5250972
R-HSA-5624138	Trafficking of myristoylated proteins to the cilium	1	7	4.60E-04	0.859466242	0.973878686	4	8	5.59E-04	9606	Homo sapiens	Rp2		R-HSA-5638006;R-HSA-5638007;R-HSA-5638004;R-HSA-5638016
R-HSA-174577	Activation of C3 and C5	1	7	4.60E-04	0.859466242	0.973878686	2	4	2.80E-04	9606	Homo sapiens	Cfp		R-HSA-173680;R-HSA-166817
R-HSA-168316	Assembly of Viral Components at the Budding Site	1	7	4.60E-04	0.859466242	0.973878686	7	17	0.00118823	9606	Homo sapiens	NA		R-HSA-195730;R-HSA-195734;R-HSA-168871;R-HSA-169847;R-HSA-168869;R-HSA-195726;R-HSA-169919
R-HSA-390648	Muscarinic acetylcholine receptors	1	7	4.60E-04	0.859466242	0.973878686	2	5	3.49E-04	9606	Homo sapiens	Chrm2		R-HSA-390673;R-HSA-9704297
R-HSA-165158	Activation of AKT2	1	7	4.60E-04	0.859466242	0.973878686	1	3	2.10E-04	9606	Homo sapiens	Trib3		R-HSA-109700
R-HSA-74713	IRS activation	1	7	4.60E-04	0.859466242	0.973878686	1	3	2.10E-04	9606	Homo sapiens	Grb10		R-HSA-74707
R-HSA-3296197	Hydroxycarboxylic acid-binding receptors	1	7	4.60E-04	0.859466242	0.973878686	1	3	2.10E-04	9606	Homo sapiens	Hcar1		R-HSA-3296326
R-HSA-427652	Sodium-coupled phosphate cotransporters	1	7	4.60E-04	0.859466242	0.973878686	1	3	2.10E-04	9606	Homo sapiens	Slc34a2		R-HSA-427656
R-HSA-163358	PKA-mediated phosphorylation of key metabolic factors	1	7	4.60E-04	0.859466242	0.973878686	1	5	3.49E-04	9606	Homo sapiens	Pfkfb1		R-HSA-163773
R-HSA-69236	G1 Phase	11	52	0.003413866	0.859740932	0.973878686	10	17	0.00118823	9606	Homo sapiens	Lyn;Ccne1;Src;Ptk6;E2f2;Cdkn2b;Cdkn1a;Cdkn2d;Cdkn1c		R-HSA-182594;R-HSA-8941915;R-HSA-8942607;R-HSA-9018017;R-HSA-69227;R-HSA-8942803;R-HSA-1226094;R-HSA-8942836;R-HSA-1226095;R-HSA-8941895
R-HSA-69231	Cyclin D associated events in G1	11	52	0.003413866	0.859740932	0.973878686	10	17	0.00118823	9606	Homo sapiens	Lyn;Ccne1;Src;Ptk6;E2f2;Cdkn2b;Cdkn1a;Cdkn2d;Cdkn1c		R-HSA-182594;R-HSA-8941915;R-HSA-8942607;R-HSA-9018017;R-HSA-69227;R-HSA-8942803;R-HSA-1226094;R-HSA-8942836;R-HSA-1226095;R-HSA-8941895
R-HSA-176407	Conversion from APC/C:Cdc20 to APC/C:Cdh1 in late anaphase	4	22	0.001444328	0.86317992	0.973878686	3	3	2.10E-04	9606	Homo sapiens	Ube2s;Ube2c;Cdh1;Cdc20		R-HSA-174224;R-HSA-174070;R-HSA-174124
R-HSA-1296059	G protein gated Potassium channels	6	31	0.002035189	0.864284177	0.973878686	3	3	2.10E-04	9606	Homo sapiens	Gng2;Gnb2;Kcnj12;Gnb4;Kcnj9;Kcnj16		R-HSA-1013020;R-HSA-1013013;R-HSA-1013012
R-HSA-1296041	Activation of G protein gated Potassium channels	6	31	0.002035189	0.864284177	0.973878686	3	3	2.10E-04	9606	Homo sapiens	Gng2;Gnb2;Kcnj12;Gnb4;Kcnj9;Kcnj16		R-HSA-1013020;R-HSA-1013013;R-HSA-1013012
R-HSA-997272	Inhibition of voltage gated Ca2+ channels via Gbeta/gamma subunits	6	31	0.002035189	0.864284177	0.973878686	3	3	2.10E-04	9606	Homo sapiens	Gng2;Gnb2;Kcnj12;Gnb4;Kcnj9;Kcnj16		R-HSA-1013020;R-HSA-1013013;R-HSA-1013012
R-HSA-400685	Sema4D in semaphorin signaling	6	31	0.002035189	0.864284177	0.973878686	11	13	9.09E-04	9606	Homo sapiens	Sema4d;Erbb2;Limk2;Myh9;Myh14;Plxnb1		R-HSA-400677;R-HSA-373750;R-HSA-416562;R-HSA-416546;R-HSA-416594;R-HSA-419646;R-HSA-419087;R-HSA-416559;R-HSA-416588;R-HSA-419197;R-HSA-400682
R-HSA-425410	Metal ion SLC transporters	6	31	0.002035189	0.864284177	0.973878686	6	20	0.001397917	9606	Homo sapiens	Slc39a14;Slc39a2;Slc41a1;Slc39a7;Cp;Slc39a6		R-HSA-442422;R-HSA-904830;R-HSA-442661;R-HSA-442387;R-HSA-442317;R-HSA-442393
R-HSA-6794362	Protein-protein interactions at synapses	21	93	0.006105567	0.864781105	0.973878686	27	33	0.002306563	9606	Homo sapiens	Lrrtm3;Lrfn4;Ptprd;Syt1;Syt12;Lrfn1;Ppfia3;Ppfia2;Gria4;Dlgap2;Lingo4;Nlgn2;Lrrn2;Nrxn1;Slitrk6;Slitrk4;Lin7a;Grin1;Begain;Ptprf		R-HSA-6794338;R-HSA-6794336;R-HSA-6794349;R-HSA-6794348;R-HSA-6797803;R-HSA-6794346;R-HSA-6794345;R-HSA-6794344;R-HSA-8849878;R-HSA-6794357;R-HSA-6794356;R-HSA-6797554;R-HSA-6794354;R-HSA-6798258;R-HSA-6797810;R-HSA-6794353;R-HSA-6794352;R-HSA-6800380;R-HSA-388824;R-HSA-8849882;R-HSA-8849881;R-HSA-8849891;R-HSA-6797568;R-HSA-8855648;R-HSA-8849900;R-HSA-6797974;R-HSA-8849906
R-HSA-9645723	Diseases of programmed cell death	22	97	0.006368172	0.864882591	0.973878686	24	37	0.002586147	9606	Homo sapiens	Hist1h2ac;Hist1h2ab;Hist1h2ae;H2afx;Hist1h3d;Ripk3;Tradd;Hist1h3g;Hist1h2bk;Hist1h2bj;Lmnb1;Hist1h2bn;Hist1h2bc;Jun;Capn1;Hist1h4k;Cdk5r1;Gsdme;Lmna;Hist1h4i;Hist1h4j;H2afj;Hist2h2ac;Hist1h4h;C1qbp;Hist1h4a;Hist1h4b		R-HSA-8868134;R-HSA-8863014;R-HSA-8863013;R-HSA-8863012;R-HSA-8868260;R-HSA-8863587;R-HSA-8863011;R-HSA-8863008;R-HSA-9687455;R-HSA-9710490;R-HSA-9710468;R-HSA-8868567;R-HSA-9686338;R-HSA-9686336;R-HSA-8868340;R-HSA-9645766;R-HSA-8863007;R-HSA-8870558;R-HSA-9686345;R-HSA-8868573;R-HSA-9693929;R-HSA-8868666;R-HSA-8863674;R-HSA-8868344
R-HSA-2024096	HS-GAG degradation	9	44	0.002888655	0.865892275	0.973878686	3	14	9.79E-04	9606	Homo sapiens	Sdc4;Gpc1;Sdc2;Sdc1;Hpse;Gpc3;Gpc2;Agrn;Gpc6		R-HSA-1667005;R-HSA-2024084;R-HSA-1678694
R-HSA-5250924	B-WICH complex positively regulates rRNA expression	13	61	0.004004727	0.870250779	0.973878686	3	3	2.10E-04	9606	Homo sapiens	Hist1h2ac;Hist1h2ab;Hist1h2bc;Hist1h2ae;H2afx;Hist1h4k;Cd3eap;Hist1h3d;Hist1h4i;Hist1h4j;H2afj;Hist2h2ac;Hist1h3g;Hist1h4h;Hist1h2bk;Hist1h2bj;Hist1h4a;Hist1h4b;Hist1h2bn		R-HSA-5250930;R-HSA-5250947;R-HSA-5250938
R-HSA-445355	Smooth Muscle Contraction	13	61	0.004004727	0.870250779	0.973878686	13	16	0.001118334	9606	Homo sapiens	Myl12a;Cacna1h;Cav3;Tpm2;Dysf;Mylk;Gucy1b1;Gucy1a1;Gucy1a2;Trim72;Myl6b;Anxa2;Vcl		R-HSA-5263633;R-HSA-445700;R-HSA-445797;R-HSA-445699;R-HSA-9700701;R-HSA-9621179;R-HSA-392143;R-HSA-445704;R-HSA-445705;R-HSA-445813;R-HSA-9620456;R-HSA-5263628;R-HSA-392152
R-HSA-5654706	FRS-mediated FGFR3 signaling	5	27	0.001772584	0.872982582	0.973878686	9	9	6.29E-04	9606	Homo sapiens	Fgf5;Fgf9;Fgfr3;Hras		R-HSA-5654631;R-HSA-5654628;R-HSA-8941628;R-HSA-5654416;R-HSA-5654623;R-HSA-5654413;R-HSA-5654408;R-HSA-5654633;R-HSA-5654409
R-HSA-5603041	IRAK4 deficiency (TLR2/4)	5	27	0.001772584	0.872982582	0.973878686	2	2	1.40E-04	9606	Homo sapiens	Btk;Tlr6;Cd36;S100a9;S100a8		R-HSA-5602353;R-HSA-5602672
R-HSA-442982	Ras activation upon Ca2+ influx through NMDA receptor	5	27	0.001772584	0.872982582	0.973878686	2	2	1.40E-04	9606	Homo sapiens	Rasgrf2;Camk2b;Scrib;Grin1;Hras		R-HSA-442732;R-HSA-442760
R-HSA-2022854	Keratan sulfate biosynthesis	7	36	0.002363445	0.87569885	0.973878686	8	9	6.29E-04	9606	Homo sapiens	Acan;Lum;St3gal1;Omd;Ogn;B3gnt2;Kera		R-HSA-2046175;R-HSA-2046222;R-HSA-2046285;R-HSA-2025724;R-HSA-2046298;R-HSA-2025723;R-HSA-2046265;R-HSA-2046180
R-HSA-9687139	Aberrant regulation of mitotic cell cycle due to RB1 defects	7	36	0.002363445	0.87569885	0.973878686	2	3	2.10E-04	9606	Homo sapiens	Ube2s;Ube2c;Ccne1;Cdh1;E2f2;Cdkn1a;Cdkn1c		R-HSA-9687377;R-HSA-9659782
R-HSA-9656223	Signaling by RAF1 mutants	10	49	0.003216912	0.877740897	0.973878686	6	7	4.89E-04	9606	Homo sapiens	Camk2b;Map2k2;Src;Cnksr1;Ksr2;Vcl;Actg1;Hras;Iqgap3		R-HSA-9656211;R-HSA-9656209;R-HSA-9656215;R-HSA-9656214;R-HSA-9656213;R-HSA-9656212
R-HSA-373760	L1CAM interactions	30	130	0.008534664	0.877979778	0.973878686	24	54	0.003774376	9606	Homo sapiens	Src;Tuba1c;Scn7a;Itga5;Scn5a;Sptb;Scn3a;Scn1b;Kcnq3;Lypla2;Actg1;Tubb3;Tubb2b;Ank2;Nrcam;Scn4a;Scn4b;Sptbn2;Cntn2;Dnm3;Rps6ka3;Rps6ka4;Rps6ka5;Map2k2;Sptbn4;Lama1;Tuba4a;Ezr		R-HSA-376134;R-HSA-443778;R-HSA-443779;R-HSA-373730;R-HSA-109862;R-HSA-445089;R-HSA-445071;R-HSA-392751;R-HSA-549060;R-HSA-445067;R-HSA-374696;R-HSA-373736;R-HSA-373739;R-HSA-374677;R-HSA-447030;R-HSA-555065;R-HSA-445076;R-HSA-445077;R-HSA-374672;R-HSA-374675;R-HSA-8933328;R-HSA-445084;R-HSA-374686;R-HSA-374680
R-HSA-2468052	Establishment of Sister Chromatid Cohesion	2	13	8.53E-04	0.878625741	0.973878686	4	4	2.80E-04	9606	Homo sapiens	Cdca5;Pds5b		R-HSA-2468039;R-HSA-2473152;R-HSA-2473151;R-HSA-2468041
R-HSA-1236973	Cross-presentation of particulate exogenous antigens (phagosomes)	2	13	8.53E-04	0.878625741	0.973878686	3	3	2.10E-04	9606	Homo sapiens	Cybb;Cd36		R-HSA-1236967;R-HSA-1236958;R-HSA-1236956
R-HSA-2151209	Activation of PPARGC1A (PGC-1alpha) by phosphorylation	2	13	8.53E-04	0.878625741	0.973878686	2	2	1.40E-04	9606	Homo sapiens	Ppargc1a;Mapk11		R-HSA-1592233;R-HSA-1592244
R-HSA-451308	Activation of Ca-permeable Kainate Receptor	2	13	8.53E-04	0.878625741	0.973878686	2	2	1.40E-04	9606	Homo sapiens	Grik2		R-HSA-451283;R-HSA-451311
R-HSA-2179392	EGFR Transactivation by Gastrin	2	13	8.53E-04	0.878625741	0.973878686	4	6	4.19E-04	9606	Homo sapiens	Hras;Hbegf		R-HSA-2179415;R-HSA-2179387;R-HSA-2179402;R-HSA-2179407
R-HSA-9762292	Regulation of CDH11 function	2	13	8.53E-04	0.878625741	0.973878686	5	10	6.99E-04	9606	Homo sapiens	Jup;Cdh24		R-HSA-9833671;R-HSA-9761452;R-HSA-9761421;R-HSA-9833674;R-HSA-9833672
R-HSA-9693928	Defective RIPK1-mediated regulated necrosis	2	13	8.53E-04	0.878625741	0.973878686	5	10	6.99E-04	9606	Homo sapiens	Ripk3;Tradd		R-HSA-9686338;R-HSA-9686336;R-HSA-9686345;R-HSA-9693929;R-HSA-9687455
R-HSA-1300642	Sperm Motility And Taxes	2	13	8.53E-04	0.878625741	0.973878686	2	4	2.80E-04	9606	Homo sapiens	Catsper4;Catsper1		R-HSA-2534359;R-HSA-2534388
R-HSA-8934903	Receptor Mediated Mitophagy	2	13	8.53E-04	0.878625741	0.973878686	3	7	4.89E-04	9606	Homo sapiens	Map1lc3a;Src		R-HSA-8948143;R-HSA-8959571;R-HSA-8959573
R-HSA-9020956	Interleukin-27 signaling	2	13	8.53E-04	0.878625741	0.973878686	7	20	0.001397917	9606	Homo sapiens	Stat3;Crlf1		R-HSA-8950504;R-HSA-8950441;R-HSA-8950731;R-HSA-8950733;R-HSA-8950782;R-HSA-8950485;R-HSA-8950518
R-HSA-9022702	MECP2 regulates transcription of neuronal ligands	2	13	8.53E-04	0.878625741	0.973878686	2	8	5.59E-04	9606	Homo sapiens	Dll1		R-HSA-9023348;R-HSA-9023351
R-HSA-1170546	Prolactin receptor signaling	3	18	0.001181723	0.879216286	0.973878686	14	14	9.79E-04	9606	Homo sapiens	Ghr;Sh2b1;Prlr		R-HSA-1675473;R-HSA-1369080;R-HSA-1369114;R-HSA-1369115;R-HSA-1370500;R-HSA-976991;R-HSA-1671691;R-HSA-982810;R-HSA-1364044;R-HSA-1302698;R-HSA-1170539;R-HSA-1370505;R-HSA-1671687;R-HSA-1364043
R-HSA-1433559	Regulation of KIT signaling	3	18	0.001181723	0.879216286	0.973878686	8	8	5.59E-04	9606	Homo sapiens	Lyn;Src;Kit		R-HSA-1433508;R-HSA-205319;R-HSA-1562640;R-HSA-1433506;R-HSA-1433410;R-HSA-205306;R-HSA-1470011;R-HSA-205244
R-HSA-418457	cGMP effects	3	18	0.001181723	0.879216286	0.973878686	3	4	2.80E-04	9606	Homo sapiens	Kcnmb1;Mrvi1;Pde9a		R-HSA-418549;R-HSA-418442;R-HSA-418456
R-HSA-190372	FGFR3c ligand binding and activation	3	18	0.001181723	0.879216286	0.973878686	2	4	2.80E-04	9606	Homo sapiens	Fgf5;Fgf9;Fgfr3		R-HSA-190388;R-HSA-190261
R-HSA-2160916	Hyaluronan uptake and degradation	3	18	0.001181723	0.879216286	0.973878686	3	10	6.99E-04	9606	Homo sapiens	Hyal2;Slc9a1;Cd44		R-HSA-2160915;R-HSA-2160884;R-HSA-2160892
R-HSA-186797	Signaling by PDGF	15	70	0.004595588	0.88005554	0.973878686	29	31	0.002166772	9606	Homo sapiens	Grb7;Col4a3;Col5a2;Col4a4;Src;Pdgfd;Col6a5;Col9a3;Bcar1;Nck2;Stat3;Pdgfb;Furin;Thbs1;Hras		R-HSA-186819;R-HSA-1524182;R-HSA-186826;R-HSA-1524186;R-HSA-186765;R-HSA-186834;R-HSA-186773;R-HSA-186778;R-HSA-389086;R-HSA-186780;R-HSA-389083;R-HSA-382053;R-HSA-186786;R-HSA-382052;R-HSA-382055;R-HSA-382054;R-HSA-8864036;R-HSA-186785;R-HSA-382061;R-HSA-380780;R-HSA-380782;R-HSA-186798;R-HSA-382057;R-HSA-382056;R-HSA-382058;R-HSA-186800;R-HSA-8865276;R-HSA-8865275;R-HSA-9674093
R-HSA-2122948	Activated NOTCH1 Transmits Signal to the Nucleus	6	32	0.00210084	0.882639216	0.973878686	19	21	0.001467813	9606	Homo sapiens	Aph1a;Jag2;Jag1;Notch1;Dll1;Neurl1a		R-HSA-157632;R-HSA-1980122;R-HSA-157926;R-HSA-1980123;R-HSA-1980118;R-HSA-157353;R-HSA-1980112;R-HSA-373706;R-HSA-1980044;R-HSA-1980109;R-HSA-1912398;R-HSA-1980074;R-HSA-1980138;R-HSA-1980042;R-HSA-1980041;R-HSA-1980039;R-HSA-1980130;R-HSA-1980128;R-HSA-1912386
R-HSA-3295583	TRP channels	6	32	0.00210084	0.882639216	0.973878686	3	7	4.89E-04	9606	Homo sapiens	Trpm1;Ripk3;Trpc1;Trpv3;Trpm3;Trpm6		R-HSA-9701141;R-HSA-3295579;R-HSA-9701055
R-HSA-1912420	Pre-NOTCH Processing in Golgi	4	23	0.001509979	0.884571489	0.973878686	8	8	5.59E-04	9606	Homo sapiens	Atp2a1;Notch1;Notch3;Furin		R-HSA-1912382;R-HSA-1912379;R-HSA-1912378;R-HSA-1912372;R-HSA-1912374;R-HSA-1912369;R-HSA-1912352;R-HSA-1912355
R-HSA-5651801	PCNA-Dependent Long Patch Base Excision Repair	4	23	0.001509979	0.884571489	0.973878686	6	6	4.19E-04	9606	Homo sapiens	Pold1;Fen1;Lig1;Apex1;Hap1		R-HSA-110368;R-HSA-110371;R-HSA-5651809;R-HSA-110363;R-HSA-5651805;R-HSA-110364
R-HSA-416993	Trafficking of GluR2-containing AMPA receptors	4	23	0.001509979	0.884571489	0.973878686	3	3	2.10E-04	9606	Homo sapiens	Grip1;Pick1;Gria4;Grip2		R-HSA-421007;R-HSA-416639;R-HSA-416985
R-HSA-2033519	Activated point mutants of FGFR2	4	23	0.001509979	0.884571489	0.973878686	6	10	6.99E-04	9606	Homo sapiens	Fgf5;Fgf7;Fgf9;Fgf22		R-HSA-2033486;R-HSA-2077421;R-HSA-2033474;R-HSA-2077424;R-HSA-2033488;R-HSA-2033472
R-HSA-196791	Vitamin D (calciferol) metabolism	4	23	0.001509979	0.884571489	0.973878686	9	20	0.001397917	9606	Homo sapiens	Pias4;Cyp27b1;Vdr;Cubn		R-HSA-8963864;R-HSA-9660192;R-HSA-8963915;R-HSA-209760;R-HSA-4546387;R-HSA-350158;R-HSA-350168;R-HSA-209868;R-HSA-350186
R-HSA-1606322	ZBP1(DAI) mediated induction of type I IFNs	4	23	0.001509979	0.884571489	0.973878686	4	11	7.69E-04	9606	Homo sapiens	Ripk3;Nfkb2;Tlr3;Rela		R-HSA-1810457;R-HSA-9604480;R-HSA-168910;R-HSA-168140
R-HSA-9614657	FOXO-mediated transcription of cell death genes	4	23	0.001509979	0.884571489	0.973878686	4	15	0.001048438	9606	Homo sapiens	Stk11;Bbc3		R-HSA-9625378;R-HSA-9622667;R-HSA-9625375;R-HSA-9622668
R-HSA-109704	PI3K Cascade	12	58	0.003807773	0.88563375	0.973878686	4	6	4.19E-04	9606	Homo sapiens	Klb;Fgf5;Fgf7;Flt3;Fgf9;Pde3b;Tlr9;Trib3;Fgfr3;Fgfr4;Fgf22		R-HSA-109699;R-HSA-109700;R-HSA-162363;R-HSA-162425
R-HSA-1296071	Potassium Channels	24	107	0.007024685	0.885798074	0.973878686	12	20	0.001397917	9606	Homo sapiens	Kcna7;Kcna6;Kcnmb1;Kcna2;Kcnc4;Kcnc3;Kcna1;Kcnc2;Kcnj9;Kcnk7;Kcnh4;Kcnk4;Kcnh1;Kcnk1;Gng2;Abcc8;Kcnn2;Gnb2;Kcnj11;Kcnq3;Kcnj12;Gnb4;Kcnq1;Kcnj16		R-HSA-1013020;R-HSA-1296039;R-HSA-1296037;R-HSA-1013013;R-HSA-1296024;R-HSA-1299304;R-HSA-1013012;R-HSA-1296127;R-HSA-1369017;R-HSA-1296046;R-HSA-1296045;R-HSA-1296348
R-HSA-5173214	O-glycosylation of TSR domain-containing proteins	8	41	0.002691702	0.886101251	0.973878686	2	2	1.40E-04	9606	Homo sapiens	Adamts1;Spon2;Adamts4;Adamts2;Adamts9;Cfp;Thbs1;Adamts19		R-HSA-5173005;R-HSA-5173192
R-HSA-1500620	Meiosis	20	91	0.005974265	0.886835968	0.973878686	10	15	0.001048438	9606	Homo sapiens	Hist1h2ac;Hist1h2ab;Hist1h2ae;H2afx;Hist1h3d;Sycp2;Hist1h3g;Hist1h2bk;Hist1h2bj;Lmnb1;Hist1h2bn;Hist1h2bc;Sun2;Tex15;Tex12;Sycp3;Hist1h4k;Lmna;Hist1h4i;Hist1h4j;H2afj;Hist2h2ac;Hist1h4h;Hspa2;Hist1h4a;Hist1h4b		R-HSA-912505;R-HSA-912408;R-HSA-912458;R-HSA-912389;R-HSA-912503;R-HSA-912470;R-HSA-912496;R-HSA-912467;R-HSA-1214188;R-HSA-912450
R-HSA-5625740	RHO GTPases activate PKNs	17	79	0.00518645	0.889127277	0.973878686	16	20	0.001397917	9606	Homo sapiens	Hist1h2ac;Hist1h2ab;Hist1h2bc;Pkn3;Hist1h2ae;H2afx;Hist1h4k;Myh14;Hist1h3d;Ar;Hist1h4i;Hist1h4j;H2afj;Hist2h2ac;Hist1h3g;Hist1h4h;Myh9;Hist1h2bk;Sfn;Hist1h2bj;Hist1h4a;Hist1h4b;Hist1h2bn		R-HSA-5625717;R-HSA-5625745;R-HSA-5623632;R-HSA-419232;R-HSA-5623667;R-HSA-75016;R-HSA-5625849;R-HSA-5625848;R-HSA-5625784;R-HSA-5625883;R-HSA-5625797;R-HSA-5625796;R-HSA-5623622;R-HSA-5625870;R-HSA-5625774;R-HSA-5625738
R-HSA-9669938	Signaling by KIT in disease	5	28	0.001838235	0.891511286	0.973878686	26	26	0.001817292	9606	Homo sapiens	Lyn;Src;Kit;Stat3;Hras		R-HSA-9669906;R-HSA-9670418;R-HSA-9670417;R-HSA-9670416;R-HSA-9669911;R-HSA-9670426;R-HSA-9669855;R-HSA-9670431;R-HSA-9670428;R-HSA-9669890;R-HSA-9669898;R-HSA-9670414;R-HSA-9670413;R-HSA-9670412;R-HSA-9669900;R-HSA-9669874;R-HSA-9680242;R-HSA-9669878;R-HSA-9680248;R-HSA-9669859;R-HSA-9670433;R-HSA-9669863;R-HSA-9681382;R-HSA-9670436;R-HSA-9669870;R-HSA-9669868
R-HSA-9670439	Signaling by phosphorylated juxtamembrane, extracellular and kinase domain KIT mutants	5	28	0.001838235	0.891511286	0.973878686	11	11	7.69E-04	9606	Homo sapiens	Lyn;Src;Kit;Stat3;Hras		R-HSA-9670418;R-HSA-9670417;R-HSA-9670433;R-HSA-9670416;R-HSA-9670436;R-HSA-9670426;R-HSA-9670431;R-HSA-9670414;R-HSA-9670413;R-HSA-9670412;R-HSA-9670428
R-HSA-350054	Notch-HLH transcription pathway	5	28	0.001838235	0.891511286	0.973878686	2	2	1.40E-04	9606	Homo sapiens	Hdac5;Ncor2;Notch1;Notch3;Hdac9		R-HSA-212356;R-HSA-350058
R-HSA-186763	Downstream signal transduction	7	37	0.002429097	0.891794253	0.973878686	16	16	0.001118334	9606	Homo sapiens	Grb7;Src;Nck2;Stat3;Pdgfb;Hras;Bcar1		R-HSA-382052;R-HSA-186819;R-HSA-1524182;R-HSA-382055;R-HSA-186826;R-HSA-380780;R-HSA-380782;R-HSA-186798;R-HSA-382056;R-HSA-1524186;R-HSA-382058;R-HSA-186765;R-HSA-186834;R-HSA-186800;R-HSA-186778;R-HSA-186780
R-HSA-389958	Cooperation of Prefoldin and TriC/CCT in actin and tubulin folding	7	37	0.002429097	0.891794253	0.973878686	4	6	4.19E-04	9606	Homo sapiens	Pfdn6;Tubb3;Tubb2b;Pfdn2;Tuba1c;Tuba4a		R-HSA-389970;R-HSA-389954;R-HSA-389980;R-HSA-389961
R-HSA-8935964	RUNX1 regulates expression of components of tight junctions	1	8	5.25E-04	0.893829698	0.973878686	6	6	4.19E-04	9606	Homo sapiens	Runx1		R-HSA-8935960;R-HSA-8935980;R-HSA-8936000;R-HSA-8935988;R-HSA-8935972;R-HSA-8936007
R-HSA-187024	NGF-independant TRKA activation	1	8	5.25E-04	0.893829698	0.973878686	4	4	2.80E-04	9606	Homo sapiens	Ntrk2		R-HSA-9612996;R-HSA-187678;R-HSA-9613023;R-HSA-187661
R-HSA-165160	PDE3B signalling	1	8	5.25E-04	0.893829698	0.973878686	2	2	1.40E-04	9606	Homo sapiens	Pde3b		R-HSA-162363;R-HSA-162425
R-HSA-8985586	SLIT2:ROBO1 increases RHOA activity	1	8	5.25E-04	0.893829698	0.973878686	2	2	1.40E-04	9606	Homo sapiens	Slit2		R-HSA-8985594;R-HSA-8985591
R-HSA-109703	PKB-mediated events	1	8	5.25E-04	0.893829698	0.973878686	2	2	1.40E-04	9606	Homo sapiens	Pde3b		R-HSA-162363;R-HSA-162425
R-HSA-111957	Cam-PDE 1 activation	1	8	5.25E-04	0.893829698	0.973878686	2	2	1.40E-04	9606	Homo sapiens	Pde1c		R-HSA-111955;R-HSA-111956
R-HSA-9022537	Loss of MECP2 binding ability to the NCoR/SMRT complex	1	8	5.25E-04	0.893829698	0.973878686	1	1	6.99E-05	9606	Homo sapiens	Ncor2		R-HSA-9005585
R-HSA-75158	TRAIL signaling	1	8	5.25E-04	0.893829698	0.973878686	5	6	4.19E-04	9606	Homo sapiens	Tnfsf10		R-HSA-141139;R-HSA-75187;R-HSA-141316;R-HSA-75238;R-HSA-75146
R-HSA-8937144	Aryl hydrocarbon receptor signalling	1	8	5.25E-04	0.893829698	0.973878686	4	5	3.49E-04	9606	Homo sapiens	Cep170		R-HSA-8937177;R-HSA-8937169;R-HSA-8936849;R-HSA-8937191
R-HSA-5250992	Toxicity of botulinum toxin type E (botE)	1	8	5.25E-04	0.893829698	0.973878686	3	5	3.49E-04	9606	Homo sapiens	Sv2b		R-HSA-5244500;R-HSA-5244503;R-HSA-5244506
R-HSA-167826	The fatty acid cycling model	1	8	5.25E-04	0.893829698	0.973878686	3	6	4.19E-04	9606	Homo sapiens	Ucp2		R-HSA-166387;R-HSA-166214;R-HSA-166220
R-HSA-193681	Ceramide signalling	1	8	5.25E-04	0.893829698	0.973878686	1	2	1.40E-04	9606	Homo sapiens	Ngfr		R-HSA-193672
R-HSA-5674499	Negative feedback regulation of MAPK pathway	1	8	5.25E-04	0.893829698	0.973878686	1	3	2.10E-04	9606	Homo sapiens	Map2k2		R-HSA-5674496
R-HSA-9025106	Biosynthesis of DPAn-6 SPMs	1	8	5.25E-04	0.893829698	0.973878686	1	3	2.10E-04	9606	Homo sapiens	Alox15		R-HSA-9025152
R-HSA-195399	VEGF binds to VEGFR leading to receptor dimerization	1	8	5.25E-04	0.893829698	0.973878686	1	3	2.10E-04	9606	Homo sapiens	Kdr		R-HSA-194310
R-HSA-5653890	Lactose synthesis	1	8	5.25E-04	0.893829698	0.973878686	1	3	2.10E-04	9606	Homo sapiens	Slc2a1		R-HSA-5653873
R-HSA-194313	VEGF ligand-receptor interactions	1	8	5.25E-04	0.893829698	0.973878686	1	4	2.80E-04	9606	Homo sapiens	Kdr		R-HSA-194310
R-HSA-5635851	GLI proteins bind promoters of Hh responsive genes to promote transcription	1	8	5.25E-04	0.893829698	0.973878686	1	4	2.80E-04	9606	Homo sapiens	Hhip		R-HSA-5635850
R-HSA-444821	Relaxin receptors	1	8	5.25E-04	0.893829698	0.973878686	1	4	2.80E-04	9606	Homo sapiens	Rxfp1		R-HSA-444838
R-HSA-111457	Release of apoptotic factors from the mitochondria	1	8	5.25E-04	0.893829698	0.973878686	1	4	2.80E-04	9606	Homo sapiens	Gsdme		R-HSA-114284
R-HSA-9758919	Epithelial-Mesenchymal Transition (EMT) during gastrulation	1	8	5.25E-04	0.893829698	0.973878686	1	5	3.49E-04	9606	Homo sapiens	Cdh1		R-HSA-9756414
R-HSA-2559583	Cellular Senescence	47	199	0.013064601	0.896889463	0.973878686	67	90	0.006290627	9606	Homo sapiens	Hist1h2ac;Txn1;Hist1h2ab;Ube2s;Ccne1;Hist1h2ae;H2afx;Bmi1;Cebpb;Ets2;Kdm6b;Hist1h3d;Ube2c;Cdh1;Id1;Hist1h3g;Hist1h2bk;Hist1h2bj;Cdkn2b;Cdkn2d;Lmnb1;Hist1h2bn;Hist1h2bc;Jun;Cbx2;Hist1h4k;Fos;Rela;Rps6ka3;Map2k3;Hist1h4i;Hist1h4j;H2afj;Mink1;Hist2h2ac;Il1b;Hist1h4h;Stat3;Erf;E2f2;Hmga2;Hmga1;Hist1h4a;Cdkn1a;Hist1h4b;Mapk11		R-HSA-3790137;R-HSA-3857336;R-HSA-8979082;R-HSA-3228469;R-HSA-3857328;R-HSA-3790130;R-HSA-3857329;R-HSA-3788725;R-HSA-3240765;R-HSA-3788724;R-HSA-3240766;R-HSA-3229089;R-HSA-3223200;R-HSA-450325;R-HSA-3788705;R-HSA-450333;R-HSA-187934;R-HSA-3788708;R-HSA-3229102;R-HSA-3222546;R-HSA-3857305;R-HSA-3209109;R-HSA-3857308;R-HSA-450222;R-HSA-3209114;R-HSA-3786258;R-HSA-3222533;R-HSA-3209096;R-HSA-32258…
R-HSA-6806834	Signaling by MET	19	88	0.005777311	0.897489	0.973878686	50	51	0.003564689	9606	Homo sapiens	Spint1;Col1a1;Lig1;Col5a2;Col11a2;Src;Hgf;Sh3kbp1;Eps15;Lama5;Itga3;Lama1;Lamb3;Lama2;Stat3;Lamc2;Tns4;Spint2;Hras		R-HSA-8875523;R-HSA-8851842;R-HSA-6807008;R-HSA-8875661;R-HSA-8875531;R-HSA-8875659;R-HSA-8875540;R-HSA-8851859;R-HSA-6807027;R-HSA-8851866;R-HSA-9735946;R-HSA-8875431;R-HSA-8875558;R-HSA-8851877;R-HSA-8875183;R-HSA-8875817;R-HSA-8875816;R-HSA-6800200;R-HSA-8852019;R-HSA-8875443;R-HSA-8851890;R-HSA-8875568;R-HSA-8851888;R-HSA-8874685;R-HSA-8851900;R-HSA-8851899;R-HSA-8875451;R-HSA-8875576;R-HSA-8…
R-HSA-373752	Netrin-1 signaling	12	59	0.003873424	0.897869448	0.973878686	21	37	0.002586147	9606	Homo sapiens	Mapk13;Trpc1;Src;Unc5b;Myo10;Slit1;Hfe2;Ntn4;Slit2;Ezr;Mapk11;Rgma		R-HSA-451366;R-HSA-593672;R-HSA-374692;R-HSA-374663;R-HSA-374662;R-HSA-418850;R-HSA-374701;R-HSA-418858;R-HSA-418859;R-HSA-374664;R-HSA-418856;R-HSA-373716;R-HSA-373751;R-HSA-418868;R-HSA-373713;R-HSA-373715;R-HSA-418865;R-HSA-593685;R-HSA-622357;R-HSA-418874;R-HSA-622390
R-HSA-5655332	Signaling by FGFR3 in disease	6	33	0.002166492	0.898851508	0.973878686	21	21	0.001467813	9606	Homo sapiens	Fgf5;Fgf9;Fgfr3;Hras		R-HSA-8853317;R-HSA-5655285;R-HSA-5655315;R-HSA-5655262;R-HSA-5655295;R-HSA-2012084;R-HSA-2012082;R-HSA-2038387;R-HSA-2038386;R-HSA-5655289;R-HSA-5655270;R-HSA-2033485;R-HSA-2077420;R-HSA-2012074;R-HSA-2012073;R-HSA-5655247;R-HSA-5655244;R-HSA-8853309;R-HSA-5655277;R-HSA-2033476;R-HSA-5655243
R-HSA-9734009	Defective Intrinsic Pathway for Apoptosis	6	33	0.002166492	0.898851508	0.973878686	17	24	0.001677501	9606	Homo sapiens	Lmna;Jun;Capn1;C1qbp;Cdk5r1;Lmnb1		R-HSA-8868134;R-HSA-8863014;R-HSA-8863013;R-HSA-8863012;R-HSA-8868260;R-HSA-8863587;R-HSA-8863011;R-HSA-8863008;R-HSA-8868567;R-HSA-8868340;R-HSA-9645766;R-HSA-8863007;R-HSA-8870558;R-HSA-8868573;R-HSA-8868666;R-HSA-8863674;R-HSA-8868344
R-HSA-1482839	Acyl chain remodelling of PE	8	42	0.002757353	0.900326671	0.973878686	6	9	6.29E-04	9606	Homo sapiens	Pla2g4f;Pla2g2d;Pla2g16;Pla2g2f;Pla2g4e;Lpcat4;Nes		R-HSA-1482646;R-HSA-1482884;R-HSA-1602398;R-HSA-1482828;R-HSA-1482667;R-HSA-8858298
R-HSA-2559585	Oncogene Induced Senescence	8	42	0.002757353	0.900326671	0.973878686	12	19	0.001328021	9606	Homo sapiens	Id1;Erf;E2f2;Cdkn2b;Cdkn2d;Ets2		R-HSA-182594;R-HSA-8979082;R-HSA-3209109;R-HSA-3209159;R-HSA-3209096;R-HSA-3209160;R-HSA-3209177;R-HSA-3209114;R-HSA-3209098;R-HSA-3209179;R-HSA-3209165;R-HSA-3132737
R-HSA-69183	Processive synthesis on the lagging strand	3	19	0.001247374	0.900330994	0.973878686	7	7	4.89E-04	9606	Homo sapiens	Pold1;Fen1;Lig1		R-HSA-69152;R-HSA-69173;R-HSA-69140;R-HSA-69127;R-HSA-69142;R-HSA-69144;R-HSA-69116
R-HSA-196299	Beta-catenin phosphorylation cascade	3	19	0.001247374	0.900330994	0.973878686	4	4	2.80E-04	9606	Homo sapiens	Axin1;Frat2;Frat1		R-HSA-195283;R-HSA-195318;R-HSA-195287;R-HSA-195300
R-HSA-180336	SHC1 events in EGFR signaling	3	19	0.001247374	0.900330994	0.973878686	4	4	2.80E-04	9606	Homo sapiens	Tgfa;Hras;Hbegf		R-HSA-177936;R-HSA-177925;R-HSA-177945;R-HSA-177933
R-HSA-5654228	Phospholipase C-mediated cascade; FGFR4	3	19	0.001247374	0.900330994	0.973878686	3	3	2.10E-04	9606	Homo sapiens	Klb;Fgf9;Fgfr4		R-HSA-5654151;R-HSA-5654163;R-HSA-5654169
R-HSA-2142712	Synthesis of 12-eicosatetraenoic acid derivatives	3	19	0.001247374	0.900330994	0.973878686	4	6	4.19E-04	9606	Homo sapiens	Gpx2;Alox15;Alox12b		R-HSA-2161959;R-HSA-2161964;R-HSA-2161950;R-HSA-2161999
R-HSA-8876493	InlA-mediated entry of Listeria monocytogenes into host cells	2	14	9.19E-04	0.902774446	0.973878686	5	5	3.49E-04	9606	Homo sapiens	Src;Cdh1		R-HSA-8876948;R-HSA-8876497;R-HSA-8876993;R-HSA-8877003;R-HSA-112333
R-HSA-451306	Ionotropic activity of kainate receptors	2	14	9.19E-04	0.902774446	0.973878686	4	4	2.80E-04	9606	Homo sapiens	Grik2		R-HSA-451283;R-HSA-451310;R-HSA-451311;R-HSA-451309
R-HSA-9034864	Activated NTRK3 signals through RAS	2	14	9.19E-04	0.902774446	0.973878686	4	4	2.80E-04	9606	Homo sapiens	Ntf3;Hras		R-HSA-9034875;R-HSA-9036970;R-HSA-9034862;R-HSA-9036949
R-HSA-190377	FGFR2b ligand binding and activation	2	14	9.19E-04	0.902774446	0.973878686	3	3	2.10E-04	9606	Homo sapiens	Fgf7;Fgf22		R-HSA-5656070;R-HSA-190260;R-HSA-190408
R-HSA-9706019	RHOBTB3 ATPase cycle	2	14	9.19E-04	0.902774446	0.973878686	3	3	2.10E-04	9606	Homo sapiens	Ccne1;Rhobtb3		R-HSA-9706390;R-HSA-9706399;R-HSA-9706393
R-HSA-6807062	Cholesterol biosynthesis via lathosterol	2	14	9.19E-04	0.902774446	0.973878686	2	4	2.80E-04	9606	Homo sapiens	Dhcr24;Dhcr7		R-HSA-6807055;R-HSA-6807064
R-HSA-6807047	Cholesterol biosynthesis via desmosterol	2	14	9.19E-04	0.902774446	0.973878686	2	4	2.80E-04	9606	Homo sapiens	Dhcr24;Dhcr7		R-HSA-196402;R-HSA-196417
R-HSA-70688	Proline catabolism	2	14	9.19E-04	0.902774446	0.973878686	2	4	2.80E-04	9606	Homo sapiens	Prodh		R-HSA-8955817;R-HSA-70670
R-HSA-425381	Bicarbonate transporters	2	14	9.19E-04	0.902774446	0.973878686	2	4	2.80E-04	9606	Homo sapiens	Slc4a10;Slc4a1		R-HSA-425482;R-HSA-425577
R-HSA-5658623	FGFRL1 modulation of FGFR1 signaling	2	14	9.19E-04	0.902774446	0.973878686	1	2	1.40E-04	9606	Homo sapiens	Fgf5;Fgf22		R-HSA-5654511
R-HSA-9614399	Regulation of localization of FOXO transcription factors	2	14	9.19E-04	0.902774446	0.973878686	2	5	3.49E-04	9606	Homo sapiens	Foxo6;Sfn		R-HSA-9614562;R-HSA-199299
R-HSA-375281	Hormone ligand-binding receptors	2	14	9.19E-04	0.902774446	0.973878686	2	8	5.59E-04	9606	Homo sapiens	Lhb;Tshr		R-HSA-391377;R-HSA-391375
R-HSA-8963888	Chylomicron assembly	2	14	9.19E-04	0.902774446	0.973878686	1	5	3.49E-04	9606	Homo sapiens	Apoc4;Apoe		R-HSA-174660
R-HSA-210747	Regulation of gene expression in early pancreatic precursor cells	2	14	9.19E-04	0.902774446	0.973878686	1	6	4.19E-04	9606	Homo sapiens	Nr5a2		R-HSA-210773
R-HSA-210990	PECAM1 interactions	2	14	9.19E-04	0.902774446	0.973878686	1	7	4.89E-04	9606	Homo sapiens	Lyn;Src		R-HSA-210291
R-HSA-2243919	Crosslinking of collagen fibrils	4	24	0.00157563	0.902985609	0.973878686	13	13	9.09E-04	9606	Homo sapiens	Col1a1;Col4a3;Col4a4;Tll2		R-HSA-2395302;R-HSA-2022141;R-HSA-2395340;R-HSA-2559639;R-HSA-2395223;R-HSA-2243926;R-HSA-2395314;R-HSA-2395324;R-HSA-2243931;R-HSA-2002466;R-HSA-2395257;R-HSA-2395322;R-HSA-2250301
R-HSA-5654710	PI-3K cascade:FGFR3	4	24	0.00157563	0.902985609	0.973878686	6	7	4.89E-04	9606	Homo sapiens	Fgf5;Fgf9;Fgfr3		R-HSA-5654709;R-HSA-5654643;R-HSA-5654640;R-HSA-5654641;R-HSA-5654705;R-HSA-5654637
R-HSA-881907	Gastrin-CREB signalling pathway via PKC and MAPK	4	24	0.00157563	0.902985609	0.973878686	7	9	6.29E-04	9606	Homo sapiens	Rps6ka3;Cckbr;Hras;Hbegf		R-HSA-870269;R-HSA-199895;R-HSA-2179415;R-HSA-198746;R-HSA-2179387;R-HSA-2179402;R-HSA-2179407
R-HSA-449836	Other interleukin signaling	4	24	0.00157563	0.902985609	0.973878686	6	17	0.00118823	9606	Homo sapiens	Csf1r;Cd4;Sdc1;Ifnlr1		R-HSA-448661;R-HSA-9009485;R-HSA-449087;R-HSA-9009554;R-HSA-6787820;R-HSA-9009558
R-HSA-8964058	HDL remodeling	4	24	0.00157563	0.902985609	0.973878686	3	13	9.09E-04	9606	Homo sapiens	Lipg;Apoc4;Apoe;Abcg1		R-HSA-266082;R-HSA-266303;R-HSA-8980228
R-HSA-400253	Circadian Clock	23	105	0.006893382	0.904082398	0.973878686	54	59	0.004123855	9606	Homo sapiens	Per2;Npas2;Per1;Elovl3;F7;Nr1d1;Cry1;Noct;Ppargc1a;Bhlhe40;Serpine1;Sik1		R-HSA-549385;R-HSA-1368087;R-HSA-400256;R-HSA-400267;R-HSA-5663174;R-HSA-1368069;R-HSA-5663170;R-HSA-1368065;R-HSA-549533;R-HSA-400272;R-HSA-879770;R-HSA-400282;R-HSA-879762;R-HSA-1368119;R-HSA-1856948;R-HSA-879782;R-HSA-1368889;R-HSA-549424;R-HSA-879798;R-HSA-549428;R-HSA-5663127;R-HSA-5663252;R-HSA-5663124;R-HSA-5663122;R-HSA-5663120;R-HSA-5663132;R-HSA-5663258;R-HSA-421320;R-HSA-400342;R-HSA-8…
R-HSA-9018519	Estrogen-dependent gene expression	35	153	0.010044643	0.90413639	0.973878686	58	66	0.004613126	9606	Homo sapiens	Hist1h2ac;Hist1h2ab;Jund;Hist1h2ae;Erbb4;H2afx;Kank1;Hist1h3d;Art1;Myc;Hist1h3g;Fosb;Hist1h2bk;Hist1h2bj;Hist1h2bn;Runx1;Hist1h2bc;Usf1;Tle3;Jun;Usf2;Tgfa;Hist1h4k;Fos;Esr1;Hist1h4i;Hist1h4j;H2afj;Hist2h2ac;Hist1h4h;Axin1;Gata3;Pgr;Hist1h4a;Hist1h4b;Nr5a2		R-HSA-9018505;R-HSA-9008267;R-HSA-9011981;R-HSA-9023884;R-HSA-8931981;R-HSA-9011983;R-HSA-9008271;R-HSA-9008270;R-HSA-9018497;R-HSA-9009536;R-HSA-9018499;R-HSA-9011971;R-HSA-9008258;R-HSA-9009541;R-HSA-9011975;R-HSA-9018503;R-HSA-9011997;R-HSA-9008285;R-HSA-9011985;R-HSA-9011984;R-HSA-9009065;R-HSA-9012000;R-HSA-9008315;R-HSA-8932020;R-HSA-8932021;R-HSA-8932033;R-HSA-8932037;R-HSA-9009371;R-HSA-9…
R-HSA-1433557	Signaling by SCF-KIT	10	51	0.003348214	0.904162759	0.973878686	37	39	0.002725938	9606	Homo sapiens	Lyn;Grb7;Ptpru;Ptpro;Fam83f;Src;Kit;Stat3;Cma1;Grb10;Hras		R-HSA-1433428;R-HSA-205319;R-HSA-1433488;R-HSA-1562641;R-HSA-1562640;R-HSA-1433501;R-HSA-205321;R-HSA-1433374;R-HSA-9681375;R-HSA-9669854;R-HSA-205262;R-HSA-1433542;R-HSA-205328;R-HSA-9669893;R-HSA-205205;R-HSA-1433410;R-HSA-1433423;R-HSA-1433418;R-HSA-1433456;R-HSA-205286;R-HSA-1470012;R-HSA-205289;R-HSA-1433471;R-HSA-1470010;R-HSA-205231;R-HSA-1470011;R-HSA-1470009;R-HSA-1472121;R-HSA-1433508;R…
R-HSA-983189	Kinesins	14	68	0.004464286	0.904279932	0.973878686	5	14	9.79E-04	9606	Homo sapiens	Kif18b;Tubb3;Tubb2b;Kifc1;Kif26b;Tuba1c;Kif1c;Kif21b;Kif2c;Klc4;Klc3;Klc2;Tuba4a		R-HSA-990478;R-HSA-983259;R-HSA-983194;R-HSA-990489;R-HSA-983266
R-HSA-8854691	Interleukin-20 family signaling	5	29	0.001903887	0.907659587	0.973878686	43	56	0.003914168	9606	Homo sapiens	Socs3;Ifnlr1;Stat3		R-HSA-8987080;R-HSA-8987084;R-HSA-8987150;R-HSA-8987214;R-HSA-8986446;R-HSA-8987266;R-HSA-8987202;R-HSA-8987141;R-HSA-8987015;R-HSA-8987014;R-HSA-8987270;R-HSA-8987097;R-HSA-8987161;R-HSA-8987033;R-HSA-8987096;R-HSA-448661;R-HSA-9005340;R-HSA-8986972;R-HSA-8987039;R-HSA-8987230;R-HSA-8982163;R-HSA-6784765;R-HSA-8982162;R-HSA-8982165;R-HSA-6784763;R-HSA-8987156;R-HSA-8987220;R-HSA-448728;R-HSA-898…
R-HSA-1369062	ABC transporters in lipid homeostasis	5	29	0.001903887	0.907659587	0.973878686	6	11	7.69E-04	9606	Homo sapiens	Abcd2;Abca5;Abca6;Abca9;Abcg1		R-HSA-1369028;R-HSA-382613;R-HSA-8848053;R-HSA-266082;R-HSA-1369052;R-HSA-382575
R-HSA-5674400	Constitutive Signaling by AKT1 E17K in Cancer	5	29	0.001903887	0.907659587	0.973878686	5	18	0.001258125	9606	Homo sapiens	Akt1s1;Rps6kb2;Foxo6;Cdkn1a;Nr4a1		R-HSA-2399988;R-HSA-2399969;R-HSA-2399999;R-HSA-2399992;R-HSA-2399977
R-HSA-69205	G1/S-Specific Transcription	8	43	0.002823004	0.91302204	0.973878686	10	28	0.001957084	9606	Homo sapiens	Cdt1;Rrm2;Ccne1;E2f2;Fosb		R-HSA-8961946;R-HSA-8961915;R-HSA-8961934;R-HSA-8961982;R-HSA-8961952;R-HSA-8961840;R-HSA-8961665;R-HSA-8961619;R-HSA-8961972;R-HSA-8961846
R-HSA-2428928	IRS-related events triggered by IGF1R	14	69	0.004529937	0.914221151	0.973878686	8	12	8.39E-04	9606	Homo sapiens	Klb;Flt3;Trib3;Igf1;Fgfr3;Fgfr4;Fgf22;Fgf5;Fgf7;Fgf9;Pde3b;Tlr9;Hras		R-HSA-109699;R-HSA-109700;R-HSA-2428930;R-HSA-109817;R-HSA-162363;R-HSA-2428926;R-HSA-162425;R-HSA-2428922
R-HSA-3214858	RMTs methylate histone arginines	10	52	0.003413866	0.915470678	0.973878686	16	22	0.001537709	9606	Homo sapiens	Hist1h2ac;Hist1h2ab;Hist1h2ae;H2afx;Hist1h4k;Hist1h3d;Art1;Hist1h4i;Hist1h4j;H2afj;Hist2h2ac;Hist1h3g;Hist1h4h;Hist1h2ah;Hist1h4a;Hist1h4b;Hist1h2al		R-HSA-5205867;R-HSA-5216234;R-HSA-5218952;R-HSA-5212679;R-HSA-5205799;R-HSA-5205798;R-HSA-5205861;R-HSA-5661117;R-HSA-5225602;R-HSA-5205824;R-HSA-5661126;R-HSA-5205822;R-HSA-5205820;R-HSA-5229203;R-HSA-5229010;R-HSA-5225649
R-HSA-112399	IRS-mediated signalling	13	65	0.004267332	0.916490438	0.973878686	5	9	6.29E-04	9606	Homo sapiens	Klb;Fgf5;Fgf7;Flt3;Fgf9;Pde3b;Tlr9;Trib3;Fgfr3;Fgfr4;Hras;Fgf22		R-HSA-109699;R-HSA-109700;R-HSA-109817;R-HSA-162363;R-HSA-162425
R-HSA-1362300	Transcription of E2F targets under negative control by p107 (RBL1) and p130 (RBL2) in complex with HDAC1	3	20	0.001313025	0.918055439	0.973878686	8	8	5.59E-04	9606	Homo sapiens	E2f2;Mybl2		R-HSA-8964588;R-HSA-8961934;R-HSA-8978926;R-HSA-8964561;R-HSA-8964513;R-HSA-8964580;R-HSA-8964550;R-HSA-8964567
R-HSA-176412	Phosphorylation of the APC/C	3	20	0.001313025	0.918055439	0.973878686	2	2	1.40E-04	9606	Homo sapiens	Ube2s;Ube2c;Plk1		R-HSA-174119;R-HSA-174132
R-HSA-9687136	Aberrant regulation of mitotic exit in cancer due to RB1 defects	3	20	0.001313025	0.918055439	0.973878686	1	1	6.99E-05	9606	Homo sapiens	Ube2s;Ube2c;Cdh1		R-HSA-9687377
R-HSA-140534	Caspase activation via Death Receptors in the presence of ligand	3	20	0.001313025	0.918055439	0.973878686	7	9	6.29E-04	9606	Homo sapiens	Ticam2;Tradd;Tnfsf10		R-HSA-139952;R-HSA-3371360;R-HSA-2562564;R-HSA-141159;R-HSA-141156;R-HSA-3465448;R-HSA-3371359
R-HSA-8849471	PTK6 Regulates RHO GTPases, RAS GTPase and MAP kinases	3	20	0.001313025	0.918055439	0.973878686	8	13	9.09E-04	9606	Homo sapiens	Ptk6;Hras;Bcar1		R-HSA-8981353;R-HSA-8848726;R-HSA-8981355;R-HSA-8848596;R-HSA-8849055;R-HSA-8848606;R-HSA-8849068;R-HSA-8848713
R-HSA-9603798	Class I peroxisomal membrane protein import	3	20	0.001313025	0.918055439	0.973878686	3	6	4.19E-04	9606	Homo sapiens	Pex26;Abcd2;Trim29		R-HSA-9603784;R-HSA-9603775;R-HSA-9603804
R-HSA-399997	Acetylcholine regulates insulin secretion	3	20	0.001313025	0.918055439	0.973878686	3	7	4.89E-04	9606	Homo sapiens	Plcb3;Marcks;Plcb1		R-HSA-400023;R-HSA-399998;R-HSA-399978
R-HSA-9754706	Atorvastatin ADME	3	20	0.001313025	0.918055439	0.973878686	4	12	8.39E-04	9606	Homo sapiens	Pon3;Pon1;Slco2b1		R-HSA-9756150;R-HSA-9756177;R-HSA-9757010;R-HSA-9756136
R-HSA-3232118	SUMOylation of transcription factors	3	20	0.001313025	0.918055439	0.973878686	3	11	7.69E-04	9606	Homo sapiens	Pias4;Tfap2a;Mta1		R-HSA-3234081;R-HSA-2997723;R-HSA-3465545
R-HSA-9668328	Sealing of the nuclear envelope (NE) by ESCRT-III	7	39	0.002560399	0.918745254	0.973878686	7	7	4.89E-04	9606	Homo sapiens	Tubb3;Tubb2b;Tuba1c;Tuba4a;Lemd2;Chmp6		R-HSA-9668419;R-HSA-9668389;R-HSA-9668405;R-HSA-9668395;R-HSA-9668415;R-HSA-9668335;R-HSA-9668398
R-HSA-9619665	EGR2 and SOX10-mediated initiation of Schwann cell myelination	7	39	0.002560399	0.918745254	0.973878686	23	26	0.001817292	9606	Homo sapiens	Egr2;Gjb1;Lama2;Nab2;Pou3f1		R-HSA-9619666;R-HSA-9619667;R-HSA-9613648;R-HSA-9615638;R-HSA-9621399;R-HSA-9619668;R-HSA-9616116;R-HSA-9614773;R-HSA-9614778;R-HSA-9621400;R-HSA-9621406;R-HSA-9618559;R-HSA-9621404;R-HSA-9621410;R-HSA-9614787;R-HSA-9621411;R-HSA-9613760;R-HSA-9614790;R-HSA-9618725;R-HSA-9615626;R-HSA-9613768;R-HSA-9619657;R-HSA-9613644
R-HSA-9759476	Regulation of Homotypic Cell-Cell Adhesion	7	39	0.002560399	0.918745254	0.973878686	16	33	0.002306563	9606	Homo sapiens	Cdh19;Zeb2;Jup;Cdh24;Hoxc8;Zc3h12a		R-HSA-9760402;R-HSA-9774195;R-HSA-9774168;R-HSA-9773208;R-HSA-9833671;R-HSA-9760965;R-HSA-9760641;R-HSA-9761025;R-HSA-9773218;R-HSA-9761027;R-HSA-9761452;R-HSA-9761421;R-HSA-9760399;R-HSA-9833674;R-HSA-9773192;R-HSA-9833672
R-HSA-9764260	Regulation of Expression and Function of Type II Classical Cadherins	7	39	0.002560399	0.918745254	0.973878686	16	33	0.002306563	9606	Homo sapiens	Cdh19;Zeb2;Jup;Cdh24;Hoxc8;Zc3h12a		R-HSA-9760402;R-HSA-9774195;R-HSA-9774168;R-HSA-9773208;R-HSA-9833671;R-HSA-9760965;R-HSA-9760641;R-HSA-9761025;R-HSA-9773218;R-HSA-9761027;R-HSA-9761452;R-HSA-9761421;R-HSA-9760399;R-HSA-9833674;R-HSA-9773192;R-HSA-9833672
R-HSA-5654221	Phospholipase C-mediated cascade; FGFR2	4	25	0.001641282	0.918750371	0.973878686	3	3	2.10E-04	9606	Homo sapiens	Fgf5;Fgf7;Fgf9;Fgf22		R-HSA-5654147;R-HSA-5654159;R-HSA-5654157
R-HSA-6807004	Negative regulation of MET activity	4	25	0.001641282	0.918750371	0.973878686	11	12	8.39E-04	9606	Homo sapiens	Lig1;Hgf;Sh3kbp1;Eps15		R-HSA-8875431;R-HSA-6807027;R-HSA-8875443;R-HSA-8875490;R-HSA-6807008;R-HSA-8875183;R-HSA-8875374;R-HSA-8874685;R-HSA-8875451;R-HSA-8875482;R-HSA-9735946
R-HSA-9609523	Insertion of tail-anchored proteins into the endoplasmic reticulum membrane	4	25	0.001641282	0.918750371	0.973878686	6	7	4.89E-04	9606	Homo sapiens	Bag6;Otof;Hmox1;Emd		R-HSA-9609921;R-HSA-9609860;R-HSA-9610442;R-HSA-9609899;R-HSA-9617596;R-HSA-9609917
R-HSA-389513	CTLA4 inhibitory signaling	4	25	0.001641282	0.918750371	0.973878686	3	5	3.49E-04	9606	Homo sapiens	Lyn;Cd86;Src;Cd80		R-HSA-388833;R-HSA-388829;R-HSA-388809
R-HSA-140875	Common Pathway of Fibrin Clot Formation	4	25	0.001641282	0.918750371	0.973878686	11	29	0.00202698	9606	Homo sapiens	F8;Ppbp;F13a1;F5		R-HSA-141026;R-HSA-140851;R-HSA-141040;R-HSA-5591040;R-HSA-140599;R-HSA-140696;R-HSA-140664;R-HSA-9015122;R-HSA-140686;R-HSA-140847;R-HSA-5607002
R-HSA-9662001	Defective factor VIII causes hemophilia A	1	9	5.91E-04	0.919792044	0.973878686	8	8	5.59E-04	9606	Homo sapiens	F8		R-HSA-9670049;R-HSA-9665809;R-HSA-9670054;R-HSA-9668148;R-HSA-9666383;R-HSA-9670189;R-HSA-9668365;R-HSA-9661980
R-HSA-8964026	Chylomicron clearance	1	9	5.91E-04	0.919792044	0.973878686	4	4	2.80E-04	9606	Homo sapiens	Apoe		R-HSA-174706;R-HSA-174624;R-HSA-174657;R-HSA-174808
R-HSA-9027283	Erythropoietin activates STAT5	1	9	5.91E-04	0.919792044	0.973878686	3	3	2.10E-04	9606	Homo sapiens	Lyn		R-HSA-9012651;R-HSA-9012650;R-HSA-9012654
R-HSA-1855231	Synthesis of IPs in the ER lumen	1	9	5.91E-04	0.919792044	0.973878686	3	3	2.10E-04	9606	Homo sapiens	Minpp1		R-HSA-1855225;R-HSA-1855163;R-HSA-1855200
R-HSA-9645135	STAT5 Activation	1	9	5.91E-04	0.919792044	0.973878686	3	3	2.10E-04	9606	Homo sapiens	Flt3		R-HSA-9645137;R-HSA-9645126;R-HSA-9645134
R-HSA-177539	Autointegration results in viral DNA circles	1	9	5.91E-04	0.919792044	0.973878686	2	2	1.40E-04	9606	Homo sapiens	Hmga1		R-HSA-175250;R-HSA-164845
R-HSA-190370	FGFR1b ligand binding and activation	1	9	5.91E-04	0.919792044	0.973878686	2	2	1.40E-04	9606	Homo sapiens	Fgf22		R-HSA-190245;R-HSA-190427
R-HSA-3595174	Defective CHST14 causes EDS, musculocontractural type	1	9	5.91E-04	0.919792044	0.973878686	1	1	6.99E-05	9606	Homo sapiens	Dcn		R-HSA-3636919
R-HSA-3595172	Defective CHST3 causes SEDCJD	1	9	5.91E-04	0.919792044	0.973878686	1	1	6.99E-05	9606	Homo sapiens	Dcn		R-HSA-3595175
R-HSA-5619070	Defective SLC16A1 causes symptomatic deficiency in lactate transport (SDLT)	1	9	5.91E-04	0.919792044	0.973878686	1	1	6.99E-05	9606	Homo sapiens	Bsg		R-HSA-5624211
R-HSA-5579026	Defective CYP11A1 causes AICSR	1	9	5.91E-04	0.919792044	0.973878686	1	1	6.99E-05	9606	Homo sapiens	Cyp11a1		R-HSA-5580269
R-HSA-5250955	Toxicity of botulinum toxin type D (botD)	1	9	5.91E-04	0.919792044	0.973878686	3	5	3.49E-04	9606	Homo sapiens	Sv2b		R-HSA-5250600;R-HSA-5250616;R-HSA-5250607
R-HSA-5250981	Toxicity of botulinum toxin type F (botF)	1	9	5.91E-04	0.919792044	0.973878686	3	5	3.49E-04	9606	Homo sapiens	Sv2b		R-HSA-5250880;R-HSA-5250884;R-HSA-5250875
R-HSA-434313	Intracellular metabolism of fatty acids regulates insulin secretion	1	9	5.91E-04	0.919792044	0.973878686	1	2	1.40E-04	9606	Homo sapiens	Cd36		R-HSA-434381
R-HSA-427975	Proton/oligopeptide cotransporters	1	9	5.91E-04	0.919792044	0.973878686	1	2	1.40E-04	9606	Homo sapiens	Slc15a1		R-HSA-427998
R-HSA-8964011	HDL clearance	1	9	5.91E-04	0.919792044	0.973878686	2	5	3.49E-04	9606	Homo sapiens	Cubn		R-HSA-264848;R-HSA-264834
R-HSA-175567	Integration of viral DNA into host genomic DNA	1	9	5.91E-04	0.919792044	0.973878686	1	3	2.10E-04	9606	Homo sapiens	Hmga1		R-HSA-175108
R-HSA-2161517	Abacavir transmembrane transport	1	9	5.91E-04	0.919792044	0.973878686	1	3	2.10E-04	9606	Homo sapiens	Slc22a3		R-HSA-2161500
R-HSA-163767	PP2A-mediated dephosphorylation of key metabolic factors	1	9	5.91E-04	0.919792044	0.973878686	1	4	2.80E-04	9606	Homo sapiens	Pfkfb1		R-HSA-163750
R-HSA-8866423	VLDL assembly	1	9	5.91E-04	0.919792044	0.973878686	1	5	3.49E-04	9606	Homo sapiens	Apoc4		R-HSA-8866321
R-HSA-447043	Neurofascin interactions	1	9	5.91E-04	0.919792044	0.973878686	1	7	4.89E-04	9606	Homo sapiens	Nrcam		R-HSA-373730
R-HSA-159763	Transport of gamma-carboxylated protein precursors from the endoplasmic reticulum to the Golgi apparatus	1	9	5.91E-04	0.919792044	0.973878686	1	9	6.29E-04	9606	Homo sapiens	F7		R-HSA-159783
R-HSA-5621575	CD209 (DC-SIGN) signaling	5	30	0.001969538	0.92166381	0.973878686	11	11	7.69E-04	9606	Homo sapiens	Lyn;Rps6ka5;Cd209e;Hras;Rela		R-HSA-5621573;R-HSA-5660660;R-HSA-5660980;R-HSA-5624486;R-HSA-5621606;R-HSA-5621571;R-HSA-5624492;R-HSA-5621615;R-HSA-5624494;R-HSA-5624473;R-HSA-5660666
R-HSA-389960	Formation of tubulin folding intermediates by CCT/TriC	5	30	0.001969538	0.92166381	0.973878686	2	2	1.40E-04	9606	Homo sapiens	Tubb3;Tubb2b;Tuba1c;Tuba4a		R-HSA-389954;R-HSA-389961
R-HSA-8862803	Deregulated CDK5 triggers multiple neurodegenerative pathways in Alzheimer's disease models	5	30	0.001969538	0.92166381	0.973878686	16	22	0.001537709	9606	Homo sapiens	Lmna;Jun;Capn1;Cdk5r1;Lmnb1		R-HSA-8868134;R-HSA-8863014;R-HSA-8863013;R-HSA-8863012;R-HSA-8868260;R-HSA-8863587;R-HSA-8863011;R-HSA-8863008;R-HSA-8868567;R-HSA-8868340;R-HSA-8863007;R-HSA-8870558;R-HSA-8868573;R-HSA-8868666;R-HSA-8863674;R-HSA-8868344
R-HSA-8863678	Neurodegenerative Diseases	5	30	0.001969538	0.92166381	0.973878686	16	22	0.001537709	9606	Homo sapiens	Lmna;Jun;Capn1;Cdk5r1;Lmnb1		R-HSA-8868134;R-HSA-8863014;R-HSA-8863013;R-HSA-8863012;R-HSA-8868260;R-HSA-8863587;R-HSA-8863011;R-HSA-8863008;R-HSA-8868567;R-HSA-8868340;R-HSA-8863007;R-HSA-8870558;R-HSA-8868573;R-HSA-8868666;R-HSA-8863674;R-HSA-8868344
R-HSA-8963889	Assembly of active LPL and LIPC lipase complexes	5	30	0.001969538	0.92166381	0.973878686	8	12	8.39E-04	9606	Homo sapiens	Creb3l3;Apoc4;Lpl;Furin;Angptl3		R-HSA-6784676;R-HSA-6784628;R-HSA-6784622;R-HSA-6784861;R-HSA-8856525;R-HSA-6784620;R-HSA-8857928;R-HSA-6784648
R-HSA-201451	Signaling by BMP	5	30	0.001969538	0.92166381	0.973878686	11	17	0.00118823	9606	Homo sapiens	Nog;Bmpr1b;Mif;Amh;Smad7;Chrdl1		R-HSA-201475;R-HSA-201443;R-HSA-202626;R-HSA-201810;R-HSA-201457;R-HSA-201648;R-HSA-201476;R-HSA-8858346;R-HSA-201821;R-HSA-201453;R-HSA-202604
R-HSA-416550	Sema4D mediated inhibition of cell attachment and migration	2	15	9.85E-04	0.922372255	0.973878686	6	6	4.19E-04	9606	Homo sapiens	Sema4d;Plxnb1		R-HSA-400677;R-HSA-416562;R-HSA-416546;R-HSA-419646;R-HSA-416559;R-HSA-400682
R-HSA-141333	Biogenic amines are oxidatively deaminated to aldehydes by MAOA and MAOB	2	15	9.85E-04	0.922372255	0.973878686	5	5	3.49E-04	9606	Homo sapiens	Maob		R-HSA-141202;R-HSA-141186;R-HSA-141200;R-HSA-9677929;R-HSA-9677917
R-HSA-1236977	Endosomal/Vacuolar pathway	2	15	9.85E-04	0.922372255	0.973878686	4	4	2.80E-04	9606	Homo sapiens	Ctss;B2m		R-HSA-1236948;R-HSA-1236964;R-HSA-1236954;R-HSA-1236943
R-HSA-2514853	Condensation of Prometaphase Chromosomes	2	15	9.85E-04	0.922372255	0.973878686	4	4	2.80E-04	9606	Homo sapiens	Ccnb2;Capg		R-HSA-2514854;R-HSA-2529015;R-HSA-2520883;R-HSA-2529020
R-HSA-68884	Mitotic Telophase/Cytokinesis	2	15	9.85E-04	0.922372255	0.973878686	4	4	2.80E-04	9606	Homo sapiens	Plk1;Pds5b		R-HSA-156723;R-HSA-2470935;R-HSA-156673;R-HSA-2468040
R-HSA-4839735	Signaling by AXIN mutants	2	15	9.85E-04	0.922372255	0.973878686	2	2	1.40E-04	9606	Homo sapiens	Axin1		R-HSA-5251562;R-HSA-4839734
R-HSA-209560	NF-kB is activated and signals survival	2	15	9.85E-04	0.922372255	0.973878686	3	4	2.80E-04	9606	Homo sapiens	Ngfr;Rela		R-HSA-193703;R-HSA-193691;R-HSA-193705
R-HSA-190373	FGFR1c ligand binding and activation	2	15	9.85E-04	0.922372255	0.973878686	2	3	2.10E-04	9606	Homo sapiens	Fgf5;Fgf9		R-HSA-190256;R-HSA-190429
R-HSA-418359	Reduction of cytosolic Ca++ levels	2	15	9.85E-04	0.922372255	0.973878686	2	3	2.10E-04	9606	Homo sapiens	Atp2a1;Slc8a2		R-HSA-425661;R-HSA-418365
R-HSA-75035	Chk1/Chk2(Cds1) mediated inactivation of Cyclin B:Cdk1 complex	2	15	9.85E-04	0.922372255	0.973878686	3	5	3.49E-04	9606	Homo sapiens	Wee1;Sfn		R-HSA-170070;R-HSA-75028;R-HSA-75016
R-HSA-1839122	Signaling by activated point mutants of FGFR1	2	15	9.85E-04	0.922372255	0.973878686	2	4	2.80E-04	9606	Homo sapiens	Fgf5;Fgf9		R-HSA-2023455;R-HSA-2023451
R-HSA-202670	ERKs are inactivated	2	15	9.85E-04	0.922372255	0.973878686	1	2	1.40E-04	9606	Homo sapiens	Dusp7;Dusp6		R-HSA-203797
R-HSA-376172	DSCAM interactions	2	15	9.85E-04	0.922372255	0.973878686	1	6	4.19E-04	9606	Homo sapiens	Mapk13;Mapk11		R-HSA-451366
R-HSA-9013420	RHOU GTPase cycle	8	44	0.002888655	0.92430787	0.973878686	4	4	2.80E-04	9606	Homo sapiens	Vangl1;Arhgef6;Src;Nck2;Rhou;Epha2;Pak4;Iqgap3		R-HSA-9726848;R-HSA-9018766;R-HSA-9018768;R-HSA-9726862
R-HSA-3899300	SUMOylation of transcription cofactors	8	44	0.002888655	0.92430787	0.973878686	8	27	0.001887188	9606	Homo sapiens	Pias4;Grip1;Ncor2;Pcgf2;Cbx2;Ppargc1a;Bmi1;Daxx		R-HSA-3903017;R-HSA-3108203;R-HSA-3927886;R-HSA-4085992;R-HSA-5228521;R-HSA-4085318;R-HSA-3927824;R-HSA-3108209
R-HSA-392154	Nitric oxide stimulates guanylate cyclase	6	35	0.002297794	0.925575536	0.973878686	5	7	4.89E-04	9606	Homo sapiens	Gucy1b1;Gucy1a1;Gucy1a2;Kcnmb1;Mrvi1;Pde9a		R-HSA-418549;R-HSA-392143;R-HSA-418442;R-HSA-392152;R-HSA-418456
R-HSA-427413	NoRC negatively regulates rRNA expression	16	79	0.00518645	0.927649885	0.973878686	5	7	4.89E-04	9606	Homo sapiens	Hist1h2ac;Sap30;Hist1h2ab;Hist1h2bc;Hist1h2ae;H2afx;Hist1h4k;Cd3eap;Hist1h3d;Hist1h4i;Hist1h4j;Bin1;H2afj;Hist2h2ac;Hist1h3g;Hist1h4h;Hist1h2bk;Hist1h2bj;Hist1h4a;Hist1h4b;Hist1h2bn		R-HSA-427366;R-HSA-427409;R-HSA-5227490;R-HSA-433672;R-HSA-427337
R-HSA-72649	Translation initiation complex formation	12	62	0.004070378	0.928253	0.973878686	2	2	1.40E-04	9606	Homo sapiens	Rps14;Rps15;Rps16;Rps9;Rps18;Rps8;Eif4a2;Eif3f;Eif3g;Eif4h;Eif4b;Eif3d		R-HSA-156808;R-HSA-157849
R-HSA-73929	Base-Excision Repair, AP Site Formation	12	62	0.004070378	0.928253	0.973878686	10	64	0.004473335	9606	Homo sapiens	Hist1h2ac;Hist1h2ab;Hist1h2bc;Hist1h2ae;H2afx;Hist1h4k;Ung;Hist1h4i;Hist1h4j;H2afj;Hist2h2ac;Hist1h4h;Hist1h2bk;Hist1h2bj;Hist1h4a;Hist1h4b;Hist1h2bn		R-HSA-9629216;R-HSA-110215;R-HSA-110217;R-HSA-9629483;R-HSA-9629195;R-HSA-9629497;R-HSA-110157;R-HSA-110156;R-HSA-9629372;R-HSA-9629373
R-HSA-9609736	Assembly and cell surface presentation of NMDA receptors	9	49	0.003216912	0.929653848	0.973878686	22	23	0.001607605	9606	Homo sapiens	Camk2b;Tubb3;Tubb2b;Tuba1c;Tuba4a;Scrib;Lin7a;Grin1		R-HSA-9609746;R-HSA-9610802;R-HSA-9609747;R-HSA-9610195;R-HSA-9609744;R-HSA-9611030;R-HSA-9610327;R-HSA-9610270;R-HSA-9610750;R-HSA-9610879;R-HSA-9610653;R-HSA-9610627;R-HSA-9609728;R-HSA-9609738;R-HSA-9609739;R-HSA-9610408;R-HSA-9611368;R-HSA-9609737;R-HSA-9609742;R-HSA-9609743;R-HSA-9609740;R-HSA-9609741
R-HSA-5675221	Negative regulation of MAPK pathway	9	49	0.003216912	0.929653848	0.973878686	8	17	0.00118823	9606	Homo sapiens	Dusp2;Dusp5;Map2k2;Dusp1;Pebp1;Dusp7;Dusp6;Hras;Dusp8		R-HSA-5674022;R-HSA-5675431;R-HSA-5674018;R-HSA-5675376;R-HSA-5674496;R-HSA-5675373;R-HSA-5675417;R-HSA-5675433
R-HSA-8868766	rRNA processing in the mitochondrion	7	40	0.00262605	0.929891503	0.973878686	1	6	4.19E-04	9606	Homo sapiens	mt-Nd4;mt-Nd5;mt-Co1;mt-Tm;mt-Tl1;mt-Nd1;mt-Nd2		R-HSA-6785722
R-HSA-190241	FGFR2 ligand binding and activation	4	26	0.001706933	0.932179292	0.973878686	5	5	3.49E-04	9606	Homo sapiens	Fgf5;Fgf7;Fgf9;Fgf22		R-HSA-5656070;R-HSA-190258;R-HSA-190260;R-HSA-190408;R-HSA-190413
R-HSA-392170	ADP signalling through P2Y purinoceptor 12	4	26	0.001706933	0.932179292	0.973878686	4	4	2.80E-04	9606	Homo sapiens	Gng2;P2ry12;Gnb2;Gnb4		R-HSA-417829;R-HSA-392195;R-HSA-392187;R-HSA-392202
R-HSA-202040	G-protein activation	4	26	0.001706933	0.932179292	0.973878686	5	6	4.19E-04	9606	Homo sapiens	Gng2;Gnb2;Gnb4;Oprm1		R-HSA-167408;R-HSA-167429;R-HSA-167419;R-HSA-167433;R-HSA-112271
R-HSA-1482925	Acyl chain remodelling of PG	4	26	0.001706933	0.932179292	0.973878686	7	10	6.99E-04	9606	Homo sapiens	Pla2g4f;Pla2g2d;Pla2g2f;Lpcat4		R-HSA-1482900;R-HSA-1602368;R-HSA-1482847;R-HSA-1482635;R-HSA-1482539;R-HSA-1482920;R-HSA-1482745
R-HSA-162594	Early Phase of HIV Life Cycle	4	26	0.001706933	0.932179292	0.973878686	19	39	0.002725938	9606	Homo sapiens	Cd4;Fen1;Lig1;Hmga1		R-HSA-164514;R-HSA-164515;R-HSA-8951690;R-HSA-175174;R-HSA-175108;R-HSA-164522;R-HSA-164521;R-HSA-164524;R-HSA-164845;R-HSA-175117;R-HSA-175250;R-HSA-164500;R-HSA-164507;R-HSA-173115;R-HSA-164510;R-HSA-162590;R-HSA-164508;R-HSA-182876;R-HSA-164509
R-HSA-422085	Synthesis, secretion, and deacylation of Ghrelin	4	26	0.001706933	0.932179292	0.973878686	3	8	5.59E-04	9606	Homo sapiens	Ucn;Bche;Igf1;Klf4		R-HSA-422048;R-HSA-9023617;R-HSA-422088
R-HSA-1912422	Pre-NOTCH Expression and Processing	24	113	0.007418592	0.932714218	0.973878686	30	38	0.002656042	9606	Homo sapiens	Hist1h2ac;Hist1h2ab;Atp2a1;Hist1h2ae;H2afx;Hist1h3d;Hist1h3g;Hist1h2bk;Furin;Hist1h2bj;Hist1h2bn;Runx1;Hist1h2bc;Jun;Hist1h4k;Hist1h4i;Elf3;Hist1h4j;Notch1;H2afj;Hist2h2ac;Hist1h4h;Notch3;Hist1h4a;Hist1h4b;Sirt6		R-HSA-1912349;R-HSA-1912412;R-HSA-1912415;R-HSA-1606682;R-HSA-1912409;R-HSA-1912401;R-HSA-9604831;R-HSA-9604703;R-HSA-9604829;R-HSA-4395227;R-HSA-4395231;R-HSA-9017835;R-HSA-1912382;R-HSA-9021357;R-HSA-1912379;R-HSA-1912378;R-HSA-1912372;R-HSA-1912374;R-HSA-1912369;R-HSA-9604834;R-HSA-1912366;R-HSA-1912363;R-HSA-1912362;R-HSA-1606561;R-HSA-1912353;R-HSA-9021364;R-HSA-9604719;R-HSA-1912352;R-HSA-1…
R-HSA-5576893	Phase 2 - plateau phase	3	21	0.001378676	0.932855413	0.973878686	3	3	2.10E-04	9606	Homo sapiens	Kcnq1;Cacng4;Kcne1		R-HSA-5577213;R-HSA-9614031;R-HSA-5577050
R-HSA-190242	FGFR1 ligand binding and activation	3	21	0.001378676	0.932855413	0.973878686	4	7	4.89E-04	9606	Homo sapiens	Fgf5;Fgf9;Fgf22		R-HSA-190256;R-HSA-190245;R-HSA-190427;R-HSA-190429
R-HSA-8957275	Post-translational protein phosphorylation	23	109	0.007155987	0.93344417	0.973878686	1	1	6.99E-05	9606	Homo sapiens	Eva1a;Sdc2;Tmem132a;Tnc;Tmem132e;Qsox1;Cp;Igfbp3;Igfbp5;Cdh2;Gpc3;Amelx;Timp1;Ano8;Sparcl1;Mfge8;F5;Itih2;Sparc;Vwa1;Apoe;Fstl3;Fbn1;Chrdl1;Cyr61		R-HSA-8952289
R-HSA-5218921	VEGFR2 mediated cell proliferation	5	31	0.002035189	0.933752645	0.973878686	7	12	8.39E-04	9606	Homo sapiens	Src;Sphk1;Kdr;Itpr3;Hras		R-HSA-169683;R-HSA-5218845;R-HSA-169680;R-HSA-5218823;R-HSA-4420202;R-HSA-4420121;R-HSA-4420153
R-HSA-8939236	RUNX1 regulates transcription of genes involved in differentiation of HSCs	22	105	0.006893382	0.934272598	0.973878686	11	15	0.001048438	9606	Homo sapiens	Hist1h2ac;Hist1h2ab;Psmc5;Ldb1;Hist1h2ae;H2afx;Psmc3;Hist1h3d;Hist1h3g;Hist1h2bk;Hist1h2bj;Hist1h2bn;Runx1;Psmb5;Hist1h2bc;Psmd3;Lmo1;Hist1h4k;Hist1h4i;Hist1h4j;H2afj;Hist2h2ac;Hist1h4h;Gata3;Tcf3;Hist1h4a;Hist1h4b		R-HSA-8956568;R-HSA-8956649;R-HSA-8956586;R-HSA-8865491;R-HSA-8956652;R-HSA-8865505;R-HSA-8956639;R-HSA-8956608;R-HSA-8957265;R-HSA-8865498;R-HSA-8865482
R-HSA-75153	Apoptotic execution phase	10	54	0.003545168	0.934717896	0.973878686	17	57	0.003984064	9606	Homo sapiens	Lmna;Cdh1;Pkp1;Dsg2;Dsg3;Dffa;Stk3;Lmnb1;Tjp2;Plec		R-HSA-351877;R-HSA-264871;R-HSA-211207;R-HSA-264865;R-HSA-211206;R-HSA-201637;R-HSA-9029667;R-HSA-351947;R-HSA-211186;R-HSA-211191;R-HSA-211190;R-HSA-202939;R-HSA-351901;R-HSA-201595;R-HSA-351871;R-HSA-211224;R-HSA-201631
R-HSA-2424491	DAP12 signaling	6	36	0.002363445	0.936444564	0.973878686	16	17	0.00118823	9606	Homo sapiens	Klrk1;Fam83f;Btk;Klrd1;B2m;Hras		R-HSA-2424484;R-HSA-2424485;R-HSA-2424486;R-HSA-2424487;R-HSA-2424480;R-HSA-2424481;R-HSA-2424482;R-HSA-2395439;R-HSA-2395412;R-HSA-210289;R-HSA-2396561;R-HSA-2396594;R-HSA-2424476;R-HSA-2424477;R-HSA-2396606;R-HSA-2395801
R-HSA-9008059	Interleukin-37 signaling	6	36	0.002363445	0.936444564	0.973878686	5	14	9.79E-04	9606	Homo sapiens	Il18r1;Stat3;Ptpn23;Ptpn4		R-HSA-9008684;R-HSA-9008894;R-HSA-9008577;R-HSA-8848335;R-HSA-9009072
R-HSA-1650814	Collagen biosynthesis and modifying enzymes	15	76	0.004989496	0.936946023	0.973878686	34	51	0.003564689	9606	Homo sapiens	Col17a1;Col1a1;Col18a1;Col4a3;Col5a2;Col12a1;Col11a2;Col4a4;Col7a1;Adamts2;Col6a5;Col9a3;Pcolce2;Colgalt2;Tll2		R-HSA-8948232;R-HSA-8944265;R-HSA-8948234;R-HSA-2002460;R-HSA-8944266;R-HSA-8948224;R-HSA-8948226;R-HSA-8948228;R-HSA-8948230;R-HSA-8948231;R-HSA-1981128;R-HSA-2002440;R-HSA-1980233;R-HSA-8944223;R-HSA-1981120;R-HSA-8944214;R-HSA-8944232;R-HSA-1650808;R-HSA-2002428;R-HSA-1614460;R-HSA-1614461;R-HSA-2022073;R-HSA-8944225;R-HSA-8944227;R-HSA-2089971;R-HSA-8944229;R-HSA-8944230;R-HSA-1981104;R-HSA-8…
R-HSA-8878159	Transcriptional regulation by RUNX3	25	118	0.007746849	0.938013835	0.973878686	28	47	0.003285105	9606	Homo sapiens	Psmb5;Psmc5;Jag1;Psmd3;Src;Psmc3;Rorc;Tead4;Ctgf;Tead3;Tead2;Itga4;Notch1;Myc;Tcf3;Cdkn1a;Runx1		R-HSA-8878212;R-HSA-8951695;R-HSA-8937807;R-HSA-8937792;R-HSA-8878220;R-HSA-8951428;R-HSA-8952408;R-HSA-1980047;R-HSA-8949276;R-HSA-8949343;R-HSA-1989766;R-HSA-8952081;R-HSA-8878237;R-HSA-4411357;R-HSA-8937814;R-HSA-8949335;R-HSA-4411367;R-HSA-8878243;R-HSA-8878178;R-HSA-8952101;R-HSA-8878186;R-HSA-8951910;R-HSA-8951676;R-HSA-8878130;R-HSA-8878193;R-HSA-4396347;R-HSA-8949301;R-HSA-8951926
R-HSA-8851805	MET activates RAS signaling	2	16	0.00105042	0.938200617	0.973878686	10	10	6.99E-04	9606	Homo sapiens	Hgf;Hras		R-HSA-8851877;R-HSA-8851827;R-HSA-8851859;R-HSA-8851890;R-HSA-8851842;R-HSA-8851888;R-HSA-8851900;R-HSA-8851804;R-HSA-8851899;R-HSA-8851866
R-HSA-9634285	Constitutive Signaling by Overexpressed ERBB2	2	16	0.00105042	0.938200617	0.973878686	8	8	5.59E-04	9606	Homo sapiens	Erbb2;Hras		R-HSA-9634418;R-HSA-9634402;R-HSA-9634391;R-HSA-9634390;R-HSA-1248694;R-HSA-9652277;R-HSA-9652264;R-HSA-1227964
R-HSA-9027276	Erythropoietin activates Phosphoinositide-3-kinase (PI3K)	2	16	0.00105042	0.938200617	0.973878686	7	7	4.89E-04	9606	Homo sapiens	Lyn;Pik3cg		R-HSA-9027273;R-HSA-9027272;R-HSA-9021627;R-HSA-9027275;R-HSA-9012657;R-HSA-9027281;R-HSA-9027280
R-HSA-2428933	SHC-related events triggered by IGF1R	2	16	0.00105042	0.938200617	0.973878686	4	5	3.49E-04	9606	Homo sapiens	Igf1;Hras		R-HSA-2404193;R-HSA-2404195;R-HSA-5686318;R-HSA-5686072
R-HSA-159854	Gamma-carboxylation, transport, and amino-terminal cleavage of proteins	2	16	0.00105042	0.938200617	0.973878686	11	27	0.001887188	9606	Homo sapiens	F7;Furin		R-HSA-163843;R-HSA-159728;R-HSA-159761;R-HSA-163798;R-HSA-159783;R-HSA-159796;R-HSA-159733;R-HSA-159771;R-HSA-159868;R-HSA-6807224;R-HSA-159773
R-HSA-9640463	Wax biosynthesis	2	16	0.00105042	0.938200617	0.973878686	2	6	4.19E-04	9606	Homo sapiens	Awat1;Far2		R-HSA-390438;R-HSA-5696424
R-HSA-198323	AKT phosphorylates targets in the cytosol	2	16	0.00105042	0.938200617	0.973878686	2	9	6.29E-04	9606	Homo sapiens	Akt1s1;Cdkn1a		R-HSA-198613;R-HSA-200143
R-HSA-2173789	TGF-beta receptor signaling activates SMADs	9	50	0.003282563	0.938646012	0.973878686	23	44	0.003075418	9606	Homo sapiens	Ppp1r15a;Tgfb2;Ltbp3;Itga8;Furin;Stub1;Fbn1;Smad7		R-HSA-178178;R-HSA-2176417;R-HSA-2176416;R-HSA-2328033;R-HSA-2128994;R-HSA-178208;R-HSA-2395328;R-HSA-2167876;R-HSA-178215;R-HSA-178218;R-HSA-173483;R-HSA-2187368;R-HSA-173512;R-HSA-2167917;R-HSA-2187375;R-HSA-178189;R-HSA-2167924;R-HSA-2169046;R-HSA-2179291;R-HSA-2169050;R-HSA-2179293;R-HSA-2395320;R-HSA-170844
R-HSA-2428924	IGF1R signaling cascade	14	72	0.004726891	0.939010843	0.973878686	12	17	0.00118823	9606	Homo sapiens	Klb;Flt3;Trib3;Igf1;Fgfr3;Fgfr4;Fgf22;Fgf5;Fgf7;Fgf9;Pde3b;Tlr9;Hras		R-HSA-109699;R-HSA-2404193;R-HSA-109700;R-HSA-2404195;R-HSA-2428930;R-HSA-109817;R-HSA-5686318;R-HSA-162363;R-HSA-2428926;R-HSA-162425;R-HSA-5686072;R-HSA-2428922
R-HSA-936837	Ion transport by P-type ATPases	14	72	0.004726891	0.939010843	0.973878686	11	17	0.00118823	9606	Homo sapiens	Atp4a;Atp1b1;Atp12a;Atp2a1;Atp2c2;Atp1a1;Atp1a4;Atp11c;Fxyd2;Atp8a2;Atp9a;Camk2b;Atp13a4;Atp13a5		R-HSA-9727188;R-HSA-427910;R-HSA-937311;R-HSA-5251989;R-HSA-9684068;R-HSA-947591;R-HSA-9727198;R-HSA-418365;R-HSA-939763;R-HSA-936883;R-HSA-936897
R-HSA-74751	Insulin receptor signalling cascade	14	72	0.004726891	0.939010843	0.973878686	9	25	0.001747396	9606	Homo sapiens	Klb;Flt3;Trib3;Grb10;Fgfr3;Fgfr4;Fgf22;Fgf5;Fgf7;Fgf9;Pde3b;Tlr9;Hras		R-HSA-109699;R-HSA-74707;R-HSA-74740;R-HSA-109700;R-HSA-109817;R-HSA-162363;R-HSA-110011;R-HSA-162425;R-HSA-109807
R-HSA-8851907	MET activates PI3K/AKT signaling	1	10	6.57E-04	0.939406806	0.973878686	5	5	3.49E-04	9606	Homo sapiens	Hgf		R-HSA-8851908;R-HSA-8852019;R-HSA-8851954;R-HSA-8851919;R-HSA-8851933
R-HSA-428890	Role of ABL in ROBO-SLIT signaling	1	10	6.57E-04	0.939406806	0.973878686	4	4	2.80E-04	9606	Homo sapiens	Slit2		R-HSA-428885;R-HSA-428883;R-HSA-376141;R-HSA-428888
R-HSA-111367	SLBP independent Processing of Histone Pre-mRNAs	1	10	6.57E-04	0.939406806	0.973878686	2	2	1.40E-04	9606	Homo sapiens	Snrpb		R-HSA-111437;R-HSA-111438
R-HSA-3595177	Defective CHSY1 causes TPBS	1	10	6.57E-04	0.939406806	0.973878686	2	2	1.40E-04	9606	Homo sapiens	Dcn		R-HSA-3595178;R-HSA-3595176
R-HSA-2470946	Cohesin Loading onto Chromatin	1	10	6.57E-04	0.939406806	0.973878686	2	2	1.40E-04	9606	Homo sapiens	Pds5b		R-HSA-2470935;R-HSA-2468040
R-HSA-5619108	Defective SLC27A4 causes ichthyosis prematurity syndrome (IPS)	1	10	6.57E-04	0.939406806	0.973878686	1	1	6.99E-05	9606	Homo sapiens	Slc27a4		R-HSA-5627891
R-HSA-5336415	Uptake and function of diphtheria toxin	1	10	6.57E-04	0.939406806	0.973878686	4	5	3.49E-04	9606	Homo sapiens	Hbegf		R-HSA-5336417;R-HSA-5336420;R-HSA-5336422;R-HSA-5336413
R-HSA-187015	Activation of TRKA receptors	1	10	6.57E-04	0.939406806	0.973878686	4	8	5.59E-04	9606	Homo sapiens	Ntrk2		R-HSA-9612996;R-HSA-187678;R-HSA-9613023;R-HSA-187661
R-HSA-5666185	RHO GTPases Activate Rhotekin and Rhophilins	1	10	6.57E-04	0.939406806	0.973878686	3	6	4.19E-04	9606	Homo sapiens	Rtkn		R-HSA-5666197;R-HSA-5666178;R-HSA-5666216
R-HSA-112412	SOS-mediated signalling	1	10	6.57E-04	0.939406806	0.973878686	1	2	1.40E-04	9606	Homo sapiens	Hras		R-HSA-109817
R-HSA-9686347	Microbial modulation of RIPK1-mediated regulated necrosis	1	10	6.57E-04	0.939406806	0.973878686	4	9	6.29E-04	9606	Homo sapiens	Ripk3		R-HSA-9686338;R-HSA-9686336;R-HSA-9686345;R-HSA-9687455
R-HSA-8847453	Synthesis of PIPs in the nucleus	1	10	6.57E-04	0.939406806	0.973878686	1	3	2.10E-04	9606	Homo sapiens	Pip4k2a		R-HSA-6811522
R-HSA-210455	Astrocytic Glutamate-Glutamine Uptake And Metabolism	1	10	6.57E-04	0.939406806	0.973878686	1	3	2.10E-04	9606	Homo sapiens	Slc1a3		R-HSA-210439
R-HSA-112313	Neurotransmitter uptake and metabolism In glial cells	1	10	6.57E-04	0.939406806	0.973878686	1	3	2.10E-04	9606	Homo sapiens	Slc1a3		R-HSA-210439
R-HSA-426117	Cation-coupled Chloride cotransporters	1	10	6.57E-04	0.939406806	0.973878686	1	4	2.80E-04	9606	Homo sapiens	Slc12a1		R-HSA-426086
R-HSA-9768919	NPAS4 regulates expression of target genes	7	41	0.002691702	0.939674221	0.973878686	36	36	0.002516251	9606	Homo sapiens	Ret;Dysf;Fos;Cdk5r1		R-HSA-9769044;R-HSA-9634897;R-HSA-9769302;R-HSA-9769235;R-HSA-9769042;R-HSA-9768925;R-HSA-9769177;R-HSA-9634846;R-HSA-9770072;R-HSA-9769115;R-HSA-9769307;R-HSA-9634886;R-HSA-9634884;R-HSA-9769165;R-HSA-9644879;R-HSA-9769419;R-HSA-9769418;R-HSA-9638156;R-HSA-9769141;R-HSA-9769143;R-HSA-9768950;R-HSA-9769014;R-HSA-9768945;R-HSA-9634934;R-HSA-9769011;R-HSA-9634943;R-HSA-9634850;R-HSA-9769316;R-HSA-9…
R-HSA-9680350	Signaling by CSF1 (M-CSF) in myeloid cells	7	41	0.002691702	0.939674221	0.973878686	14	14	9.79E-04	9606	Homo sapiens	Lyn;Csf1r;Fam83f;Src;Stat3;Pik3cg;Gab3		R-HSA-389156;R-HSA-389159;R-HSA-9733330;R-HSA-9733331;R-HSA-9817983;R-HSA-9680349;R-HSA-9680348;R-HSA-9818010;R-HSA-9733316;R-HSA-9680385;R-HSA-9680389;R-HSA-9733314;R-HSA-9680388;R-HSA-9733323
R-HSA-389356	CD28 co-stimulation	7	41	0.002691702	0.939674221	0.973878686	12	19	0.001328021	9606	Homo sapiens	Lyn;Cd86;Fam83f;Src;Cd80;Cd28;Trib3		R-HSA-389381;R-HSA-389348;R-HSA-389158;R-HSA-389350;R-HSA-198640;R-HSA-388832;R-HSA-388831;R-HSA-388814;R-HSA-388808;R-HSA-389352;R-HSA-388811;R-HSA-389354
R-HSA-1227986	Signaling by ERBB2	13	68	0.004464286	0.941324429	0.973878686	40	46	0.003215209	9606	Homo sapiens	Grb7;Erbb2;Src;Erbb4;Erbb3;Ptk6;Nrg1;Stub1;Hras;Hbegf		R-HSA-1250195;R-HSA-1306963;R-HSA-1251922;R-HSA-8848005;R-HSA-6785636;R-HSA-1358801;R-HSA-1306965;R-HSA-1306969;R-HSA-1250463;R-HSA-1250462;R-HSA-1306972;R-HSA-1250498;R-HSA-1918092;R-HSA-1358790;R-HSA-1918095;R-HSA-6785648;R-HSA-1963589;R-HSA-1358798;R-HSA-1306953;R-HSA-1247497;R-HSA-1358792;R-HSA-1250189;R-HSA-1306957;R-HSA-1963586;R-HSA-1963581;R-HSA-1963582;R-HSA-1250486;R-HSA-9652277;R-HSA-1…
R-HSA-9705462	Inactivation of CSF3 (G-CSF) signaling	4	27	0.001772584	0.94356551	0.973878686	9	9	6.29E-04	9606	Homo sapiens	Lyn;Socs3;Stat3		R-HSA-9705461;R-HSA-9705729;R-HSA-9705458;R-HSA-9705726;R-HSA-9705465;R-HSA-9707977;R-HSA-9705466;R-HSA-9705738;R-HSA-9705467
R-HSA-438066	Unblocking of NMDA receptors, glutamate binding and activation	4	27	0.001772584	0.94356551	0.973878686	5	5	3.49E-04	9606	Homo sapiens	Camk2b;Scrib;Grin1;Gria4		R-HSA-432164;R-HSA-438037;R-HSA-432162;R-HSA-432172;R-HSA-9614185
R-HSA-5654719	SHC-mediated cascade:FGFR4	4	27	0.001772584	0.94356551	0.973878686	4	4	2.80E-04	9606	Homo sapiens	Klb;Fgf9;Fgfr4;Hras		R-HSA-5654423;R-HSA-5654428;R-HSA-5654426;R-HSA-5654425
R-HSA-9034015	Signaling by NTRK3 (TRKC)	4	27	0.001772584	0.94356551	0.973878686	15	19	0.001328021	9606	Homo sapiens	Ptpro;Src;Ntf3;Hras		R-HSA-9036970;R-HSA-9034796;R-HSA-9603445;R-HSA-9034862;R-HSA-9603419;R-HSA-9034016;R-HSA-9603420;R-HSA-9034855;R-HSA-9034875;R-HSA-9034714;R-HSA-9603719;R-HSA-9034814;R-HSA-9036949;R-HSA-9603407;R-HSA-9603437
R-HSA-8876384	Listeria monocytogenes entry into host cells	4	27	0.001772584	0.94356551	0.973878686	7	13	9.09E-04	9606	Homo sapiens	Cdh1;Src;Sh3kbp1;Eps15		R-HSA-8876262;R-HSA-8876948;R-HSA-8876497;R-HSA-8876993;R-HSA-8876255;R-HSA-8877003;R-HSA-112333
R-HSA-5627123	RHO GTPases activate PAKs	4	27	0.001772584	0.94356551	0.973878686	6	15	0.001048438	9606	Homo sapiens	Myh9;Myh14;Cttn;Mylk		R-HSA-5668932;R-HSA-445797;R-HSA-5668978;R-HSA-419232;R-HSA-442832;R-HSA-5668984
R-HSA-9671555	Signaling by PDGFR in disease	4	27	0.001772584	0.94356551	0.973878686	6	24	0.001677501	9606	Homo sapiens	Kank1;Kdr;Stat3;Hras		R-HSA-9672163;R-HSA-9673761;R-HSA-9672176;R-HSA-9673760;R-HSA-9672170;R-HSA-9672159
R-HSA-174403	Glutathione synthesis and recycling	4	27	0.001772584	0.94356551	0.973878686	2	9	6.29E-04	9606	Homo sapiens	Ggt6;Thrsp;Ggt1;Oplah		R-HSA-8943279;R-HSA-1247935
R-HSA-72702	Ribosomal scanning and start codon recognition	12	64	0.004201681	0.943914314	0.973878686	2	2	1.40E-04	9606	Homo sapiens	Rps14;Rps15;Rps16;Rps9;Rps18;Rps8;Eif4a2;Eif3f;Eif3g;Eif4h;Eif4b;Eif3d		R-HSA-72697;R-HSA-72621
R-HSA-110373	Resolution of AP sites via the multiple-nucleotide patch replacement pathway	5	32	0.00210084	0.944143041	0.973878686	18	19	0.001328021	9606	Homo sapiens	Adprhl2;Pold1;Fen1;Lig1;Apex1;Hap1		R-HSA-110368;R-HSA-110371;R-HSA-5651792;R-HSA-5649873;R-HSA-5649854;R-HSA-5651805;R-HSA-5651773;R-HSA-5651739;R-HSA-5649883;R-HSA-8952903;R-HSA-5651782;R-HSA-111253;R-HSA-5649856;R-HSA-5651809;R-HSA-110363;R-HSA-5651789;R-HSA-110364;R-HSA-5651723
R-HSA-5357769	Caspase activation via extrinsic apoptotic signalling pathway	5	32	0.00210084	0.944143041	0.973878686	9	17	0.00118823	9606	Homo sapiens	Ticam2;Dapk1;Unc5b;Tradd;Tnfsf10		R-HSA-418852;R-HSA-139952;R-HSA-3371360;R-HSA-2562564;R-HSA-141159;R-HSA-141156;R-HSA-418849;R-HSA-3465448;R-HSA-3371359
R-HSA-69273	Cyclin A/B1/B2 associated events during G2/M transition	5	32	0.00210084	0.944143041	0.973878686	9	25	0.001747396	9606	Homo sapiens	Ccnb2;Mpp2;Wee1;Plk1;Pkmyt1		R-HSA-4088141;R-HSA-170161;R-HSA-170070;R-HSA-170055;R-HSA-4088024;R-HSA-170116;R-HSA-170057;R-HSA-170126;R-HSA-170156
R-HSA-9827857	Specification of primordial germ cells	3	22	0.001444328	0.945154376	0.973878686	19	19	0.001328021	9606	Homo sapiens	Nanos3;Sox15		R-HSA-9828023;R-HSA-9827862;R-HSA-9827997;R-HSA-9828028;R-HSA-9827999;R-HSA-9827870;R-HSA-9827993;R-HSA-9827992;R-HSA-9827864;R-HSA-9828024;R-HSA-9827995;R-HSA-9828027;R-HSA-9827867;R-HSA-9827994;R-HSA-9828100;R-HSA-9828032;R-HSA-9827872;R-HSA-9828034;R-HSA-9827882
R-HSA-5654219	Phospholipase C-mediated cascade: FGFR1	3	22	0.001444328	0.945154376	0.973878686	3	3	2.10E-04	9606	Homo sapiens	Fgf5;Fgf9;Fgf22		R-HSA-5654167;R-HSA-5654165;R-HSA-5654149
R-HSA-139853	Elevation of cytosolic Ca2+ levels	3	22	0.001444328	0.945154376	0.973878686	4	5	3.49E-04	9606	Homo sapiens	P2rx7;Orai2;Itpr3		R-HSA-434798;R-HSA-434700;R-HSA-139854;R-HSA-139855
R-HSA-2142770	Synthesis of 15-eicosatetraenoic acid derivatives	3	22	0.001444328	0.945154376	0.973878686	3	4	2.80E-04	9606	Homo sapiens	Gpx2;Alox15;Ptgs2		R-HSA-2162002;R-HSA-2161951;R-HSA-2161791
R-HSA-5205685	PINK1-PRKN Mediated Mitophagy	3	22	0.001444328	0.945154376	0.973878686	5	8	5.59E-04	9606	Homo sapiens	Map1lc3a;Tomm40;Mterf3		R-HSA-5205663;R-HSA-5205661;R-HSA-5205673;R-HSA-5205682;R-HSA-5205649
R-HSA-5358606	Mismatch repair (MMR) directed by MSH2:MSH3 (MutSbeta)	3	22	0.001444328	0.945154376	0.973878686	4	9	6.29E-04	9606	Homo sapiens	Pold1;Lig1;Exo1		R-HSA-5358545;R-HSA-5358592;R-HSA-5358579;R-HSA-5358619
R-HSA-5358565	Mismatch repair (MMR) directed by MSH2:MSH6 (MutSalpha)	3	22	0.001444328	0.945154376	0.973878686	4	10	6.99E-04	9606	Homo sapiens	Pold1;Lig1;Exo1		R-HSA-5358592;R-HSA-5358579;R-HSA-5358597;R-HSA-5358599
R-HSA-2028269	Signaling by Hippo	3	22	0.001444328	0.945154376	0.973878686	10	30	0.002096876	9606	Homo sapiens	Wwc1;Stk3;Tjp2		R-HSA-2038398;R-HSA-2028591;R-HSA-2028589;R-HSA-2028635;R-HSA-2028697;R-HSA-2064406;R-HSA-2064421;R-HSA-2028675;R-HSA-2064418;R-HSA-2028673
R-HSA-5210891	Uptake and function of anthrax toxins	3	22	0.001444328	0.945154376	0.973878686	5	20	0.001397917	9606	Homo sapiens	Map2k3;Map2k2;Furin		R-HSA-5211356;R-HSA-5211400;R-HSA-5210935;R-HSA-9683546;R-HSA-5210912
R-HSA-2404192	Signaling by Type 1 Insulin-like Growth Factor 1 Receptor (IGF1R)	14	73	0.004792542	0.945777403	0.973878686	14	19	0.001328021	9606	Homo sapiens	Klb;Flt3;Trib3;Igf1;Fgfr3;Fgfr4;Fgf22;Fgf5;Fgf7;Fgf9;Pde3b;Tlr9;Hras		R-HSA-109699;R-HSA-2404199;R-HSA-2404193;R-HSA-109700;R-HSA-2404195;R-HSA-2428930;R-HSA-2404200;R-HSA-5686072;R-HSA-109817;R-HSA-5686318;R-HSA-162363;R-HSA-2428926;R-HSA-162425;R-HSA-2428922
R-HSA-399719	Trafficking of AMPA receptors	6	37	0.002429097	0.945878708	0.973878686	4	4	2.80E-04	9606	Homo sapiens	Grip1;Camk2b;Pick1;Cacng4;Gria4;Grip2		R-HSA-416320;R-HSA-421007;R-HSA-416639;R-HSA-416985
R-HSA-416482	G alpha (12/13) signalling events	17	86	0.005646008	0.946430458	0.973878686	9	15	0.001048438	9606	Homo sapiens	Tiam1;Arhgef6;Adra1a;Arhgef4;Obscn;Plxnb1;Arhgef9;Fgd4;Rasgrf2;Arhgef16;Gng2;Gnb2;Btk;Gnb4;Kalrn;Arhgef19		R-HSA-751019;R-HSA-751039;R-HSA-8964333;R-HSA-419166;R-HSA-751027;R-HSA-8964274;R-HSA-751029;R-HSA-8964246;R-HSA-398185
R-HSA-6794361	Neurexins and neuroligins	11	60	0.003939076	0.946810988	0.973878686	15	19	0.001328021	9606	Homo sapiens	Nlgn2;Lrrtm3;Syt1;Lrrn2;Syt12;Nrxn1;Lin7a;Grin1;Begain;Dlgap2		R-HSA-6794338;R-HSA-6797568;R-HSA-6794336;R-HSA-6794349;R-HSA-6794348;R-HSA-6794346;R-HSA-6794345;R-HSA-6794344;R-HSA-6797974;R-HSA-6794357;R-HSA-6794356;R-HSA-6797554;R-HSA-6794354;R-HSA-6794353;R-HSA-6794352
R-HSA-8964539	Glutamate and glutamine metabolism	7	42	0.002757353	0.948228679	0.973878686	8	14	9.79E-04	9606	Homo sapiens	Car2;Pycr2;Gls2;Pycr1;Got2;Kyat1		R-HSA-70609;R-HSA-6783939;R-HSA-6783955;R-HSA-70613;R-HSA-70664;R-HSA-70666;R-HSA-893616;R-HSA-70654
R-HSA-5693571	Nonhomologous End-Joining (NHEJ)	10	56	0.003676471	0.950047789	0.973878686	11	13	9.09E-04	9606	Homo sapiens	Hist1h2bc;H2afx;Nhej1;Hist1h4k;Dclre1c;Pias4;Hist1h4i;Hist1h4j;Hist1h4h;Hist1h2bk;Hist1h2bj;Hist1h4a;Hist1h4b;Hist1h2bn		R-HSA-5693574;R-HSA-5686900;R-HSA-5693604;R-HSA-5686704;R-HSA-5687360;R-HSA-5693599;R-HSA-5687183;R-HSA-5686924;R-HSA-5686685;R-HSA-5693533;R-HSA-5693578
R-HSA-190375	FGFR2c ligand binding and activation	2	17	0.001116071	0.950930943	0.973878686	2	2	1.40E-04	9606	Homo sapiens	Fgf5;Fgf9		R-HSA-190258;R-HSA-190413
R-HSA-5685939	HDR through MMEJ (alt-NHEJ)	2	17	0.001116071	0.950930943	0.973878686	6	8	5.59E-04	9606	Homo sapiens	Fen1;Xrcc1		R-HSA-5687653;R-HSA-5687664;R-HSA-5687484;R-HSA-5687675;R-HSA-5687640;R-HSA-5687673
R-HSA-9796292	Formation of axial mesoderm	2	17	0.001116071	0.950930943	0.973878686	3	4	2.80E-04	9606	Homo sapiens	Tead2;Tead4		R-HSA-9796209;R-HSA-9796225;R-HSA-9796300
R-HSA-162658	Golgi Cisternae Pericentriolar Stack Reorganization	2	17	0.001116071	0.950930943	0.973878686	4	6	4.19E-04	9606	Homo sapiens	Ccnb2;Plk1		R-HSA-2172194;R-HSA-2314566;R-HSA-2172183;R-HSA-2214351
R-HSA-975110	TRAF6 mediated IRF7 activation in TLR7/8 or 9 signaling	2	17	0.001116071	0.950930943	0.973878686	3	5	3.49E-04	9606	Homo sapiens	Tlr9;Tlr7		R-HSA-975118;R-HSA-975188;R-HSA-975106
R-HSA-174490	Membrane binding and targetting of GAG proteins	2	17	0.001116071	0.950930943	0.973878686	2	4	2.80E-04	9606	Homo sapiens	Vps37b;Vps37c		R-HSA-3149434;R-HSA-184269
R-HSA-1663150	The activation of arylsulfatases	2	17	0.001116071	0.950930943	0.973878686	1	2	1.40E-04	9606	Homo sapiens	Arsk;Arsb		R-HSA-1614362
R-HSA-8949664	Processing of SMDT1	2	17	0.001116071	0.950930943	0.973878686	2	5	3.49E-04	9606	Homo sapiens	Mcub;Yme1l1		R-HSA-8949668;R-HSA-8953461
R-HSA-1059683	Interleukin-6 signaling	2	17	0.001116071	0.950930943	0.973878686	7	20	0.001397917	9606	Homo sapiens	Socs3;Stat3		R-HSA-1112755;R-HSA-1112565;R-HSA-1112727;R-HSA-1112602;R-HSA-1112538;R-HSA-1112587;R-HSA-1112604
R-HSA-5676594	TNF receptor superfamily (TNFSF) members mediating non-canonical NF-kB pathway	2	17	0.001116071	0.950930943	0.973878686	4	12	8.39E-04	9606	Homo sapiens	Tnfsf13b;Tnfrsf12a		R-HSA-5676598;R-HSA-5676599;R-HSA-5676596;R-HSA-5669023
R-HSA-1482883	Acyl chain remodeling of DAG and TAG	2	17	0.001116071	0.950930943	0.973878686	2	8	5.59E-04	9606	Homo sapiens	Dgat2l6;Mgl2		R-HSA-8848580;R-HSA-1482543
R-HSA-9029558	NR1H2 & NR1H3 regulate gene expression linked to lipogenesis	2	17	0.001116071	0.950930943	0.973878686	2	8	5.59E-04	9606	Homo sapiens	Angptl3		R-HSA-9657775;R-HSA-9657836
R-HSA-1655829	Regulation of cholesterol biosynthesis by SREBP (SREBF)	17	87	0.00571166	0.952054518	0.973878686	21	52	0.003634584	9606	Homo sapiens	Fdps;Mvk;Pmvk;Ggps1;Scap;Mvd;Dhcr7;Acacb;Elovl6		R-HSA-2426149;R-HSA-1655832;R-HSA-1655835;R-HSA-1655834;R-HSA-1655836;R-HSA-2426144;R-HSA-1655839;R-HSA-2426147;R-HSA-1655825;R-HSA-2426157;R-HSA-1655824;R-HSA-2426156;R-HSA-1655827;R-HSA-2426153;R-HSA-2426155;R-HSA-1655830;R-HSA-2426161;R-HSA-2317531;R-HSA-2317530;R-HSA-1655842;R-HSA-1655846
R-HSA-1474290	Collagen formation	21	104	0.006827731	0.952084422	0.973878686	59	77	0.005381981	9606	Homo sapiens	Mmp13;Col17a1;Col1a1;Col18a1;Col4a3;Col5a2;Col12a1;Col11a2;Col4a4;Col7a1;Adamts2;Col6a5;Col9a3;Ctss;Pcolce2;Itgb4;Lamb3;Colgalt2;Tll2;Lamc2;Plec		R-HSA-8948232;R-HSA-8944265;R-HSA-8948234;R-HSA-2002460;R-HSA-2395302;R-HSA-8944266;R-HSA-8948224;R-HSA-8948226;R-HSA-8948228;R-HSA-8948230;R-HSA-8948231;R-HSA-2214324;R-HSA-2002440;R-HSA-2395314;R-HSA-2395324;R-HSA-2214330;R-HSA-2395322;R-HSA-2250301;R-HSA-2022073;R-HSA-1981104;R-HSA-2559639;R-HSA-2002466;R-HSA-2299620;R-HSA-1474266;R-HSA-1981128;R-HSA-1980233;R-HSA-8944223;R-HSA-2395257;R-HSA-1…
R-HSA-5654699	SHC-mediated cascade:FGFR2	5	33	0.002166492	0.953037484	0.973878686	4	4	2.80E-04	9606	Homo sapiens	Fgf5;Fgf7;Fgf9;Hras;Fgf22		R-HSA-5654406;R-HSA-5654407;R-HSA-5654404;R-HSA-5654402
R-HSA-5654712	FRS-mediated FGFR4 signaling	4	28	0.001838235	0.953178341	0.973878686	9	9	6.29E-04	9606	Homo sapiens	Klb;Fgf9;Fgfr4;Hras		R-HSA-5654422;R-HSA-5654663;R-HSA-5654658;R-HSA-5654418;R-HSA-8941613;R-HSA-5654655;R-HSA-5654653;R-HSA-5654651;R-HSA-5654664
R-HSA-977068	Termination of O-glycan biosynthesis	4	28	0.001838235	0.953178341	0.973878686	4	4	2.80E-04	9606	Homo sapiens	St6galnac2;Mucl1;St3gal1;St6galnac3		R-HSA-977071;R-HSA-981497;R-HSA-981814;R-HSA-981809
R-HSA-200425	Carnitine metabolism	4	28	0.001838235	0.953178341	0.973878686	5	9	6.29E-04	9606	Homo sapiens	Mid1ip1;Ppard;Thrsp;Acacb		R-HSA-200423;R-HSA-200406;R-HSA-75851;R-HSA-8866941;R-HSA-8876889
R-HSA-166208	mTORC1-mediated signalling	4	28	0.001838235	0.953178341	0.973878686	3	8	5.59E-04	9606	Homo sapiens	Akt1s1;Rragb;Lamtor2;Eif4b		R-HSA-165777;R-HSA-165718;R-HSA-165692
R-HSA-389357	CD28 dependent PI3K/Akt signaling	4	28	0.001838235	0.953178341	0.973878686	3	9	6.29E-04	9606	Homo sapiens	Cd86;Cd80;Cd28;Trib3		R-HSA-389158;R-HSA-198640;R-HSA-388832
R-HSA-9013407	RHOH GTPase cycle	6	38	0.002494748	0.954036541	0.973878686	2	3	2.10E-04	9606	Homo sapiens	Vangl1;Jup;Arhgdig;Stom;Pak6;Pak4		R-HSA-9018754;R-HSA-9018758
R-HSA-2173795	Downregulation of SMAD2/3:SMAD4 transcriptional activity	6	38	0.002494748	0.954036541	0.973878686	9	27	0.001887188	9606	Homo sapiens	Tgif1;Ncor2;Smox;Serpine1;Smad7		R-HSA-9736966;R-HSA-9730967;R-HSA-2186741;R-HSA-2186747;R-HSA-173481;R-HSA-2179276;R-HSA-2186607;R-HSA-9736970;R-HSA-2106591
R-HSA-8939246	RUNX1 regulates transcription of genes involved in differentiation of myeloid cells	1	11	7.22E-04	0.954225644	0.973878686	7	7	4.89E-04	9606	Homo sapiens	Runx1		R-HSA-8939066;R-HSA-8938251;R-HSA-8939054;R-HSA-8938382;R-HSA-8938228;R-HSA-8938389;R-HSA-8938231
R-HSA-444257	RSK activation	1	11	7.22E-04	0.954225644	0.973878686	4	4	2.80E-04	9606	Homo sapiens	Rps6ka3		R-HSA-9619843;R-HSA-9029434;R-HSA-442739;R-HSA-9620004
R-HSA-8875656	MET receptor recycling	1	11	7.22E-04	0.954225644	0.973878686	2	2	1.40E-04	9606	Homo sapiens	Hgf		R-HSA-8875661;R-HSA-8875659
R-HSA-167827	The proton buffering model	1	11	7.22E-04	0.954225644	0.973878686	1	1	6.99E-05	9606	Homo sapiens	Ucp2		R-HSA-170026
R-HSA-8849469	PTK6 Regulates RTKs and Their Effectors AKT1 and DOK1	1	11	7.22E-04	0.954225644	0.973878686	7	8	5.59E-04	9606	Homo sapiens	Ptk6		R-HSA-8848774;R-HSA-8848758;R-HSA-8848818;R-HSA-8848864;R-HSA-8848751;R-HSA-8848873;R-HSA-8848776
R-HSA-77588	SLBP Dependent Processing of Replication-Dependent Histone Pre-mRNAs	1	11	7.22E-04	0.954225644	0.973878686	2	3	2.10E-04	9606	Homo sapiens	Snrpb		R-HSA-77585;R-HSA-77586
R-HSA-5250958	Toxicity of botulinum toxin type B (botB)	1	11	7.22E-04	0.954225644	0.973878686	3	5	3.49E-04	9606	Homo sapiens	Syt1		R-HSA-5244402;R-HSA-5244404;R-HSA-5244397
R-HSA-9768778	Regulation of NPAS4 mRNA translation	1	11	7.22E-04	0.954225644	0.973878686	1	2	1.40E-04	9606	Homo sapiens	Dysf		R-HSA-9768782
R-HSA-8985947	Interleukin-9 signaling	1	11	7.22E-04	0.954225644	0.973878686	5	13	9.09E-04	9606	Homo sapiens	Stat3		R-HSA-8985929;R-HSA-8985981;R-HSA-8985900;R-HSA-8985966;R-HSA-8985988
R-HSA-9734207	Nucleotide salvage defects	1	11	7.22E-04	0.954225644	0.973878686	1	3	2.10E-04	9606	Homo sapiens	Aprt		R-HSA-9734193
R-HSA-9637628	Modulation by Mtb of host immune system	1	11	7.22E-04	0.954225644	0.973878686	1	6	4.19E-04	9606	Homo sapiens	B2m		R-HSA-9637635
R-HSA-442729	CREB1 phosphorylation through the activation of CaMKII/CaMKK/CaMKIV cascasde	1	11	7.22E-04	0.954225644	0.973878686	1	10	6.99E-04	9606	Homo sapiens	Camk2b		R-HSA-444792
R-HSA-2142670	Synthesis of epoxy (EET) and dihydroxyeicosatrienoic acids (DHET)	3	23	0.001509979	0.955330534	0.973878686	3	3	2.10E-04	9606	Homo sapiens	Cyp1a1;Cyp1b1;Ephx2		R-HSA-2161890;R-HSA-2161961;R-HSA-2161899
R-HSA-180292	GAB1 signalosome	3	23	0.001509979	0.955330534	0.973878686	9	11	7.69E-04	9606	Homo sapiens	Src;Tgfa;Hbegf		R-HSA-177923;R-HSA-177939;R-HSA-177926;R-HSA-177927;R-HSA-177924;R-HSA-177941;R-HSA-177930;R-HSA-177944;R-HSA-177935
R-HSA-5358508	Mismatch Repair	3	23	0.001509979	0.955330534	0.973878686	6	17	0.00118823	9606	Homo sapiens	Pold1;Lig1;Exo1		R-HSA-5358545;R-HSA-5358592;R-HSA-5358579;R-HSA-5358597;R-HSA-5358599;R-HSA-5358619
R-HSA-5625900	RHO GTPases activate CIT	3	23	0.001509979	0.955330534	0.973878686	2	6	4.19E-04	9606	Homo sapiens	Myh9;Kif14;Myh14		R-HSA-5671970;R-HSA-5671919
R-HSA-975634	Retinoid metabolism and transport	15	79	0.00518645	0.955441239	0.973878686	19	28	0.001957084	9606	Homo sapiens	Sdc4;Sdc2;Lpl;Plb1;Rbp4;Rbp2;Gpc1;Rbp1;Sdc1;Gpc3;Gpc2;Apoc4;Apoe;Agrn;Gpc6		R-HSA-2404134;R-HSA-2404135;R-HSA-975629;R-HSA-975594;R-HSA-2404131;R-HSA-2404140;R-HSA-2404142;R-HSA-2395784;R-HSA-2423785;R-HSA-2399913;R-HSA-2404137;R-HSA-2429643;R-HSA-2855259;R-HSA-2404144;R-HSA-975608;R-HSA-2424254;R-HSA-2395768;R-HSA-975633;R-HSA-2855252
R-HSA-9682385	FLT3 signaling in disease	7	43	0.002823004	0.955682919	0.973878686	46	52	0.003634584	9606	Homo sapiens	Flt3;Myo18a;Bcl2l1;Cdkn1a;Hras		R-HSA-9698003;R-HSA-9702613;R-HSA-9702997;R-HSA-9698000;R-HSA-9703440;R-HSA-9698007;R-HSA-9703441;R-HSA-9703442;R-HSA-9698005;R-HSA-9695834;R-HSA-9702623;R-HSA-9698008;R-HSA-9695838;R-HSA-9702618;R-HSA-9698013;R-HSA-9698179;R-HSA-9703430;R-HSA-9702593;R-HSA-9703437;R-HSA-9703438;R-HSA-9703439;R-HSA-9702607;R-HSA-9703432;R-HSA-9703433;R-HSA-9702601;R-HSA-9703434;R-HSA-9703435;R-HSA-9706356;R-HSA-9…
R-HSA-9696273	RND1 GTPase cycle	7	43	0.002823004	0.955682919	0.973878686	1	2	1.40E-04	9606	Homo sapiens	Vangl2;Grb7;Vangl1;Ccdc88a;Kif14;Epsti1;Epha2		R-HSA-9696271
R-HSA-9013405	RHOD GTPase cycle	10	57	0.003742122	0.956449635	0.973878686	9	9	6.29E-04	9606	Homo sapiens	Arhgap26;Vangl1;Actn1;Efhd2;Pak6;Mospd2;Plxnb1;Rhod;Emd;Lmnb1		R-HSA-9693250;R-HSA-9013435;R-HSA-9013437;R-HSA-9693207;R-HSA-9013452;R-HSA-9013438;R-HSA-9693243;R-HSA-9693198;R-HSA-9693214
R-HSA-72662	Activation of the mRNA upon binding of the cap-binding complex and eIFs, and subsequent binding to 43S	12	66	0.004332983	0.95651665	0.973878686	5	6	4.19E-04	9606	Homo sapiens	Rps14;Rps15;Rps16;Rps9;Rps18;Rps8;Eif4a2;Eif3f;Eif3g;Eif4h;Eif4b;Eif3d		R-HSA-72647;R-HSA-72631;R-HSA-156808;R-HSA-72635;R-HSA-157849
R-HSA-73933	Resolution of Abasic Sites (AP sites)	8	48	0.003151261	0.957685195	0.973878686	38	43	0.003005522	9606	Homo sapiens	Adprhl2;Pold1;Fen1;Lig1;Apex1;Hap1;Xrcc1;Ung;Dusp8		R-HSA-5651792;R-HSA-5649873;R-HSA-73931;R-HSA-5651805;R-HSA-110349;R-HSA-5651739;R-HSA-5649883;R-HSA-73932;R-HSA-110351;R-HSA-110350;R-HSA-8952903;R-HSA-110353;R-HSA-5651782;R-HSA-5649734;R-HSA-110352;R-HSA-110355;R-HSA-110354;R-HSA-111253;R-HSA-110356;R-HSA-5649856;R-HSA-110359;R-HSA-110360;R-HSA-110363;R-HSA-5651789;R-HSA-110364;R-HSA-5651723;R-HSA-110368;R-HSA-110371;R-HSA-110375;R-HSA-5649854…
R-HSA-8853884	Transcriptional Regulation by VENTX	8	48	0.003151261	0.957685195	0.973878686	5	13	9.09E-04	9606	Homo sapiens	Csf1r;Ube2s;Ube2c;Cdh1;Cdkn2b;Cebpb;Rela		R-HSA-8853908;R-HSA-3857305;R-HSA-3209114;R-HSA-3790130;R-HSA-8853898
R-HSA-5654700	FRS-mediated FGFR2 signaling	5	34	0.002232143	0.9606224	0.973878686	9	9	6.29E-04	9606	Homo sapiens	Fgf5;Fgf7;Fgf9;Hras;Fgf22		R-HSA-5654615;R-HSA-5654608;R-HSA-5654607;R-HSA-5654399;R-HSA-8941618;R-HSA-5654605;R-HSA-5654397;R-HSA-5654618;R-HSA-5654603
R-HSA-5620971	Pyroptosis	5	34	0.002232143	0.9606224	0.973878686	11	23	0.001607605	9606	Homo sapiens	Il1b;Gsdme;Chmp6		R-HSA-9647619;R-HSA-9647632;R-HSA-9710263;R-HSA-449058;R-HSA-9710306;R-HSA-9710354;R-HSA-9710323;R-HSA-9710254;R-HSA-6805981;R-HSA-114284;R-HSA-9647660
R-HSA-9619483	Activation of AMPK downstream of NMDARs	5	34	0.002232143	0.9606224	0.973878686	1	3	2.10E-04	9606	Homo sapiens	Tubb3;Tubb2b;Tuba1c;Tuba4a		R-HSA-9619542
R-HSA-5654732	Negative regulation of FGFR3 signaling	5	34	0.002232143	0.9606224	0.973878686	4	14	9.79E-04	9606	Homo sapiens	Fgf5;Src;Fgf9;Fgfr3		R-HSA-5654679;R-HSA-5654565;R-HSA-1295609;R-HSA-5654730
R-HSA-381426	Regulation of Insulin-like Growth Factor (IGF) transport and uptake by Insulin-like Growth Factor Binding Proteins (IGFBPs)	26	127	0.00833771	0.960844113	0.973878686	14	14	9.79E-04	9606	Homo sapiens	Eva1a;Sdc2;Tmem132a;Tnc;Tmem132e;Qsox1;Cp;Igfbp3;Igfbp5;Cdh2;Gpc3;Amelx;Timp1;Ano8;Sparcl1;Igf1;Mfge8;Igfbp6;F5;Itih2;Sparc;Vwa1;Apoe;Fstl3;Fbn1;Klk13;Chrdl1;Cyr61		R-HSA-381412;R-HSA-381543;R-HSA-381446;R-HSA-381537;R-HSA-8952289;R-HSA-381487;R-HSA-381518;R-HSA-381545;R-HSA-381461;R-HSA-381500;R-HSA-381503;R-HSA-381496;R-HSA-381435;R-HSA-381466
R-HSA-399721	Glutamate binding, activation of AMPA receptors and synaptic plasticity	6	39	0.002560399	0.961065544	0.973878686	9	9	6.29E-04	9606	Homo sapiens	Grip1;Camk2b;Pick1;Cacng4;Gria4;Grip2		R-HSA-420980;R-HSA-416320;R-HSA-399712;R-HSA-420977;R-HSA-421007;R-HSA-416639;R-HSA-399711;R-HSA-420975;R-HSA-416985
R-HSA-442742	CREB1 phosphorylation through NMDA receptor-mediated activation of RAS signaling	6	39	0.002560399	0.961065544	0.973878686	7	7	4.89E-04	9606	Homo sapiens	Rps6ka3;Rasgrf2;Camk2b;Scrib;Grin1;Hras		R-HSA-9619843;R-HSA-442724;R-HSA-9029434;R-HSA-442739;R-HSA-9620004;R-HSA-442732;R-HSA-442760
R-HSA-1855204	Synthesis of IP3 and IP4 in the cytosol	6	39	0.002560399	0.961065544	0.973878686	4	12	8.39E-04	9606	Homo sapiens	Plcb4;Plcb3;Itpkc;Plch2;Pld4;Plcb1		R-HSA-1855214;R-HSA-1855177;R-HSA-1855221;R-HSA-1855153
R-HSA-72689	Formation of a pool of free 40S subunits	21	106	0.006959034	0.961103985	0.973878686	2	2	1.40E-04	9606	Homo sapiens	Rpl7a;Rps14;Rps15;Rps16;Rps9;Rps18;Rps8;Rrp1;Rplp2;Eif3f;Rpl36;Eif3g;Rpl8;Rpl18;Eif3d;Rplp0;Rpl11;Rpl13a;Agrn;Rpl3l		R-HSA-72673;R-HSA-72676
R-HSA-5655291	Signaling by FGFR4 in disease	2	18	0.001181723	0.961131699	0.973878686	15	15	0.001048438	9606	Homo sapiens	Fgfr4;Hras		R-HSA-5655351;R-HSA-5655252;R-HSA-5655348;R-HSA-5655284;R-HSA-2046363;R-HSA-5655347;R-HSA-5655248;R-HSA-5655313;R-HSA-2012086;R-HSA-2012087;R-HSA-5655235;R-HSA-5655341;R-HSA-2038946;R-HSA-5655336;R-HSA-2038944
R-HSA-69166	Removal of the Flap Intermediate	2	18	0.001181723	0.961131699	0.973878686	4	4	2.80E-04	9606	Homo sapiens	Pold1;Fen1		R-HSA-69152;R-HSA-69140;R-HSA-69142;R-HSA-69144
R-HSA-399956	CRMPs in Sema3A signaling	2	18	0.001181723	0.961131699	0.973878686	4	5	3.49E-04	9606	Homo sapiens	Dpysl5;Cdk5r1		R-HSA-399951;R-HSA-399946;R-HSA-399947;R-HSA-399944
R-HSA-205043	NRIF signals cell death from the nucleus	2	18	0.001181723	0.961131699	0.973878686	4	7	4.89E-04	9606	Homo sapiens	Ngfr;Aph1a		R-HSA-204949;R-HSA-193669;R-HSA-205112;R-HSA-193677
R-HSA-9018681	Biosynthesis of protectins	2	18	0.001181723	0.961131699	0.973878686	3	6	4.19E-04	9606	Homo sapiens	Cyp1a1;Alox15		R-HSA-9024872;R-HSA-9037761;R-HSA-9020262
R-HSA-6803211	TP53 Regulates Transcription of Death Receptors and Ligands	2	18	0.001181723	0.961131699	0.973878686	3	7	4.89E-04	9606	Homo sapiens	Igfbp3		R-HSA-6800035;R-HSA-6800044;R-HSA-6800042
R-HSA-174495	Synthesis And Processing Of GAG, GAGPOL Polyproteins	2	18	0.001181723	0.961131699	0.973878686	2	5	3.49E-04	9606	Homo sapiens	Vps37b;Vps37c		R-HSA-3149434;R-HSA-184269
R-HSA-1483115	Hydrolysis of LPC	2	18	0.001181723	0.961131699	0.973878686	2	6	4.19E-04	9606	Homo sapiens	Pla2g4f;Pla2g4e		R-HSA-1482612;R-HSA-1482685
R-HSA-193144	Estrogen biosynthesis	2	18	0.001181723	0.961131699	0.973878686	2	8	5.59E-04	9606	Homo sapiens	Hsd17b11;Hsd17b2		R-HSA-5693390;R-HSA-8862137
R-HSA-392451	G beta:gamma signalling through PI3Kgamma	4	29	0.001903887	0.961261652	0.973878686	2	4	2.80E-04	9606	Homo sapiens	Gng2;Gnb2;Gnb4;Pik3cg		R-HSA-392295;R-HSA-392300
R-HSA-9634638	Estrogen-dependent nuclear events downstream of ESR-membrane signaling	4	29	0.001903887	0.961261652	0.973878686	2	12	8.39E-04	9606	Homo sapiens	Tgfa;Fos;Hbegf		R-HSA-9625479;R-HSA-9625465
R-HSA-70263	Gluconeogenesis	12	67	0.004398634	0.961826061	0.973878686	10	26	0.001817292	9606	Homo sapiens	Tpi1;Slc37a1;Got2;Pgk1;Pgam1;Eno1;Aldoc;Pck1;Gapdh;Aldoa;Eno2;Fbp2		R-HSA-70481;R-HSA-70241;R-HSA-3257122;R-HSA-70482;R-HSA-71445;R-HSA-70613;R-HSA-71495;R-HSA-70486;R-HSA-70479;R-HSA-70494
R-HSA-9696270	RND2 GTPase cycle	7	44	0.002888655	0.96215677	0.973878686	1	2	1.40E-04	9606	Homo sapiens	Vangl2;Vangl1;Nudc;Prag1;Kif14;Scrib;Epha2		R-HSA-9696266
R-HSA-877300	Interferon gamma signaling	38	177	0.011620273	0.962652684	0.973878686	6	23	0.001607605	9606	Homo sapiens	Gbp6;Gbp5;H2-Eb1;Socs3;Trim8;Gbp7;Trim29;Mt2;H2-Aa;Trim62;Sp100;Vcam1;Camk2b;Ptafr;Irf4;Sp110;Gbp2;Icam5;B2m;Gbp4;Cd44;Smad7;Gbp3		R-HSA-9730967;R-HSA-873918;R-HSA-877269;R-HSA-1031716;R-HSA-909552;R-HSA-1031713
R-HSA-174048	APC/C:Cdc20 mediated degradation of Cyclin B	3	24	0.00157563	0.963716846	0.973878686	3	3	2.10E-04	9606	Homo sapiens	Ube2s;Ube2c;Cdc20		R-HSA-174227;R-HSA-174120;R-HSA-174157
R-HSA-140179	Amine Oxidase reactions	3	24	0.00157563	0.963716846	0.973878686	6	8	5.59E-04	9606	Homo sapiens	Maob;Smox		R-HSA-141202;R-HSA-141186;R-HSA-141200;R-HSA-9677929;R-HSA-9677917;R-HSA-141341
R-HSA-392851	Prostacyclin signalling through prostacyclin receptor	3	24	0.00157563	0.963716846	0.973878686	3	5	3.49E-04	9606	Homo sapiens	Gng2;Gnb2;Gnb4		R-HSA-392852;R-HSA-392870;R-HSA-392874
R-HSA-5627117	RHO GTPases Activate ROCKs	3	24	0.00157563	0.963716846	0.973878686	4	7	4.89E-04	9606	Homo sapiens	Limk2;Myh9;Myh14		R-HSA-419232;R-HSA-419087;R-HSA-3928608;R-HSA-419197
R-HSA-2142688	Synthesis of 5-eicosatetraenoic acids	3	24	0.00157563	0.963716846	0.973878686	2	4	2.80E-04	9606	Homo sapiens	Gpx2;Pon3;Pon1		R-HSA-8932633;R-HSA-2161946
R-HSA-9012852	Signaling by NOTCH3	11	63	0.004136029	0.964355561	0.973878686	36	37	0.002586147	9606	Homo sapiens	Aph1a;Jag2;Jag1;Ikzf1;Notch1;Wwc1;Notch3;Tacc3;Dll1;Neurl1a		R-HSA-9021451;R-HSA-9021450;R-HSA-9013069;R-HSA-9018573;R-HSA-9021325;R-HSA-9018572;R-HSA-157124;R-HSA-9013568;R-HSA-9017797;R-HSA-9017817;R-HSA-9016861;R-HSA-9021406;R-HSA-9021520;R-HSA-9021523;R-HSA-157145;R-HSA-9016916;R-HSA-9013652;R-HSA-9021480;R-HSA-9018538;R-HSA-9016751;R-HSA-9018542;R-HSA-9017120;R-HSA-2168136;R-HSA-9013284;R-HSA-9021412;R-HSA-157100;R-HSA-9021478;R-HSA-157937;R-HSA-90141…
R-HSA-72695	Formation of the ternary complex, and subsequently, the 43S complex	9	54	0.003545168	0.965315638	0.973878686	1	3	2.10E-04	9606	Homo sapiens	Rps14;Rps15;Rps16;Rps9;Rps18;Rps8;Eif3f;Eif3g;Eif3d		R-HSA-72691
R-HSA-201688	WNT mediated activation of DVL	1	12	7.88E-04	0.965420984	0.973878686	4	4	2.80E-04	9606	Homo sapiens	Dvl1		R-HSA-201717;R-HSA-3772435;R-HSA-3772434;R-HSA-3772436
R-HSA-112411	MAPK1 (ERK2) activation	1	12	7.88E-04	0.965420984	0.973878686	3	3	2.10E-04	9606	Homo sapiens	Map2k2		R-HSA-109858;R-HSA-109862;R-HSA-109864
R-HSA-5250968	Toxicity of botulinum toxin type A (botA)	1	12	7.88E-04	0.965420984	0.973878686	3	5	3.49E-04	9606	Homo sapiens	Sv2b		R-HSA-5244424;R-HSA-5244428;R-HSA-5244415
R-HSA-9634635	Estrogen-stimulated signaling through PRKCZ	1	12	7.88E-04	0.965420984	0.973878686	3	6	4.19E-04	9606	Homo sapiens	Hras		R-HSA-9632918;R-HSA-9632906;R-HSA-9632910
R-HSA-2534343	Interaction With Cumulus Cells And The Zona Pellucida	1	12	7.88E-04	0.965420984	0.973878686	1	2	1.40E-04	9606	Homo sapiens	Hyal5		R-HSA-2534346
R-HSA-379398	Enzymatic degradation of Dopamine by monoamine oxidase	1	12	7.88E-04	0.965420984	0.973878686	1	2	1.40E-04	9606	Homo sapiens	Maob		R-HSA-379382
R-HSA-9020958	Interleukin-21 signaling	1	12	7.88E-04	0.965420984	0.973878686	2	5	3.49E-04	9606	Homo sapiens	Stat3		R-HSA-9006873;R-HSA-9006870
R-HSA-204626	Hypusine synthesis from eIF5A-lysine	1	12	7.88E-04	0.965420984	0.973878686	1	3	2.10E-04	9606	Homo sapiens	Dohh		R-HSA-204662
R-HSA-264870	Caspase-mediated cleavage of cytoskeletal proteins	1	12	7.88E-04	0.965420984	0.973878686	1	10	6.99E-04	9606	Homo sapiens	Plec		R-HSA-201637
R-HSA-72706	GTP hydrolysis and joining of the 60S ribosomal subunit	24	120	0.007878151	0.965954039	0.973878686	3	3	2.10E-04	9606	Homo sapiens	Rpl7a;Rps14;Rps15;Rps16;Rps9;Rps18;Rps8;Rrp1;Rplp2;Eif3f;Rpl36;Eif3g;Eif4h;Rpl8;Rpl18;Eif4b;Eif3d;Rplp0;Rpl11;Eif4a2;Rpl13a;Agrn;Rpl3l		R-HSA-72672;R-HSA-72619;R-HSA-72671
R-HSA-156827	L13a-mediated translational silencing of Ceruloplasmin expression	24	120	0.007878151	0.965954039	0.973878686	3	3	2.10E-04	9606	Homo sapiens	Rpl7a;Rps14;Rps15;Rps16;Rps9;Rps18;Rps8;Rrp1;Rplp2;Eif3f;Rpl36;Eif3g;Eif4h;Rpl8;Rpl18;Eif4b;Eif3d;Rplp0;Rpl11;Eif4a2;Rpl13a;Agrn;Rpl3l		R-HSA-156832;R-HSA-156823;R-HSA-156826
R-HSA-114608	Platelet degranulation	29	141	0.009256828	0.966026788	0.973878686	4	11	7.69E-04	9606	Homo sapiens	Srgn;Serping1;Mmrn1;Ppbp;Maged2;Qsox1;Aldoa;Clu;Tgfb2;Pdgfb;Endod1;Selenop;Hgf;Tagln2;Timp1;F13a1;Igf1;F5;F8;Islr;Sparc;Pcyox1l;Actn1;Tuba4a;Serpine1;Actn4;Cd36;Thbs1;Vcl		R-HSA-481044;R-HSA-482772;R-HSA-481009;R-HSA-481007
R-HSA-2644603	Signaling by NOTCH1 in Cancer	12	68	0.004464286	0.966551583	0.973878686	39	39	0.002725938	9606	Homo sapiens	Jag2;Aph1a;Hdac5;Jag1;Ncor2;Notch1;Myc;Ccnc;Dll1;Neurl1a;Hdac9		R-HSA-2769000;R-HSA-2769007;R-HSA-2220964;R-HSA-2220967;R-HSA-2220966;R-HSA-2220971;R-HSA-2768993;R-HSA-2768999;R-HSA-2666278;R-HSA-2220976;R-HSA-2220979;R-HSA-2220978;R-HSA-2220981;R-HSA-2220982;R-HSA-2220985;R-HSA-2769008;R-HSA-2220988;R-HSA-2769015;R-HSA-2900748;R-HSA-2691211;R-HSA-2691214;R-HSA-2900747;R-HSA-2660815;R-HSA-2730752;R-HSA-2737728;R-HSA-4396393;R-HSA-2900743;R-HSA-4396392;R-HSA-2…
R-HSA-2644606	Constitutive Signaling by NOTCH1 PEST Domain Mutants	12	68	0.004464286	0.966551583	0.973878686	21	21	0.001467813	9606	Homo sapiens	Jag2;Aph1a;Hdac5;Jag1;Ncor2;Notch1;Myc;Ccnc;Dll1;Neurl1a;Hdac9		R-HSA-2769000;R-HSA-2769007;R-HSA-2220964;R-HSA-2220967;R-HSA-2220966;R-HSA-2220971;R-HSA-4396393;R-HSA-2768993;R-HSA-4396392;R-HSA-2768999;R-HSA-2220944;R-HSA-4396402;R-HSA-4396401;R-HSA-2220979;R-HSA-2220981;R-HSA-2220982;R-HSA-2220985;R-HSA-2769008;R-HSA-2220957;R-HSA-2220988;R-HSA-2769015
R-HSA-2894858	Signaling by NOTCH1 HD+PEST Domain Mutants in Cancer	12	68	0.004464286	0.966551583	0.973878686	21	21	0.001467813	9606	Homo sapiens	Jag2;Aph1a;Hdac5;Jag1;Ncor2;Notch1;Myc;Ccnc;Dll1;Neurl1a;Hdac9		R-HSA-2900748;R-HSA-2220964;R-HSA-2220967;R-HSA-2900747;R-HSA-2220966;R-HSA-2220971;R-HSA-4396393;R-HSA-2900743;R-HSA-4396392;R-HSA-2220976;R-HSA-2900765;R-HSA-4396402;R-HSA-4396401;R-HSA-2220979;R-HSA-2220981;R-HSA-2220982;R-HSA-2900756;R-HSA-2220985;R-HSA-2220957;R-HSA-2220988;R-HSA-2769015
R-HSA-2894862	Constitutive Signaling by NOTCH1 HD+PEST Domain Mutants	12	68	0.004464286	0.966551583	0.973878686	21	21	0.001467813	9606	Homo sapiens	Jag2;Aph1a;Hdac5;Jag1;Ncor2;Notch1;Myc;Ccnc;Dll1;Neurl1a;Hdac9		R-HSA-2900748;R-HSA-2220964;R-HSA-2220967;R-HSA-2900747;R-HSA-2220966;R-HSA-2220971;R-HSA-4396393;R-HSA-2900743;R-HSA-4396392;R-HSA-2220976;R-HSA-2900765;R-HSA-4396402;R-HSA-4396401;R-HSA-2220979;R-HSA-2220981;R-HSA-2220982;R-HSA-2900756;R-HSA-2220985;R-HSA-2220957;R-HSA-2220988;R-HSA-2769015
R-HSA-2644602	Signaling by NOTCH1 PEST Domain Mutants in Cancer	12	68	0.004464286	0.966551583	0.973878686	21	21	0.001467813	9606	Homo sapiens	Jag2;Aph1a;Hdac5;Jag1;Ncor2;Notch1;Myc;Ccnc;Dll1;Neurl1a;Hdac9		R-HSA-2769000;R-HSA-2769007;R-HSA-2220964;R-HSA-2220967;R-HSA-2220966;R-HSA-2220971;R-HSA-4396393;R-HSA-2768993;R-HSA-4396392;R-HSA-2768999;R-HSA-2220944;R-HSA-4396402;R-HSA-4396401;R-HSA-2220979;R-HSA-2220981;R-HSA-2220982;R-HSA-2220985;R-HSA-2769008;R-HSA-2220957;R-HSA-2220988;R-HSA-2769015
R-HSA-977443	GABA receptor activation	12	68	0.004464286	0.966551583	0.973878686	10	12	8.39E-04	9606	Homo sapiens	Gabra3;Gng2;Gnb2;Gabra2;Kcnj12;Gabra1;Gabrb2;Gnb4;Kcnj9;Kcnj16;Adcy5;Arhgef9		R-HSA-170674;R-HSA-975340;R-HSA-1013020;R-HSA-170666;R-HSA-8856398;R-HSA-1013013;R-HSA-392206;R-HSA-1013012;R-HSA-170686;R-HSA-170671
R-HSA-5654708	Downstream signaling of activated FGFR3	5	35	0.002297794	0.967067433	0.973878686	22	23	0.001607605	9606	Homo sapiens	Fgf5;Fgf9;Fgfr3;Hras		R-HSA-5654646;R-HSA-5654647;R-HSA-5654709;R-HSA-5654643;R-HSA-5654224;R-HSA-5654640;R-HSA-5654416;R-HSA-5654641;R-HSA-5654705;R-HSA-5654623;R-HSA-5654631;R-HSA-5654148;R-HSA-5654628;R-HSA-8941628;R-HSA-5654625;R-HSA-5654222;R-HSA-5654637;R-HSA-5654413;R-HSA-5654634;R-HSA-5654408;R-HSA-5654633;R-HSA-5654409
R-HSA-418360	Platelet calcium homeostasis	5	35	0.002297794	0.967067433	0.973878686	6	8	5.59E-04	9606	Homo sapiens	P2rx7;Atp2a1;Orai2;Itpr3;Slc8a2		R-HSA-434798;R-HSA-434700;R-HSA-425661;R-HSA-418365;R-HSA-139854;R-HSA-139855
R-HSA-199220	Vitamin B5 (pantothenate) metabolism	5	35	0.002297794	0.967067433	0.973878686	3	12	8.39E-04	9606	Homo sapiens	Pank3;Fbl;Vnn1;Enpp2;Enpp3		R-HSA-199203;R-HSA-8938314;R-HSA-8938300
R-HSA-390471	Association of TriC/CCT with target proteins during biosynthesis	6	40	0.00262605	0.96710139	0.973878686	2	2	1.40E-04	9606	Homo sapiens	Ccne1;Fbxw9;Sphk1;Skiv2l;Stat3;Sik1		R-HSA-390470;R-HSA-391266
R-HSA-73884	Base Excision Repair	19	99	0.006499475	0.967212217	0.973878686	48	107	0.007478857	9606	Homo sapiens	Hist1h2ac;Hist1h2ab;Fen1;Hist1h2ae;H2afx;Ung;Hist1h2bk;Hist1h2bj;Hist1h2bn;Dusp8;Pold1;Hist1h2bc;Lig1;Apex1;Hist1h4k;Adprhl2;Hist1h4i;Hist1h4j;H2afj;Hist2h2ac;Hist1h4h;Hap1;Xrcc1;Hist1h4a;Hist1h4b		R-HSA-110215;R-HSA-5651792;R-HSA-5649873;R-HSA-110217;R-HSA-73931;R-HSA-5651805;R-HSA-110349;R-HSA-110157;R-HSA-5649883;R-HSA-5651739;R-HSA-110156;R-HSA-73932;R-HSA-110351;R-HSA-110350;R-HSA-8952903;R-HSA-110353;R-HSA-5651782;R-HSA-5649734;R-HSA-110352;R-HSA-110355;R-HSA-110354;R-HSA-111253;R-HSA-110356;R-HSA-5649856;R-HSA-110359;R-HSA-110360;R-HSA-9629195;R-HSA-110363;R-HSA-5651789;R-HSA-110364;…
R-HSA-5654688	SHC-mediated cascade:FGFR1	4	30	0.001969538	0.968033585	0.973878686	4	4	2.80E-04	9606	Homo sapiens	Fgf5;Fgf9;Hras;Fgf22		R-HSA-5654582;R-HSA-5654597;R-HSA-5654573;R-HSA-5654600
R-HSA-429947	Deadenylation of mRNA	4	30	0.001969538	0.968033585	0.973878686	4	4	2.80E-04	9606	Homo sapiens	Zcchc11;Eif4a3;Eif4a2;Eif4b		R-HSA-430021;R-HSA-429955;R-HSA-8941312;R-HSA-429992
R-HSA-428930	Thromboxane signalling through TP receptor	4	30	0.001969538	0.968033585	0.973878686	7	8	5.59E-04	9606	Homo sapiens	Gng2;Gnb2;Gnb4;Aamp		R-HSA-428918;R-HSA-9674529;R-HSA-428917;R-HSA-428752;R-HSA-428750;R-HSA-428909;R-HSA-428749
R-HSA-418592	ADP signalling through P2Y purinoceptor 1	4	30	0.001969538	0.968033585	0.973878686	4	7	4.89E-04	9606	Homo sapiens	Gng2;Src;Gnb2;Gnb4		R-HSA-418662;R-HSA-418581;R-HSA-418579;R-HSA-418576
R-HSA-913709	O-linked glycosylation of mucins	13	73	0.004792542	0.968672832	0.973878686	16	16	0.001118334	9606	Homo sapiens	St6galnac2;B3gnt8;Mucl1;Gcnt4;St3gal1;B3gnt2;Galnt18;Galnt2;Galnt5;C1galt1c1;St6galnac3;Galnt6		R-HSA-5694487;R-HSA-977071;R-HSA-1964505;R-HSA-913675;R-HSA-1964501;R-HSA-914017;R-HSA-914018;R-HSA-914012;R-HSA-914008;R-HSA-981497;R-HSA-914010;R-HSA-914005;R-HSA-981814;R-HSA-914006;R-HSA-6786012;R-HSA-981809
R-HSA-8950505	Gene and protein expression by JAK-STAT signaling after Interleukin-12 stimulation	13	73	0.004792542	0.968672832	0.973878686	7	36	0.002516251	9606	Homo sapiens	Gsto1;Rplp0;Anxa2;Mif;Lmnb1;Serpinb2;Arf5		R-HSA-8950681;R-HSA-8950732;R-HSA-8950173;R-HSA-8950175;R-HSA-8950480;R-HSA-8950322;R-HSA-8950567
R-HSA-381676	Glucagon-like Peptide-1 (GLP1) regulates insulin secretion	8	50	0.003282563	0.968808972	0.973878686	9	12	8.39E-04	9606	Homo sapiens	Gng2;Gnb2;Prkar2b;Gnb4;Kcnc2;Itpr3;Adcy5;Iqgap3		R-HSA-381607;R-HSA-381713;R-HSA-422320;R-HSA-381612;R-HSA-381644;R-HSA-9728664;R-HSA-381704;R-HSA-381707;R-HSA-381706
R-HSA-193648	NRAGE signals death through JNK	11	64	0.004201681	0.968932727	0.973878686	4	7	4.89E-04	9606	Homo sapiens	Ngfr;Tiam1;Fgd4;Rasgrf2;Arhgef6;Arhgef16;Arhgef4;Obscn;Kalrn;Arhgef19;Arhgef9		R-HSA-205115;R-HSA-205039;R-HSA-204958;R-HSA-205132
R-HSA-9027284	Erythropoietin activates RAS	2	19	0.001247374	0.96927861	0.973878686	8	8	5.59E-04	9606	Homo sapiens	Lyn;Hras		R-HSA-9027274;R-HSA-9029149;R-HSA-9029151;R-HSA-9029150;R-HSA-9029155;R-HSA-9024723;R-HSA-9029158;R-HSA-9024726
R-HSA-168927	TICAM1, RIP1-mediated IKK complex recruitment	2	19	0.001247374	0.96927861	0.973878686	3	3	2.10E-04	9606	Homo sapiens	Ripk3;Tlr3		R-HSA-168930;R-HSA-9014343;R-HSA-9014342
R-HSA-193639	p75NTR signals via NF-kB	2	19	0.001247374	0.96927861	0.973878686	12	13	9.09E-04	9606	Homo sapiens	Ngfr;Rela		R-HSA-193665;R-HSA-193686;R-HSA-193703;R-HSA-193684;R-HSA-193691;R-HSA-193656;R-HSA-193641;R-HSA-193705;R-HSA-193694;R-HSA-193647;R-HSA-209566;R-HSA-193695
R-HSA-9673770	Signaling by PDGFRA extracellular domain mutants	2	19	0.001247374	0.96927861	0.973878686	2	7	4.89E-04	9606	Homo sapiens	Stat3;Hras		R-HSA-9672163;R-HSA-9672159
R-HSA-9673767	Signaling by PDGFRA transmembrane, juxtamembrane and kinase domain mutants	2	19	0.001247374	0.96927861	0.973878686	2	7	4.89E-04	9606	Homo sapiens	Stat3;Hras		R-HSA-9672176;R-HSA-9672170
R-HSA-9735871	SARS-CoV-1 targets host intracellular signalling and regulatory pathways	2	19	0.001247374	0.96927861	0.973878686	2	7	4.89E-04	9606	Homo sapiens	Sfn;Serpine1		R-HSA-9737710;R-HSA-9727919
R-HSA-8875360	InlB-mediated entry of Listeria monocytogenes into host cell	2	19	0.001247374	0.96927861	0.973878686	2	8	5.59E-04	9606	Homo sapiens	Sh3kbp1;Eps15		R-HSA-8876262;R-HSA-8876255
R-HSA-427601	Multifunctional anion exchangers	2	19	0.001247374	0.96927861	0.973878686	1	6	4.19E-04	9606	Homo sapiens	Slc26a9;Slc26a7		R-HSA-427570
R-HSA-5654720	PI-3K cascade:FGFR4	3	25	0.001641282	0.970602951	0.973878686	6	7	4.89E-04	9606	Homo sapiens	Klb;Fgf9;Fgfr4		R-HSA-5654662;R-HSA-5654659;R-HSA-5654669;R-HSA-5654717;R-HSA-5654714;R-HSA-5654667
R-HSA-1181150	Signaling by NODAL	3	25	0.001641282	0.970602951	0.973878686	6	12	8.39E-04	9606	Homo sapiens	Acvr1c;Furin;Acvr1b		R-HSA-1181155;R-HSA-1181152;R-HSA-1225894;R-HSA-1181351;R-HSA-1181156;R-HSA-1181355
R-HSA-71288	Creatine metabolism	3	25	0.001641282	0.970602951	0.973878686	3	6	4.19E-04	9606	Homo sapiens	Gatm;Slc6a8;Ckm		R-HSA-71275;R-HSA-200318;R-HSA-200396
R-HSA-77111	Synthesis of Ketone Bodies	3	25	0.001641282	0.970602951	0.973878686	3	8	5.59E-04	9606	Homo sapiens	Acss3;Bdh2;Bdh1		R-HSA-8875071;R-HSA-73912;R-HSA-5696457
R-HSA-9823730	Formation of definitive endoderm	3	25	0.001641282	0.970602951	0.973878686	2	13	9.09E-04	9606	Homo sapiens	Cdh1;Sox15		R-HSA-9823729;R-HSA-9823995
R-HSA-8986944	Transcriptional Regulation by MECP2	19	100	0.006565126	0.970715376	0.973878686	19	77	0.005381981	9606	Homo sapiens	Camk2b;Ncor2;Gprin1;Notch1;Oprm1;Grin1;Pparg;Sgk1;Dll1;Fkbp5;Aurkb;Ptpn4		R-HSA-9022728;R-HSA-9022764;R-HSA-9022734;R-HSA-9017441;R-HSA-9017921;R-HSA-9017954;R-HSA-9017447;R-HSA-9006585;R-HSA-8986939;R-HSA-9021946;R-HSA-9023132;R-HSA-9021948;R-HSA-9006588;R-HSA-9023345;R-HSA-9006992;R-HSA-9022770;R-HSA-9023346;R-HSA-9023348;R-HSA-9023351
R-HSA-392518	Signal amplification	6	41	0.002691702	0.972267716	0.973878686	15	19	0.001328021	9606	Homo sapiens	Gng2;P2ry12;Src;Gnb2;Gnb4;Aamp		R-HSA-418662;R-HSA-417829;R-HSA-392195;R-HSA-428750;R-HSA-428909;R-HSA-428749;R-HSA-392202;R-HSA-428918;R-HSA-9674529;R-HSA-428917;R-HSA-418581;R-HSA-418579;R-HSA-428752;R-HSA-418576;R-HSA-392187
R-HSA-9735869	SARS-CoV-1 modulates host translation machinery	6	41	0.002691702	0.972267716	0.973878686	1	3	2.10E-04	9606	Homo sapiens	Rps14;Rps15;Rps16;Rps9;Rps18;Rps8		R-HSA-9729232
R-HSA-9013508	NOTCH3 Intracellular Domain Regulates Transcription	5	36	0.002363445	0.972525391	0.973878686	21	22	0.001537709	9606	Homo sapiens	Ikzf1;Notch1;Wwc1;Notch3		R-HSA-9021480;R-HSA-9021451;R-HSA-9021450;R-HSA-9018538;R-HSA-9021325;R-HSA-9016751;R-HSA-9018542;R-HSA-9017120;R-HSA-9013568;R-HSA-9021412;R-HSA-9021478;R-HSA-9016861;R-HSA-9014141;R-HSA-9013567;R-HSA-9013631;R-HSA-9021406;R-HSA-9014129;R-HSA-9013488;R-HSA-9016916;R-HSA-9013652;R-HSA-9017398
R-HSA-114452	Activation of BH3-only proteins	5	36	0.002363445	0.972525391	0.973878686	12	19	0.001328021	9606	Homo sapiens	Pmaip1;Sfn;Bbc3		R-HSA-139906;R-HSA-4331331;R-HSA-140214;R-HSA-139914;R-HSA-139899;R-HSA-140216;R-HSA-139913;R-HSA-140217;R-HSA-4331327;R-HSA-4331324;R-HSA-4331340;R-HSA-140221
R-HSA-5686938	Regulation of TLR by endogenous ligand	5	36	0.002363445	0.972525391	0.973878686	3	12	8.39E-04	9606	Homo sapiens	Tlr6;Cd36;S100a9;S100a8;Gsdme		R-HSA-5432849;R-HSA-8869667;R-HSA-6805981
R-HSA-3214842	HDMs demethylate histones	4	31	0.002035189	0.973687229	0.973878686	17	17	0.00118823	9606	Homo sapiens	Hist1h3d;Hist1h4i;Rbp2;Hist1h4j;Hist1h3g;Hist1h4h;Hist1h4k;Hist1h4a;Hist1h4b;Kdm6b		R-HSA-4754187;R-HSA-4754176;R-HSA-5661116;R-HSA-5661114;R-HSA-4754181;R-HSA-5661115;R-HSA-3214912;R-HSA-5661124;R-HSA-5661125;R-HSA-4724284;R-HSA-5661122;R-HSA-5661123;R-HSA-5661120;R-HSA-5661121;R-HSA-4722133;R-HSA-5423117;R-HSA-4724279
R-HSA-5654693	FRS-mediated FGFR1 signaling	4	31	0.002035189	0.973687229	0.973878686	9	9	6.29E-04	9606	Homo sapiens	Fgf5;Fgf9;Hras;Fgf22		R-HSA-5654578;R-HSA-5654575;R-HSA-5654586;R-HSA-5654587;R-HSA-5654571;R-HSA-5654584;R-HSA-5654392;R-HSA-8941623;R-HSA-5654569
R-HSA-5654695	PI-3K cascade:FGFR2	4	31	0.002035189	0.973687229	0.973878686	6	7	4.89E-04	9606	Homo sapiens	Fgf5;Fgf7;Fgf9;Fgf22		R-HSA-5654614;R-HSA-5654612;R-HSA-5654622;R-HSA-5654620;R-HSA-5654701;R-HSA-5654697
R-HSA-5205647	Mitophagy	4	31	0.002035189	0.973687229	0.973878686	8	15	0.001048438	9606	Homo sapiens	Map1lc3a;Tomm40;Src;Mterf3		R-HSA-5205663;R-HSA-5205661;R-HSA-5205673;R-HSA-8948143;R-HSA-8959571;R-HSA-5205682;R-HSA-8959573;R-HSA-5205649
R-HSA-9675143	Diseases of the neuronal system	4	31	0.002035189	0.973687229	0.973878686	5	17	0.00118823	9606	Homo sapiens	Rbp4;Rdh12;Rbp1;Stra6		R-HSA-2471670;R-HSA-2466710;R-HSA-2466861;R-HSA-2466828;R-HSA-2453818
R-HSA-2474795	Diseases associated with visual transduction	4	31	0.002035189	0.973687229	0.973878686	5	17	0.00118823	9606	Homo sapiens	Rbp4;Rdh12;Rbp1;Stra6		R-HSA-2471670;R-HSA-2466710;R-HSA-2466861;R-HSA-2466828;R-HSA-2453818
R-HSA-2453864	Retinoid cycle disease events	4	31	0.002035189	0.973687229	0.973878686	4	16	0.001118334	9606	Homo sapiens	Rbp4;Rdh12;Rbp1;Stra6		R-HSA-2471670;R-HSA-2466710;R-HSA-2466861;R-HSA-2453818
R-HSA-173107	Binding and entry of HIV virion	1	13	8.53E-04	0.973878686	0.973878686	8	8	5.59E-04	9606	Homo sapiens	Cd4		R-HSA-164515;R-HSA-164500;R-HSA-164507;R-HSA-164521;R-HSA-164510;R-HSA-164524;R-HSA-164508;R-HSA-164509
R-HSA-9014325	TICAM1,TRAF6-dependent induction of TAK1 complex	1	13	8.53E-04	0.973878686	0.973878686	6	6	4.19E-04	9606	Homo sapiens	Tlr3		R-HSA-847070;R-HSA-450259;R-HSA-177690;R-HSA-177694;R-HSA-177692;R-HSA-9628444
R-HSA-8875555	MET activates RAP1 and RAC1	1	13	8.53E-04	0.973878686	0.973878686	5	5	3.49E-04	9606	Homo sapiens	Hgf		R-HSA-8875591;R-HSA-8875558;R-HSA-8875540;R-HSA-8875568;R-HSA-8875576
R-HSA-2022923	Dermatan sulfate biosynthesis	1	13	8.53E-04	0.973878686	0.973878686	4	4	2.80E-04	9606	Homo sapiens	Dcn		R-HSA-2022063;R-HSA-2022061;R-HSA-2022052;R-HSA-2022065
R-HSA-9027277	Erythropoietin activates Phospholipase C gamma (PLCG)	1	13	8.53E-04	0.973878686	0.973878686	3	3	2.10E-04	9606	Homo sapiens	Lyn		R-HSA-9027373;R-HSA-9032478;R-HSA-9027425
R-HSA-5140745	WNT5A-dependent internalization of FZD2, FZD5 and ROR2	1	13	8.53E-04	0.973878686	0.973878686	2	2	1.40E-04	9606	Homo sapiens	Fzd5		R-HSA-5140747;R-HSA-5140741
R-HSA-5221030	TET1,2,3 and TDG demethylate DNA	1	13	8.53E-04	0.973878686	0.973878686	3	5	3.49E-04	9606	Homo sapiens	Tet1		R-HSA-5220990;R-HSA-5220952;R-HSA-5221014
R-HSA-140342	Apoptosis induced DNA fragmentation	1	13	8.53E-04	0.973878686	0.973878686	7	12	8.39E-04	9606	Homo sapiens	Dffa		R-HSA-211186;R-HSA-211191;R-HSA-211207;R-HSA-211206;R-HSA-211190;R-HSA-9029667;R-HSA-211224
R-HSA-880009	Interconversion of 2-oxoglutarate and 2-hydroxyglutarate	1	13	8.53E-04	0.973878686	0.973878686	2	4	2.80E-04	9606	Homo sapiens	Adhfe1		R-HSA-880033;R-HSA-880002
R-HSA-380612	Metabolism of serotonin	1	13	8.53E-04	0.973878686	0.973878686	1	2	1.40E-04	9606	Homo sapiens	Maob		R-HSA-141186
R-HSA-9761174	Formation of intermediate mesoderm	1	13	8.53E-04	0.973878686	0.973878686	2	5	3.49E-04	9606	Homo sapiens	Foxc1		R-HSA-9761186;R-HSA-9761166
R-HSA-426048	Arachidonate production from DAG	1	13	8.53E-04	0.973878686	0.973878686	1	3	2.10E-04	9606	Homo sapiens	Mgl2		R-HSA-426043
R-HSA-141334	PAOs oxidise polyamines to amines	1	13	8.53E-04	0.973878686	0.973878686	1	3	2.10E-04	9606	Homo sapiens	Smox		R-HSA-141341
R-HSA-173599	Formation of the active cofactor, UDP-glucuronate	1	13	8.53E-04	0.973878686	0.973878686	1	3	2.10E-04	9606	Homo sapiens	Ugp2		R-HSA-70286
R-HSA-164843	2-LTR circle formation	1	13	8.53E-04	0.973878686	0.973878686	1	3	2.10E-04	9606	Homo sapiens	Hmga1		R-HSA-175174
R-HSA-9683686	Maturation of spike protein	1	13	8.53E-04	0.973878686	0.973878686	2	8	5.59E-04	9606	Homo sapiens	Mogs		R-HSA-9686790;R-HSA-9683663
R-HSA-379397	Enzymatic degradation of dopamine by COMT	1	13	8.53E-04	0.973878686	0.973878686	1	4	2.80E-04	9606	Homo sapiens	Maob		R-HSA-379395
R-HSA-111932	CaMK IV-mediated phosphorylation of CREB	1	13	8.53E-04	0.973878686	0.973878686	3	13	9.09E-04	9606	Homo sapiens	Camk2b		R-HSA-442725;R-HSA-9617583;R-HSA-444792
R-HSA-390666	Serotonin receptors	1	13	8.53E-04	0.973878686	0.973878686	1	6	4.19E-04	9606	Homo sapiens	Htr1d		R-HSA-390929
R-HSA-74749	Signal attenuation	1	13	8.53E-04	0.973878686	0.973878686	1	7	4.89E-04	9606	Homo sapiens	Grb10		R-HSA-110011
R-HSA-975956	Nonsense Mediated Decay (NMD) independent of the Exon Junction Complex (EJC)	19	101	0.006630777	0.973882493	0.973882493	1	1	6.99E-05	9606	Homo sapiens	Rpl7a;Rps14;Rps15;Rps16;Rps9;Rps18;Rps8;Rrp1;Rplp2;Rpl36;Rpl8;Rpl18;Upf1;Rplp0;Rpl11;Rpl13a;Agrn;Rpl3l		R-HSA-927789
R-HSA-5250913	Positive epigenetic regulation of rRNA expression	14	79	0.00518645	0.974233236	0.974233236	6	7	4.89E-04	9606	Homo sapiens	Hist1h2ac;Hist1h2ab;Hist1h2bc;Hist1h2ae;H2afx;Hist1h4k;Cd3eap;Hist1h3d;Mta1;Hist1h4i;Hist1h4j;H2afj;Hist2h2ac;Hist1h3g;Hist1h4h;Hist1h2bk;Hist1h2bj;Hist1h4a;Hist1h4b;Hist1h2bn		R-HSA-427383;R-HSA-5250930;R-HSA-5250947;R-HSA-5250938;R-HSA-427404;R-HSA-427336
R-HSA-5250941	Negative epigenetic regulation of rRNA expression	16	88	0.005777311	0.974459176	0.974459176	8	12	8.39E-04	9606	Homo sapiens	Hist1h2ac;Sap30;Hist1h2ab;Hist1h2bc;Hist1h2ae;H2afx;Hist1h4k;Cd3eap;Hist1h3d;Hist1h4i;Hist1h4j;Bin1;H2afj;Hist2h2ac;Hist1h3g;Hist1h4h;Hist1h2bk;Hist1h2bj;Hist1h4a;Hist1h4b;Hist1h2bn		R-HSA-427366;R-HSA-427527;R-HSA-427409;R-HSA-427514;R-HSA-5227490;R-HSA-433672;R-HSA-427528;R-HSA-427337
R-HSA-156902	Peptide chain elongation	18	97	0.006368172	0.974996432	0.974996432	4	5	3.49E-04	9606	Homo sapiens	Rpl7a;Rps14;Rps15;Rps16;Rps9;Rps18;Rps8;Rrp1;Rplp2;Rpl36;Rpl8;Rpl18;Rplp0;Rpl11;Rpl13a;Agrn;Rpl3l		R-HSA-156915;R-HSA-156912;R-HSA-156923;R-HSA-156907
R-HSA-177929	Signaling by EGFR	10	61	0.004004727	0.975356842	0.975356842	41	49	0.003424897	9606	Homo sapiens	Lig1;Src;Sh3kbp1;Tgfa;Aamp;Eps15;Hras;Hbegf;Epn1		R-HSA-177922;R-HSA-177923;R-HSA-177926;R-HSA-177927;R-HSA-177924;R-HSA-177925;R-HSA-177930;R-HSA-182986;R-HSA-183051;R-HSA-8951490;R-HSA-177934;R-HSA-182990;R-HSA-177935;R-HSA-183055;R-HSA-177933;R-HSA-177938;R-HSA-183058;R-HSA-182994;R-HSA-177939;R-HSA-177936;R-HSA-177937;R-HSA-182993;R-HSA-177942;R-HSA-177943;R-HSA-177941;R-HSA-183002;R-HSA-183067;R-HSA-177944;R-HSA-177945;R-HSA-8867047;R-HSA-2…
R-HSA-450604	KSRP (KHSRP) binds and destabilizes mRNA	2	20	0.001313025	0.975766024	0.975766024	5	5	3.49E-04	9606	Homo sapiens	Khsrp;Mapk11		R-HSA-450422;R-HSA-450499;R-HSA-451152;R-HSA-450592;R-HSA-450620
R-HSA-2142816	Synthesis of (16-20)-hydroxyeicosatetraenoic acids (HETE)	2	20	0.001313025	0.975766024	0.975766024	3	3	2.10E-04	9606	Homo sapiens	Cyp1a1;Cyp1b1		R-HSA-2161795;R-HSA-2161940;R-HSA-2161814
R-HSA-9664420	Killing mechanisms	2	20	0.001313025	0.975766024	0.975766024	7	9	6.29E-04	9606	Homo sapiens	Jun;Dvl1		R-HSA-9673346;R-HSA-9673794;R-HSA-9673296;R-HSA-9673797;R-HSA-9673284;R-HSA-9673288;R-HSA-9673789
R-HSA-9673324	WNT5:FZD7-mediated leishmania damping	2	20	0.001313025	0.975766024	0.975766024	7	9	6.29E-04	9606	Homo sapiens	Jun;Dvl1		R-HSA-9673346;R-HSA-9673794;R-HSA-9673296;R-HSA-9673797;R-HSA-9673284;R-HSA-9673288;R-HSA-9673789
R-HSA-434316	Fatty Acids bound to GPR40 (FFAR1) regulate insulin secretion	2	20	0.001313025	0.975766024	0.975766024	2	6	4.19E-04	9606	Homo sapiens	Plcb3;Plcb1		R-HSA-400023;R-HSA-399998
R-HSA-9758274	Regulation of NF-kappa B signaling	2	20	0.001313025	0.975766024	0.975766024	3	11	7.69E-04	9606	Homo sapiens	Ikbip		R-HSA-9749494;R-HSA-9749487;R-HSA-9749464
R-HSA-6803207	TP53 Regulates Transcription of Caspase Activators and Caspases	2	20	0.001313025	0.975766024	0.975766024	2	17	0.00118823	9606	Homo sapiens	Nlrc4		R-HSA-6801415;R-HSA-6801355
R-HSA-5635838	Activation of SMO	2	20	0.001313025	0.975766024	0.975766024	1	9	6.29E-04	9606	Homo sapiens	Dhh;Cdon		R-HSA-5632668
R-HSA-9020591	Interleukin-12 signaling	15	84	0.005514706	0.975874056	0.975874056	18	56	0.003914168	9606	Homo sapiens	Vamp7;Gsto1;Rplp0;Anxa2;Mif;Il31ra;Lmnb1;Serpinb2;Arf5		R-HSA-8950057;R-HSA-8950347;R-HSA-8950732;R-HSA-8981093;R-HSA-8950757;R-HSA-8952807;R-HSA-8950567;R-HSA-8950681;R-HSA-447252;R-HSA-8950173;R-HSA-8950175;R-HSA-8950480;R-HSA-8950448;R-HSA-8950128;R-HSA-8950354;R-HSA-8950322;R-HSA-447226;R-HSA-8950423
R-HSA-6802957	Oncogenic MAPK signaling	17	93	0.006105567	0.976180372	0.976180372	41	46	0.003215209	9606	Homo sapiens	Vasp;Src;Cnksr1;Ksr2;Lmna;Camk2b;Map2k2;Pebp1;Dusp7;Map3k11;Dusp6;Vcl;Actg1;Hras;Iqgap3;Dusp8		R-HSA-6802919;R-HSA-9656211;R-HSA-6802918;R-HSA-9656209;R-HSA-9652816;R-HSA-9651280;R-HSA-6802916;R-HSA-9656215;R-HSA-6802915;R-HSA-6802914;R-HSA-6803234;R-HSA-9656214;R-HSA-6803233;R-HSA-9656213;R-HSA-6802912;R-HSA-9656212;R-HSA-6802927;R-HSA-6802926;R-HSA-6802925;R-HSA-6802924;R-HSA-6802922;R-HSA-6802921;R-HSA-6803240;R-HSA-6802935;R-HSA-6802934;R-HSA-6802933;R-HSA-8936731;R-HSA-6802932;R-HSA-9…
R-HSA-69186	Lagging Strand Synthesis	3	26	0.001706933	0.976238259	0.976238259	8	11	7.69E-04	9606	Homo sapiens	Pold1;Fen1;Lig1		R-HSA-69152;R-HSA-69074;R-HSA-69173;R-HSA-69140;R-HSA-69127;R-HSA-69142;R-HSA-69144;R-HSA-69116
R-HSA-196836	Vitamin C (ascorbate) metabolism	3	26	0.001706933	0.976238259	0.976238259	2	9	6.29E-04	9606	Homo sapiens	Gsto1;Slc2a1		R-HSA-198818;R-HSA-198813
R-HSA-9772572	Early SARS-CoV-2 Infection Events	11	66	0.004332983	0.976534375	0.976534375	7	74	0.005172293	9606	Homo sapiens	Sdc4;Gpc1;Sdc2;Sdc1;Gpc3;Furin;Gpc2;Tmprss2;Agrn;Gpc6;Chmp6		R-HSA-9694579;R-HSA-9694661;R-HSA-9681514;R-HSA-9698265;R-HSA-9699007;R-HSA-9697423;R-HSA-9698988
R-HSA-9633012	Response of EIF2AK4 (GCN2) to amino acid deficiency	22	115	0.007549895	0.976625168	0.976625168	10	16	0.001118334	9606	Homo sapiens	Rpl7a;Rps14;Rps15;Rps16;Rps9;Rps18;Rps8;Rrp1;Rplp2;Rpl36;Trib3;Rpl8;Cebpb;Rpl18;Rplp0;Rpl11;Rpl13a;Agrn;Rpl3l		R-HSA-9633008;R-HSA-9635936;R-HSA-9635927;R-HSA-1791118;R-HSA-9635915;R-HSA-9635912;R-HSA-9633742;R-HSA-9635918;R-HSA-9634669;R-HSA-9633005
R-HSA-187687	Signalling to ERKs	6	42	0.002757353	0.976676231	0.976676231	12	32	0.002236667	9606	Homo sapiens	Mapk13;Map2k2;Src;Klhl21;Hras;Mapk11		R-HSA-171026;R-HSA-171011;R-HSA-5686071;R-HSA-167056;R-HSA-170986;R-HSA-9610154;R-HSA-167019;R-HSA-187688;R-HSA-9610152;R-HSA-9610153;R-HSA-170991;R-HSA-9610156
R-HSA-156842	Eukaryotic Translation Elongation	19	102	0.006696429	0.976740651	0.976740651	5	9	6.29E-04	9606	Homo sapiens	Eef1a2;Rpl7a;Rps14;Rps15;Rps16;Rps9;Rps18;Rps8;Rrp1;Rplp2;Rpl36;Rpl8;Rpl18;Rplp0;Rpl11;Rpl13a;Agrn;Rpl3l		R-HSA-156915;R-HSA-156912;R-HSA-156923;R-HSA-156907;R-HSA-156909
R-HSA-202433	Generation of second messenger molecules	7	47	0.003085609	0.976760956	0.976760956	9	17	0.00118823	9606	Homo sapiens	Vasp;H2-Eb1;Cd4;Fam83f;Igsf3;Spns1;H2-Aa		R-HSA-202241;R-HSA-202375;R-HSA-202325;R-HSA-202245;R-HSA-202331;R-HSA-202248;R-HSA-202216;R-HSA-213407;R-HSA-430201
R-HSA-182971	EGFR downregulation	5	37	0.002429097	0.977132699	0.977132699	18	22	0.001537709	9606	Homo sapiens	Sh3kbp1;Tgfa;Eps15;Hbegf;Epn1		R-HSA-8867047;R-HSA-183072;R-HSA-8867044;R-HSA-8867041;R-HSA-182986;R-HSA-183051;R-HSA-8951490;R-HSA-182990;R-HSA-183055;R-HSA-183084;R-HSA-183058;R-HSA-182994;R-HSA-183089;R-HSA-182993;R-HSA-183002;R-HSA-183067;R-HSA-182969;R-HSA-183036
R-HSA-5694530	Cargo concentration in the ER	5	37	0.002429097	0.977132699	0.977132699	7	12	8.39E-04	9606	Homo sapiens	F8;Col7a1;Tgfa;Cpz;F5		R-HSA-5694436;R-HSA-5694435;R-HSA-5694431;R-HSA-5694428;R-HSA-5694445;R-HSA-5694522;R-HSA-5694427
R-HSA-9703465	Signaling by FLT3 fusion proteins	4	32	0.00210084	0.978391947	0.978391947	13	18	0.001258125	9606	Homo sapiens	Myo18a;Cdkn1a;Hras		R-HSA-9703440;R-HSA-9703441;R-HSA-9703442;R-HSA-9698043;R-HSA-9698041;R-HSA-9703430;R-HSA-9703437;R-HSA-9703438;R-HSA-9703439;R-HSA-9703432;R-HSA-9703433;R-HSA-9703434;R-HSA-9703435
R-HSA-400042	Adrenaline,noradrenaline inhibits insulin secretion	4	32	0.00210084	0.978391947	0.978391947	4	6	4.19E-04	9606	Homo sapiens	Gng2;Gnb2;Gnb4;Adcy5		R-HSA-400037;R-HSA-400097;R-HSA-400046;R-HSA-400092
R-HSA-3371497	HSP90 chaperone cycle for steroid hormone receptors (SHR) in the presence of ligand	13	76	0.004989496	0.978966253	0.978966253	20	22	0.001537709	9606	Homo sapiens	Nr3c2;Ar;Tubb3;Tubb2b;Tuba1c;Dnajb1;Tuba4a;Hspa1b;Hspa1a;Pgr;Hspa2;Fkbp5		R-HSA-9726580;R-HSA-9706837;R-HSA-5618099;R-HSA-5618098;R-HSA-9725885;R-HSA-9726621;R-HSA-9725855;R-HSA-5618110;R-HSA-5618105;R-HSA-5618073;R-HSA-3371422;R-HSA-5618107;R-HSA-5618085;R-HSA-9705925;R-HSA-9705926;R-HSA-3371590;R-HSA-5618080;R-HSA-5618093;R-HSA-9726509;R-HSA-3371503
R-HSA-9662360	Sensory processing of sound by inner hair cells of the cochlea	13	76	0.004989496	0.978966253	0.978966253	3	7	4.89E-04	9606	Homo sapiens	Ush1g;Whrn;Kcnmb1;Fscn2;Eps8l2;Myh9;Otof;Ezr;Pls1;Pcdh15;Actg1;Tprn;Ripor2		R-HSA-9667761;R-HSA-9662096;R-HSA-9659380
R-HSA-5619507	Activation of HOX genes during differentiation	22	116	0.007615546	0.97907861	0.97907861	32	43	0.003005522	9606	Homo sapiens	Hist1h2ac;Hist1h2ab;Hist1h2ae;H2afx;Ajuba;Hist1h3d;Pcgf2;Hist1h3g;Rara;Hist1h2bk;Hist1h2bj;Hist1h2bn;Hist1h2bc;Jun;Egr2;Rarg;Irx4;Hoxb4;Hist1h4k;Hist1h4i;Hist1h4j;H2afj;Hist2h2ac;Hist1h4h;Hist1h4a;Hist1h4b		R-HSA-5617877;R-HSA-5617492;R-HSA-5617431;R-HSA-5621010;R-HSA-5617874;R-HSA-6810159;R-HSA-6810158;R-HSA-5617887;R-HSA-5617881;R-HSA-5617862;R-HSA-6810161;R-HSA-5617859;R-HSA-5617484;R-HSA-5617676;R-HSA-5693644;R-HSA-5617486;R-HSA-5617672;R-HSA-5617483;R-HSA-5617867;R-HSA-5621002;R-HSA-5617866;R-HSA-5617462;R-HSA-5617650;R-HSA-5617661;R-HSA-5617471;R-HSA-5617445;R-HSA-5617452;R-HSA-5617454;R-HSA-6…
R-HSA-5617472	Activation of anterior HOX genes in hindbrain development during early embryogenesis	22	116	0.007615546	0.97907861	0.97907861	32	43	0.003005522	9606	Homo sapiens	Hist1h2ac;Hist1h2ab;Hist1h2ae;H2afx;Ajuba;Hist1h3d;Pcgf2;Hist1h3g;Rara;Hist1h2bk;Hist1h2bj;Hist1h2bn;Hist1h2bc;Jun;Egr2;Rarg;Irx4;Hoxb4;Hist1h4k;Hist1h4i;Hist1h4j;H2afj;Hist2h2ac;Hist1h4h;Hist1h4a;Hist1h4b		R-HSA-5617877;R-HSA-5617492;R-HSA-5617431;R-HSA-5621010;R-HSA-5617874;R-HSA-6810159;R-HSA-6810158;R-HSA-5617887;R-HSA-5617881;R-HSA-5617862;R-HSA-6810161;R-HSA-5617859;R-HSA-5617484;R-HSA-5617676;R-HSA-5693644;R-HSA-5617486;R-HSA-5617672;R-HSA-5617483;R-HSA-5617867;R-HSA-5621002;R-HSA-5617866;R-HSA-5617462;R-HSA-5617650;R-HSA-5617661;R-HSA-5617471;R-HSA-5617445;R-HSA-5617452;R-HSA-5617454;R-HSA-6…
R-HSA-5467340	AXIN missense mutants destabilize the destruction complex	1	14	9.19E-04	0.980268077	0.980268077	1	1	6.99E-05	9606	Homo sapiens	Axin1		R-HSA-4839734
R-HSA-5619044	Defective SLC6A19 causes Hartnup disorder (HND)	1	14	9.19E-04	0.980268077	0.980268077	1	1	6.99E-05	9606	Homo sapiens	Slc6a19		R-HSA-5659734
R-HSA-5467348	Truncations of AMER1 destabilize the destruction complex	1	14	9.19E-04	0.980268077	0.980268077	1	1	6.99E-05	9606	Homo sapiens	Axin1		R-HSA-4839746
R-HSA-5467337	APC truncation mutants have impaired AXIN binding	1	14	9.19E-04	0.980268077	0.980268077	1	1	6.99E-05	9606	Homo sapiens	Axin1		R-HSA-4791278
R-HSA-5659735	Defective SLC6A19 causes Hartnup disorder (HND)	1	14	9.19E-04	0.980268077	0.980268077	1	1	6.99E-05	9606	Homo sapiens	Slc6a19		R-HSA-5659734
R-HSA-9013973	TICAM1-dependent activation of IRF3/IRF7	1	14	9.19E-04	0.980268077	0.980268077	7	9	6.29E-04	9606	Homo sapiens	Tlr3		R-HSA-9013992;R-HSA-9013979;R-HSA-9013978;R-HSA-9013985;R-HSA-9013986;R-HSA-9013990;R-HSA-9013974
R-HSA-4839744	Signaling by APC mutants	1	14	9.19E-04	0.980268077	0.980268077	1	2	1.40E-04	9606	Homo sapiens	Axin1		R-HSA-4791278
R-HSA-177135	Conjugation of benzoate with glycine	1	14	9.19E-04	0.980268077	0.980268077	1	2	1.40E-04	9606	Homo sapiens	Glyat		R-HSA-159566
R-HSA-77108	Utilization of Ketone Bodies	1	14	9.19E-04	0.980268077	0.980268077	1	3	2.10E-04	9606	Homo sapiens	Bdh1		R-HSA-73920
R-HSA-70370	Galactose catabolism	1	14	9.19E-04	0.980268077	0.980268077	1	4	2.80E-04	9606	Homo sapiens	Gale		R-HSA-70369
R-HSA-6787450	tRNA modification in the mitochondrion	1	14	9.19E-04	0.980268077	0.980268077	1	7	4.89E-04	9606	Homo sapiens	Pus1		R-HSA-6787566
R-HSA-432720	Lysosome Vesicle Biogenesis	6	43	0.002823004	0.980427109	0.980427109	5	8	5.59E-04	9606	Homo sapiens	Vamp7;Ap1m2;Ap1s2;Ap1s1;Arf5		R-HSA-432706;R-HSA-432707;R-HSA-432688;R-HSA-5333658;R-HSA-432712
R-HSA-168643	Nucleotide-binding domain, leucine rich repeat containing receptor (NLR) signaling pathways	12	72	0.004726891	0.980643791	0.980643791	29	46	0.003215209	9606	Homo sapiens	P2rx7;Txn1;Mapk13;Aim2;Nfkb2;Bcl2l1;Nlrc4;Hmox1;Nod2;Aamp;Rela;Mapk11		R-HSA-844620;R-HSA-741386;R-HSA-688136;R-HSA-877198;R-HSA-688137;R-HSA-844617;R-HSA-844618;R-HSA-622415;R-HSA-844619;R-HSA-1247960;R-HSA-1250264;R-HSA-877187;R-HSA-874079;R-HSA-9676160;R-HSA-9603905;R-HSA-688985;R-HSA-168405;R-HSA-741395;R-HSA-168412;R-HSA-706479;R-HSA-741411;R-HSA-874084;R-HSA-877158;R-HSA-879201;R-HSA-1250272;R-HSA-877178;R-HSA-708349;R-HSA-168184;R-HSA-1250280
R-HSA-450302	activated TAK1 mediates p38 MAPK activation	3	27	0.001772584	0.980835689	0.980835689	5	5	3.49E-04	9606	Homo sapiens	Map2k3;Nod2;Mapk11		R-HSA-450257;R-HSA-450222;R-HSA-450333;R-HSA-450346;R-HSA-450296
R-HSA-5696397	Gap-filling DNA repair synthesis and ligation in GG-NER	3	27	0.001772584	0.980835689	0.980835689	2	2	1.40E-04	9606	Homo sapiens	Pold1;Lig1;Xrcc1		R-HSA-5690997;R-HSA-5691001
R-HSA-9617324	Negative regulation of NMDA receptor-mediated neuronal transmission	3	27	0.001772584	0.980835689	0.980835689	2	4	2.80E-04	9606	Homo sapiens	Camk2b;Scrib;Grin1		R-HSA-9619449;R-HSA-9617326
R-HSA-175474	Assembly Of The HIV Virion	3	27	0.001772584	0.980835689	0.980835689	3	16	0.001118334	9606	Homo sapiens	Vps37b;Vps37c;Furin		R-HSA-171288;R-HSA-3149434;R-HSA-184269
R-HSA-189085	Digestion of dietary carbohydrate	3	27	0.001772584	0.980835689	0.980835689	2	13	9.09E-04	9606	Homo sapiens	Amy1		R-HSA-188979;R-HSA-191114
R-HSA-5083632	Defective C1GALT1C1 causes TNPS	2	21	0.001378676	0.980918261	0.980918261	1	1	6.99E-05	9606	Homo sapiens	Mucl1;C1galt1c1		R-HSA-6785524
R-HSA-77595	Processing of Intronless Pre-mRNAs	2	21	0.001378676	0.980918261	0.980918261	3	5	3.49E-04	9606	Homo sapiens	Papolb;Pabpn1		R-HSA-77591;R-HSA-77593;R-HSA-77592
R-HSA-1483148	Synthesis of PG	2	21	0.001378676	0.980918261	0.980918261	2	5	3.49E-04	9606	Homo sapiens	Pgs1;Pld4		R-HSA-1483142;R-HSA-1482939
R-HSA-196783	Coenzyme A biosynthesis	2	21	0.001378676	0.980918261	0.980918261	1	7	4.89E-04	9606	Homo sapiens	Pank3;Fbl		R-HSA-199203
R-HSA-1538133	G0 and Early G1	5	38	0.002494748	0.981010192	0.981010192	26	27	0.001887188	9606	Homo sapiens	Ccne1;Myc;E2f2;Mybl2		R-HSA-1362261;R-HSA-8964492;R-HSA-1227670;R-HSA-1227671;R-HSA-8961934;R-HSA-8961665;R-HSA-8964482;R-HSA-8964550;R-HSA-8964561;R-HSA-8964498;R-HSA-8961619;R-HSA-8964567;R-HSA-8964588;R-HSA-8964525;R-HSA-1363314;R-HSA-8978926;R-HSA-8964513;R-HSA-8964580;R-HSA-1363303;R-HSA-8964475;R-HSA-8964465;R-HSA-1363311;R-HSA-8964531;R-HSA-188345;R-HSA-1363306;R-HSA-8964471
R-HSA-4791275	Signaling by WNT in cancer	5	38	0.002494748	0.981010192	0.981010192	12	16	0.001118334	9606	Homo sapiens	Fzd5;Porcn;Axin1;Lrp5		R-HSA-5339713;R-HSA-5340560;R-HSA-4827388;R-HSA-4791278;R-HSA-4839635;R-HSA-5340587;R-HSA-5251562;R-HSA-4839746;R-HSA-4839634;R-HSA-5339711;R-HSA-4839638;R-HSA-4839734
R-HSA-69190	DNA strand elongation	5	38	0.002494748	0.981010192	0.981010192	10	15	0.001048438	9606	Homo sapiens	Pold1;Fen1;Lig1;Fosb;Mcm5		R-HSA-69152;R-HSA-69074;R-HSA-69173;R-HSA-69140;R-HSA-69127;R-HSA-69142;R-HSA-69144;R-HSA-176942;R-HSA-69116;R-HSA-169468
R-HSA-1980145	Signaling by NOTCH2	5	38	0.002494748	0.981010192	0.981010192	7	20	0.001397917	9606	Homo sapiens	Aph1a;Jag2;Jag1;Dll1;Neurl1a		R-HSA-1980061;R-HSA-2974731;R-HSA-1980056;R-HSA-157640;R-HSA-2172172;R-HSA-1980048;R-HSA-157629
R-HSA-9824272	Somitogenesis	10	63	0.004136029	0.981679227	0.981679227	11	19	0.001328021	9606	Homo sapiens	Psmb5;Psmc5;Hes7;Psmd3;Notch1;Psmc3;Dll1		R-HSA-9824181;R-HSA-9824196;R-HSA-9824182;R-HSA-9825555;R-HSA-9824268;R-HSA-9824236;R-HSA-9824222;R-HSA-9824216;R-HSA-9825275;R-HSA-9824219;R-HSA-9824266
R-HSA-68867	Assembly of the pre-replicative complex	21	113	0.007418592	0.982064196	0.982064196	10	23	0.001607605	9606	Homo sapiens	Hist1h2ac;Hist1h2ab;Psmc5;Ube2s;Hist1h2ae;H2afx;Psmc3;Hist1h3d;Ube2c;Cdh1;Hist1h3g;Hist1h2bk;Hist1h2bj;Hist1h2bn;Psmb5;Hist1h2bc;Cdt1;Psmd3;Hist1h4k;Hist1h4i;Hist1h4j;H2afj;Hist2h2ac;Hist1h4h;Mcm5;Hist1h4a;Hist1h4b		R-HSA-9749253;R-HSA-9749350;R-HSA-9749286;R-HSA-9749351;R-HSA-68825;R-HSA-68712;R-HSA-9749197;R-HSA-9749320;R-HSA-9757256;R-HSA-9749098
R-HSA-202427	Phosphorylation of CD3 and TCR zeta chains	4	33	0.002166492	0.9822951	0.9822951	5	7	4.89E-04	9606	Homo sapiens	Ptprc;H2-Eb1;Cd4;H2-Aa		R-HSA-202291;R-HSA-202214;R-HSA-202165;R-HSA-202233;R-HSA-8852200
R-HSA-8866652	Synthesis of active ubiquitin: roles of E1 and E2 enzymes	4	33	0.002166492	0.9822951	0.9822951	6	16	0.001118334	9606	Homo sapiens	Ube2s;Ube2c;Uba6;Cdc34		R-HSA-8852130;R-HSA-8865090;R-HSA-8852129;R-HSA-8852127;R-HSA-8865050;R-HSA-8865098
R-HSA-6803204	TP53 Regulates Transcription of Genes Involved in Cytochrome C Release	4	33	0.002166492	0.9822951	0.9822951	4	25	0.001747396	9606	Homo sapiens	Pmaip1;Bbc3		R-HSA-4331331;R-HSA-140214;R-HSA-139913;R-HSA-4331340
R-HSA-156590	Glutathione conjugation	11	68	0.004464286	0.982405943	0.982405943	4	14	9.79E-04	9606	Homo sapiens	Gstz1;Ggt6;Gsto1;Gstp1;Mgst2;Mgst1;Thrsp;Ggt1;Oplah;Gstm6		R-HSA-176054;R-HSA-8943279;R-HSA-176059;R-HSA-1247935
R-HSA-76005	Response to elevated platelet cytosolic Ca2+	29	148	0.009716387	0.982961153	0.982961153	4	14	9.79E-04	9606	Homo sapiens	Srgn;Serping1;Mmrn1;Ppbp;Maged2;Qsox1;Aldoa;Clu;Tgfb2;Pdgfb;Endod1;Selenop;Hgf;Tagln2;Timp1;F13a1;Igf1;F5;F8;Islr;Sparc;Pcyox1l;Actn1;Tuba4a;Serpine1;Actn4;Cd36;Thbs1;Vcl		R-HSA-481044;R-HSA-482772;R-HSA-481009;R-HSA-481007
R-HSA-6802952	Signaling by BRAF and RAF1 fusions	12	73	0.004792542	0.983191815	0.983191815	5	5	3.49E-04	9606	Homo sapiens	Lmna;Camk2b;Map2k2;Src;Cnksr1;Pebp1;Ksr2;Vcl;Actg1;Hras;Iqgap3		R-HSA-6802935;R-HSA-6802934;R-HSA-6802933;R-HSA-6802932;R-HSA-6802927
R-HSA-5423646	Aflatoxin activation and detoxification	7	49	0.003216912	0.983390411	0.983390411	5	18	0.001258125	9606	Homo sapiens	Ggt6;Ehhadh;Dpep1;Mgst2;Mgst1;Ggt1		R-HSA-5433072;R-HSA-5423664;R-HSA-5423653;R-HSA-5433067;R-HSA-156526
R-HSA-9660826	Purinergic signaling in leishmaniasis infection	8	54	0.003545168	0.983480877	0.983480877	10	23	0.001607605	9606	Homo sapiens	P2rx7;Txn1;Il1b;Nfkb2;C3ar1;Hmox1;Rela		R-HSA-444647;R-HSA-1250272;R-HSA-9603905;R-HSA-449058;R-HSA-9660822;R-HSA-9665524;R-HSA-9665515;R-HSA-448703;R-HSA-1250280;R-HSA-1250264
R-HSA-9664424	Cell recruitment (pro-inflammatory response)	8	54	0.003545168	0.983480877	0.983480877	10	23	0.001607605	9606	Homo sapiens	P2rx7;Txn1;Il1b;Nfkb2;C3ar1;Hmox1;Rela		R-HSA-444647;R-HSA-1250272;R-HSA-9603905;R-HSA-449058;R-HSA-9660822;R-HSA-9665524;R-HSA-9665515;R-HSA-448703;R-HSA-1250280;R-HSA-1250264
R-HSA-390466	Chaperonin-mediated protein folding	17	96	0.006302521	0.983555418	0.983555418	15	19	0.001328021	9606	Homo sapiens	Pfdn6;Tubb3;Ccne1;Tubb2b;Pfdn2;Tuba1c;Skiv2l;Gng2;Gnb2;Fbxw9;Sphk1;Gnb4;Tuba4a;Stat3;Sik1;Rgs7		R-HSA-6814119;R-HSA-390470;R-HSA-8850529;R-HSA-389954;R-HSA-8850560;R-HSA-391266;R-HSA-6814124;R-HSA-389961;R-HSA-8850539;R-HSA-6814121;R-HSA-6814120;R-HSA-6814418;R-HSA-389970;R-HSA-8850527;R-HSA-389980
R-HSA-438064	Post NMDA receptor activation events	17	96	0.006302521	0.983555418	0.983555418	16	39	0.002725938	9606	Homo sapiens	Tubb3;Tubb2b;Src;Prkar2b;Erbb4;Tuba1c;Nrg1;Rps6ka3;Rasgrf2;Camk2b;Tuba4a;Scrib;Grin1;Hras		R-HSA-442724;R-HSA-442725;R-HSA-9619542;R-HSA-8951727;R-HSA-9612085;R-HSA-442732;R-HSA-9618750;R-HSA-442760;R-HSA-445367;R-HSA-9619843;R-HSA-9029434;R-HSA-111925;R-HSA-442739;R-HSA-9620004;R-HSA-9617583;R-HSA-444792
R-HSA-447115	Interleukin-12 family signaling	17	96	0.006302521	0.983555418	0.983555418	37	114	0.007968127	9606	Homo sapiens	Vamp7;Gsto1;Rplp0;Stat3;Anxa2;Mif;Il31ra;Crlf1;Lmnb1;Serpinb2;Arf5		R-HSA-8950731;R-HSA-8950347;R-HSA-8950732;R-HSA-8950733;R-HSA-8984014;R-HSA-8950724;R-HSA-8950681;R-HSA-447252;R-HSA-8950364;R-HSA-8950173;R-HSA-8950175;R-HSA-8950480;R-HSA-8950354;R-HSA-8984021;R-HSA-447130;R-HSA-8950485;R-HSA-8984023;R-HSA-8950423;R-HSA-8950504;R-HSA-8950441;R-HSA-8950057;R-HSA-8952749;R-HSA-8981093;R-HSA-8950757;R-HSA-8952807;R-HSA-8950567;R-HSA-8950780;R-HSA-8950269;R-HSA-895…
R-HSA-9659379	Sensory processing of sound	15	87	0.00571166	0.983627441	0.983627441	8	13	9.09E-04	9606	Homo sapiens	Ush1g;Whrn;Kcnmb1;Fscn2;Eps8l2;Chrna10;Kcnn2;Myh9;Otof;Ezr;Pls1;Pcdh15;Actg1;Tprn;Ripor2		R-HSA-9663363;R-HSA-9667809;R-HSA-9667761;R-HSA-9662096;R-HSA-9659380;R-HSA-9663785;R-HSA-9663752;R-HSA-9663736
R-HSA-375276	Peptide ligand-binding receptors	42	203	0.013327206	0.9836339	0.9836339	36	83	0.005801356	9606	Homo sapiens	Cxcl11;Prokr1;Cxcr2;Npy1r;Nmur2;Ppbp;Bdkrb2;Ece1;Bdkrb1;Apln;Mc2r;Ccl11;Cxcl9;Ccl8;Xk;Tbc1d30;Npy;Agtr1a;C3ar1;Ccr8;Ccr6;Cxcl1;Cxcl2;Ccr3;Cxcl5;Oxtr;Edn2;Xcr1;Cckbr;Npy4r;Agtr2;Pcdh1;Sstr3;Ccl20;Oprm1;F2rl1;Rxfp1		R-HSA-9731924;R-HSA-373061;R-HSA-9615249;R-HSA-8876868;R-HSA-374337;R-HSA-981832;R-HSA-374787;R-HSA-8862733;R-HSA-964800;R-HSA-389463;R-HSA-388503;R-HSA-9667456;R-HSA-443986;R-HSA-5694082;R-HSA-373073;R-HSA-388560;R-HSA-444691;R-HSA-374173;R-HSA-373087;R-HSA-373791;R-HSA-373339;R-HSA-374298;R-HSA-3296301;R-HSA-8851352;R-HSA-444838;R-HSA-444647;R-HSA-374758;R-HSA-9615348;R-HSA-374248;R-HSA-373813;…
R-HSA-3906995	Diseases associated with O-glycosylation of proteins	13	78	0.005120798	0.984008288	0.984008288	6	9	6.29E-04	9606	Homo sapiens	Adamts1;Adamts4;Adamts2;Adamts9;Cfp;Adamts19;Spon2;Mucl1;Notch1;Notch3;Thbs1;C1galt1c1;Pomgnt1		R-HSA-6785524;R-HSA-5096537;R-HSA-5096538;R-HSA-5096532;R-HSA-6785565;R-HSA-5617096
R-HSA-109606	Intrinsic Pathway for Apoptosis	10	64	0.004201681	0.984246886	0.984246886	18	63	0.004403439	9606	Homo sapiens	Pmaip1;Bcl2l1;Stat3;C1qbp;Sfn;Gsdme;Bbc3		R-HSA-139906;R-HSA-4331331;R-HSA-508163;R-HSA-508162;R-HSA-139914;R-HSA-139913;R-HSA-9645694;R-HSA-114284;R-HSA-6790025;R-HSA-4331340;R-HSA-9645692;R-HSA-140214;R-HSA-139899;R-HSA-140216;R-HSA-140217;R-HSA-4331327;R-HSA-4331324;R-HSA-140221
R-HSA-5654689	PI-3K cascade:FGFR1	3	28	0.001838235	0.984575631	0.984575631	6	7	4.89E-04	9606	Homo sapiens	Fgf5;Fgf9;Fgf22		R-HSA-5654692;R-HSA-5654596;R-HSA-5654594;R-HSA-5654690;R-HSA-5654592;R-HSA-5654591
R-HSA-2173788	Downregulation of TGF-beta receptor signaling	3	28	0.001838235	0.984575631	0.984575631	19	28	0.001957084	9606	Homo sapiens	Ppp1r15a;Stub1;Smad7		R-HSA-178178;R-HSA-2176417;R-HSA-2176416;R-HSA-2128994;R-HSA-178208;R-HSA-2167876;R-HSA-178215;R-HSA-178218;R-HSA-173483;R-HSA-2187368;R-HSA-173512;R-HSA-2167917;R-HSA-2187375;R-HSA-178189;R-HSA-2167924;R-HSA-2169046;R-HSA-2179291;R-HSA-2169050;R-HSA-2179293
R-HSA-400451	Free fatty acids regulate insulin secretion	3	28	0.001838235	0.984575631	0.984575631	3	8	5.59E-04	9606	Homo sapiens	Plcb3;Cd36;Plcb1		R-HSA-400023;R-HSA-399998;R-HSA-434381
R-HSA-879518	Transport of organic anions	3	28	0.001838235	0.984575631	0.984575631	3	9	6.29E-04	9606	Homo sapiens	Slco4a1;Slco2b1;Slco4c1		R-HSA-879562;R-HSA-879594;R-HSA-879575
R-HSA-189200	Cellular hexose transport	3	28	0.001838235	0.984575631	0.984575631	5	18	0.001258125	9606	Homo sapiens	Slc5a9;Slc2a1;Slc5a1		R-HSA-5339524;R-HSA-429567;R-HSA-450092;R-HSA-429613;R-HSA-450088
R-HSA-8852276	The role of GTSE1 in G2/M progression after G2 checkpoint	14	83	0.005449055	0.984834789	0.984834789	10	10	6.99E-04	9606	Homo sapiens	Psmb5;Ccnb2;Psmc5;Plk1;Psmd3;Tubb3;Tubb2b;Tuba1c;Psmc3;Tuba4a;Cdkn1a;Gtse1		R-HSA-8852324;R-HSA-8852354;R-HSA-8852306;R-HSA-8852337;R-HSA-8852351;R-HSA-8852317;R-HSA-8852331;R-HSA-8852362;R-HSA-8852298;R-HSA-8852280
R-HSA-174437	Removal of the Flap Intermediate from the C-strand	2	22	0.001444328	0.98500028	0.98500028	4	4	2.80E-04	9606	Homo sapiens	Pold1;Fen1		R-HSA-174451;R-HSA-174441;R-HSA-174446;R-HSA-174445
R-HSA-372708	p130Cas linkage to MAPK signaling for integrins	2	22	0.001444328	0.98500028	0.98500028	3	3	2.10E-04	9606	Homo sapiens	Src;Bcar1		R-HSA-372693;R-HSA-372705;R-HSA-372697
R-HSA-6783984	Glycine degradation	1	15	9.85E-04	0.98509487	0.98509487	3	3	2.10E-04	9606	Homo sapiens	Ppl		R-HSA-5694018;R-HSA-5693967;R-HSA-5693977
R-HSA-5339716	Signaling by GSK3beta mutants	1	15	9.85E-04	0.98509487	0.98509487	1	1	6.99E-05	9606	Homo sapiens	Axin1		R-HSA-5339713
R-HSA-162592	Integration of provirus	1	15	9.85E-04	0.98509487	0.98509487	10	14	9.79E-04	9606	Homo sapiens	Hmga1		R-HSA-175250;R-HSA-164514;R-HSA-8951690;R-HSA-175174;R-HSA-175108;R-HSA-164522;R-HSA-173115;R-HSA-162590;R-HSA-164845;R-HSA-175117
R-HSA-3000497	Scavenging by Class H Receptors	1	15	9.85E-04	0.98509487	0.98509487	2	4	2.80E-04	9606	Homo sapiens	Sparc		R-HSA-2247513;R-HSA-2197770
R-HSA-4839748	Signaling by AMER1 mutants	1	15	9.85E-04	0.98509487	0.98509487	1	2	1.40E-04	9606	Homo sapiens	Axin1		R-HSA-4839746
R-HSA-9623433	NR1H2 & NR1H3 regulate gene expression to control bile acid homeostasis	1	15	9.85E-04	0.98509487	0.98509487	2	6	4.19E-04	9606	Homo sapiens	Ncor2		R-HSA-9029517;R-HSA-9029566
R-HSA-180689	APOBEC3G mediated resistance to HIV-1 infection	1	15	9.85E-04	0.98509487	0.98509487	1	3	2.10E-04	9606	Homo sapiens	Hmga1		R-HSA-180630
R-HSA-168330	Viral RNP Complexes in the Host Cell Nucleus	1	15	9.85E-04	0.98509487	0.98509487	1	3	2.10E-04	9606	Homo sapiens	Hspa1a		R-HSA-192746
R-HSA-9758881	Uptake of dietary cobalamins into enterocytes	1	15	9.85E-04	0.98509487	0.98509487	2	7	4.89E-04	9606	Homo sapiens	Cubn		R-HSA-3000137;R-HSA-3000103
R-HSA-5358493	Synthesis of diphthamide-EEF2	1	15	9.85E-04	0.98509487	0.98509487	1	4	2.80E-04	9606	Homo sapiens	Dph2		R-HSA-5358494
R-HSA-159740	Gamma-carboxylation of protein precursors	1	15	9.85E-04	0.98509487	0.98509487	1	9	6.29E-04	9606	Homo sapiens	F7		R-HSA-159761
R-HSA-8940973	RUNX2 regulates osteoblast differentiation	4	34	0.002232143	0.985523998	0.985523998	6	24	0.001677501	9606	Homo sapiens	Ar;Col1a1;Src		R-HSA-8985627;R-HSA-8937820;R-HSA-8985644;R-HSA-8877918;R-HSA-8877902;R-HSA-8937844
R-HSA-1483191	Synthesis of PC	8	55	0.003610819	0.985977606	0.985977606	10	18	0.001258125	9606	Homo sapiens	Mfsd2a;Bche;Stard10;Pcyt2;Chpt1;Lpin3;Pctp;Phospho1		R-HSA-1483159;R-HSA-372519;R-HSA-8865637;R-HSA-8873923;R-HSA-8873794;R-HSA-1483203;R-HSA-1482973;R-HSA-8873834;R-HSA-8873929;R-HSA-1483081
R-HSA-991365	Activation of GABAB receptors	7	50	0.003282563	0.986000302	0.986000302	8	8	5.59E-04	9606	Homo sapiens	Gng2;Gnb2;Kcnj12;Gnb4;Kcnj9;Kcnj16;Adcy5		R-HSA-170674;R-HSA-1013020;R-HSA-170666;R-HSA-1013013;R-HSA-392206;R-HSA-1013012;R-HSA-170686;R-HSA-170671
R-HSA-977444	GABA B receptor activation	7	50	0.003282563	0.986000302	0.986000302	8	9	6.29E-04	9606	Homo sapiens	Gng2;Gnb2;Kcnj12;Gnb4;Kcnj9;Kcnj16;Adcy5		R-HSA-170674;R-HSA-1013020;R-HSA-170666;R-HSA-1013013;R-HSA-392206;R-HSA-1013012;R-HSA-170686;R-HSA-170671
R-HSA-391251	Protein folding	18	102	0.006696429	0.986394288	0.986394288	24	28	0.001957084	9606	Homo sapiens	Pfdn6;Tubb3;Ccne1;Tubb2b;Pfdn2;Tuba1c;Skiv2l;Tbcb;Gng2;Gnb2;Fbxw9;Sphk1;Gnb4;Tuba4a;Stat3;Sik1;Rgs7		R-HSA-6814119;R-HSA-389956;R-HSA-390470;R-HSA-389955;R-HSA-8850529;R-HSA-389954;R-HSA-8850560;R-HSA-391266;R-HSA-389964;R-HSA-6814124;R-HSA-389961;R-HSA-8850539;R-HSA-389963;R-HSA-6814121;R-HSA-6814120;R-HSA-389972;R-HSA-389974;R-HSA-389969;R-HSA-6814418;R-HSA-389970;R-HSA-8850527;R-HSA-389980;R-HSA-389976;R-HSA-389978
R-HSA-1483166	Synthesis of PA	10	65	0.004267332	0.986478807	0.986478807	6	17	0.00118823	9606	Homo sapiens	Liph;Pla2g2d;Pla2g2f;Ddhd1;Gpat3;Lpcat4;Agpat3;Agpat1		R-HSA-1482656;R-HSA-1602446;R-HSA-1482604;R-HSA-6792445;R-HSA-75885;R-HSA-6786650
R-HSA-2672351	Stimuli-sensing channels	22	120	0.007878151	0.98674423	0.98674423	12	33	0.002306563	9606	Homo sapiens	Ryr2;Ryr1;Trpm1;Scnn1a;Wwp1;Scnn1b;Wnk4;Ano8;Trpm3;Ano3;Trpm6;Trdn;Catsper4;NA;Ripk3;Trpc1;Wnk2;Stom;Trpv3;Nalcn;Sgk1;Best2		R-HSA-2744361;R-HSA-2730664;R-HSA-9701141;R-HSA-8863494;R-HSA-2682349;R-HSA-2672334;R-HSA-2855020;R-HSA-3295579;R-HSA-2685505;R-HSA-2752067;R-HSA-9701055;R-HSA-2684901
R-HSA-73854	RNA Polymerase I Promoter Clearance	14	84	0.005514706	0.986769582	0.986769582	7	10	6.99E-04	9606	Homo sapiens	Hist1h2ac;Hist1h2ab;Hist1h2bc;Hist1h2ae;H2afx;Hist1h4k;Cd3eap;Hist1h3d;Mta1;Hist1h4i;Hist1h4j;H2afj;Hist2h2ac;Hist1h3g;Hist1h4h;Hist1h2bk;Hist1h2bj;Hist1h4a;Hist1h4b;Hist1h2bn		R-HSA-73718;R-HSA-73865;R-HSA-73769;R-HSA-73739;R-HSA-74986;R-HSA-73757;R-HSA-73758
R-HSA-163359	Glucagon signaling in metabolic regulation	5	40	0.00262605	0.986987387	0.986987387	5	6	4.19E-04	9606	Homo sapiens	Gng2;Gnb2;Prkar2b;Gnb4;Adcy5		R-HSA-163617;R-HSA-825631;R-HSA-111925;R-HSA-164377;R-HSA-381704
R-HSA-114508	Effects of PIP2 hydrolysis	5	40	0.00262605	0.986987387	0.986987387	4	9	6.29E-04	9606	Homo sapiens	Dgkz;Dgkk;Mgl2;Dgkb;Itpr3		R-HSA-426240;R-HSA-139941;R-HSA-139854;R-HSA-426043
R-HSA-6806667	Metabolism of fat-soluble vitamins	15	89	0.005842962	0.987453012	0.987453012	19	34	0.002376459	9606	Homo sapiens	Sdc4;Sdc2;Lpl;Plb1;Rbp4;Rbp2;Gpc1;Rbp1;Sdc1;Gpc3;Gpc2;Apoc4;Apoe;Agrn;Gpc6		R-HSA-2404134;R-HSA-2404135;R-HSA-975629;R-HSA-975594;R-HSA-2404131;R-HSA-2404140;R-HSA-2404142;R-HSA-2395784;R-HSA-2423785;R-HSA-2399913;R-HSA-2404137;R-HSA-2429643;R-HSA-2855259;R-HSA-2404144;R-HSA-975608;R-HSA-2424254;R-HSA-2395768;R-HSA-975633;R-HSA-2855252
R-HSA-74182	Ketone body metabolism	3	29	0.001903887	0.987609913	0.987609913	4	11	7.69E-04	9606	Homo sapiens	Acss3;Bdh2;Bdh1		R-HSA-73920;R-HSA-8875071;R-HSA-73912;R-HSA-5696457
R-HSA-5620924	Intraflagellar transport	8	56	0.003676471	0.988119171	0.988119171	9	12	8.39E-04	9606	Homo sapiens	Ift43;Tctex1d2;Tubb3;Tubb2b;Ttc30b;Tuba1c;Tuba4a		R-HSA-5624949;R-HSA-5617829;R-HSA-5617825;R-HSA-5625424;R-HSA-5625426;R-HSA-5625421;R-HSA-5617820;R-HSA-5624952;R-HSA-5625416
R-HSA-8963899	Plasma lipoprotein remodeling	8	56	0.003676471	0.988119171	0.988119171	14	31	0.002166772	9606	Homo sapiens	Lipg;Creb3l3;Apoc4;Lpl;Furin;Apoe;Abcg1;Angptl3		R-HSA-174690;R-HSA-6784676;R-HSA-266082;R-HSA-174757;R-HSA-6784622;R-HSA-8856525;R-HSA-6784620;R-HSA-8980228;R-HSA-8857928;R-HSA-6784648;R-HSA-174739;R-HSA-6784628;R-HSA-6784861;R-HSA-266303
R-HSA-9674555	Signaling by CSF3 (G-CSF)	4	35	0.002297794	0.988187927	0.988187927	21	21	0.001467813	9606	Homo sapiens	Lyn;Socs3;Stat3		R-HSA-9705461;R-HSA-9674546;R-HSA-9677585;R-HSA-9674550;R-HSA-9705458;R-HSA-9705726;R-HSA-9674808;R-HSA-9705465;R-HSA-9674558;R-HSA-9705466;R-HSA-9705467;R-HSA-9674563;R-HSA-9674562;R-HSA-9674816;R-HSA-9674567;R-HSA-9676071;R-HSA-9705729;R-HSA-9677579;R-HSA-9674542;R-HSA-9707977;R-HSA-9705738
R-HSA-9759475	Regulation of CDH11 Expression and Function	4	35	0.002297794	0.988187927	0.988187927	11	28	0.001957084	9606	Homo sapiens	Zeb2;Jup;Cdh24;Hoxc8		R-HSA-9833671;R-HSA-9760965;R-HSA-9760641;R-HSA-9761025;R-HSA-9760402;R-HSA-9761027;R-HSA-9761452;R-HSA-9761421;R-HSA-9760399;R-HSA-9833674;R-HSA-9833672
R-HSA-5654733	Negative regulation of FGFR4 signaling	4	35	0.002297794	0.988187927	0.988187927	4	14	9.79E-04	9606	Homo sapiens	Klb;Src;Fgf9;Fgfr4		R-HSA-5654566;R-HSA-5654734;R-HSA-5654684;R-HSA-1295609
R-HSA-9818027	NFE2L2 regulating anti-oxidant/detoxification enzymes	4	35	0.002297794	0.988187927	0.988187927	4	24	0.001677501	9606	Homo sapiens	Slc7a11;Hmox1		R-HSA-9761815;R-HSA-9761841;R-HSA-9759137;R-HSA-9759176
R-HSA-432722	Golgi Associated Vesicle Biogenesis	9	61	0.004004727	0.9881998	0.9881998	6	7	4.89E-04	9606	Homo sapiens	Vamp7;Ap1m2;Tbc1d8b;Ap1s2;Ap1s1;Hip1r;Rgl2;Arf5		R-HSA-421831;R-HSA-429815;R-HSA-421836;R-HSA-434362;R-HSA-421835;R-HSA-421833
R-HSA-1638074	Keratan sulfate/keratin metabolism	7	51	0.003348214	0.988222778	0.988222778	10	16	0.001118334	9606	Homo sapiens	Acan;Lum;St3gal1;Omd;Ogn;B3gnt2;Kera		R-HSA-2046239;R-HSA-2046175;R-HSA-2046222;R-HSA-2046285;R-HSA-2025724;R-HSA-2046298;R-HSA-2025723;R-HSA-2046265;R-HSA-1793217;R-HSA-2046180
R-HSA-75876	Synthesis of very long-chain fatty acyl-CoAs	7	51	0.003348214	0.988222778	0.988222778	7	12	8.39E-04	9606	Homo sapiens	Elovl3;Elovl4;Acsbg1;Slc27a3;Elovl6;Elovl7;Hacd4		R-HSA-8875077;R-HSA-5695957;R-HSA-548814;R-HSA-548830;R-HSA-548815;R-HSA-548800;R-HSA-5676637
R-HSA-9665348	Signaling by ERBB2 ECD mutants	2	23	0.001509979	0.988227314	0.988227314	15	15	0.001048438	9606	Homo sapiens	Erbb2;Hras		R-HSA-9665407;R-HSA-9665406;R-HSA-9665405;R-HSA-9665404;R-HSA-9665411;R-HSA-9665410;R-HSA-9665409;R-HSA-9665408;R-HSA-9665415;R-HSA-9665413;R-HSA-9665412;R-HSA-9665417;R-HSA-9665416;R-HSA-9665389;R-HSA-9665388
R-HSA-163210	Formation of ATP by chemiosmotic coupling	2	23	0.001509979	0.988227314	0.988227314	3	3	2.10E-04	9606	Homo sapiens	Atp5d;Atp5a1		R-HSA-164834;R-HSA-164832;R-HSA-164840
R-HSA-164378	PKA activation in glucagon signalling	2	23	0.001509979	0.988227314	0.988227314	2	2	1.40E-04	9606	Homo sapiens	Prkar2b;Adcy5		R-HSA-111925;R-HSA-164377
R-HSA-163615	PKA activation	2	23	0.001509979	0.988227314	0.988227314	3	4	2.80E-04	9606	Homo sapiens	Prkar2b;Adcy5		R-HSA-111925;R-HSA-8951727;R-HSA-111930
R-HSA-1839117	Signaling by cytosolic FGFR1 fusion mutants	2	23	0.001509979	0.988227314	0.988227314	7	14	9.79E-04	9606	Homo sapiens	Myo18a;Stat3		R-HSA-1839039;R-HSA-1839080;R-HSA-1839065;R-HSA-1839078;R-HSA-1888198;R-HSA-1839031;R-HSA-1839091
R-HSA-111471	Apoptotic factor-mediated response	2	23	0.001509979	0.988227314	0.988227314	3	28	0.001957084	9606	Homo sapiens	C1qbp;Gsdme		R-HSA-9645694;R-HSA-114284;R-HSA-9645692
R-HSA-72613	Eukaryotic Translation Initiation	24	130	0.008534664	0.988469272	0.988469272	16	21	0.001467813	9606	Homo sapiens	Rpl7a;Rps14;Rps15;Rps16;Rps9;Rps18;Rps8;Rrp1;Rplp2;Eif3f;Rpl36;Eif3g;Eif4h;Rpl8;Rpl18;Eif4b;Eif3d;Rplp0;Rpl11;Eif4a2;Rpl13a;Agrn;Rpl3l		R-HSA-72673;R-HSA-72672;R-HSA-156832;R-HSA-72676;R-HSA-72647;R-HSA-72619;R-HSA-156808;R-HSA-72621;R-HSA-72691;R-HSA-156823;R-HSA-72631;R-HSA-156826;R-HSA-72697;R-HSA-72635;R-HSA-157849;R-HSA-72671
R-HSA-72737	Cap-dependent Translation Initiation	24	130	0.008534664	0.988469272	0.988469272	13	18	0.001258125	9606	Homo sapiens	Rpl7a;Rps14;Rps15;Rps16;Rps9;Rps18;Rps8;Rrp1;Rplp2;Eif3f;Rpl36;Eif3g;Eif4h;Rpl8;Rpl18;Eif4b;Eif3d;Rplp0;Rpl11;Eif4a2;Rpl13a;Agrn;Rpl3l		R-HSA-72673;R-HSA-72672;R-HSA-72676;R-HSA-72647;R-HSA-72619;R-HSA-156808;R-HSA-72621;R-HSA-72691;R-HSA-72631;R-HSA-72697;R-HSA-72635;R-HSA-157849;R-HSA-72671
R-HSA-9024446	NR1H2 and NR1H3-mediated signaling	14	85	0.005580357	0.988475137	0.988475137	17	60	0.004193751	9606	Homo sapiens	Ncor2;Apoc4;Plin1;Apoe;Pck1;Abcg1;Angptl3		R-HSA-9024361;R-HSA-9608048;R-HSA-9029517;R-HSA-9028524;R-HSA-9035279;R-HSA-9024334;R-HSA-9605051;R-HSA-9031522;R-HSA-9024386;R-HSA-9031527;R-HSA-9035143;R-HSA-9024326;R-HSA-9031512;R-HSA-9608039;R-HSA-9029566;R-HSA-9657775;R-HSA-9657836
R-HSA-373755	Semaphorin interactions	11	71	0.004661239	0.988725522	0.988725522	19	41	0.00286573	9606	Homo sapiens	Ptprc;Sema4d;Dpysl5;Sema7a;Erbb2;Limk2;Myh9;Myh14;Plxnb1;Cdk5r1;Plxnc1		R-HSA-400677;R-HSA-416546;R-HSA-434990;R-HSA-419087;R-HSA-416559;R-HSA-399951;R-HSA-416588;R-HSA-434989;R-HSA-400682;R-HSA-399946;R-HSA-399947;R-HSA-399944;R-HSA-373748;R-HSA-373750;R-HSA-416562;R-HSA-416594;R-HSA-373746;R-HSA-419646;R-HSA-419197
R-HSA-209543	p75NTR recruits signalling complexes	1	16	0.00105042	0.988741147	0.988741147	9	9	6.29E-04	9606	Homo sapiens	Ngfr		R-HSA-193665;R-HSA-193686;R-HSA-193684;R-HSA-193656;R-HSA-193641;R-HSA-193694;R-HSA-209566;R-HSA-193695;R-HSA-193647
R-HSA-4839743	Signaling by CTNNB1 phospho-site mutants	1	16	0.00105042	0.988741147	0.988741147	4	4	2.80E-04	9606	Homo sapiens	Axin1		R-HSA-4827388;R-HSA-4839635;R-HSA-4839634;R-HSA-4839638
R-HSA-5358749	CTNNB1 S37 mutants aren't phosphorylated	1	16	0.00105042	0.988741147	0.988741147	1	1	6.99E-05	9606	Homo sapiens	Axin1		R-HSA-4839635
R-HSA-5358752	CTNNB1 T41 mutants aren't phosphorylated	1	16	0.00105042	0.988741147	0.988741147	1	1	6.99E-05	9606	Homo sapiens	Axin1		R-HSA-4839638
R-HSA-5358751	CTNNB1 S45 mutants aren't phosphorylated	1	16	0.00105042	0.988741147	0.988741147	1	1	6.99E-05	9606	Homo sapiens	Axin1		R-HSA-4827388
R-HSA-5358747	CTNNB1 S33 mutants aren't phosphorylated	1	16	0.00105042	0.988741147	0.988741147	1	1	6.99E-05	9606	Homo sapiens	Axin1		R-HSA-4839634
R-HSA-879415	Advanced glycosylation endproduct receptor signaling	1	16	0.00105042	0.988741147	0.988741147	2	4	2.80E-04	9606	Homo sapiens	Bcam		R-HSA-879411;R-HSA-879362
R-HSA-177128	Conjugation of salicylate with glycine	1	16	0.00105042	0.988741147	0.988741147	1	2	1.40E-04	9606	Homo sapiens	Glyat		R-HSA-159574
R-HSA-8983432	Interleukin-15 signaling	1	16	0.00105042	0.988741147	0.988741147	5	17	0.00118823	9606	Homo sapiens	Stat3		R-HSA-8983371;R-HSA-8983373;R-HSA-8983374;R-HSA-8983379;R-HSA-8983378
R-HSA-8951936	RUNX3 regulates p14-ARF	1	16	0.00105042	0.988741147	0.988741147	2	8	5.59E-04	9606	Homo sapiens	Runx1		R-HSA-8952081;R-HSA-8952101
R-HSA-69091	Polymerase switching	1	16	0.00105042	0.988741147	0.988741147	1	4	2.80E-04	9606	Homo sapiens	Pold1		R-HSA-69074
R-HSA-380615	Serotonin clearance from the synaptic cleft	1	16	0.00105042	0.988741147	0.988741147	1	4	2.80E-04	9606	Homo sapiens	Maob		R-HSA-141186
R-HSA-418890	Role of second messengers in netrin-1 signaling	1	16	0.00105042	0.988741147	0.988741147	1	4	2.80E-04	9606	Homo sapiens	Trpc1		R-HSA-622390
R-HSA-69109	Leading Strand Synthesis	1	16	0.00105042	0.988741147	0.988741147	1	4	2.80E-04	9606	Homo sapiens	Pold1		R-HSA-69074
R-HSA-877312	Regulation of IFNG signaling	1	16	0.00105042	0.988741147	0.988741147	1	4	2.80E-04	9606	Homo sapiens	Socs3		R-HSA-877269
R-HSA-9005895	Pervasive developmental disorders	1	16	0.00105042	0.988741147	0.988741147	1	5	3.49E-04	9606	Homo sapiens	Ncor2		R-HSA-9005585
R-HSA-9005891	Loss of function of MECP2 in Rett syndrome	1	16	0.00105042	0.988741147	0.988741147	1	5	3.49E-04	9606	Homo sapiens	Ncor2		R-HSA-9005585
R-HSA-9697154	Disorders of Nervous System Development	1	16	0.00105042	0.988741147	0.988741147	1	5	3.49E-04	9606	Homo sapiens	Ncor2		R-HSA-9005585
R-HSA-9675151	Disorders of Developmental Biology	1	16	0.00105042	0.988741147	0.988741147	1	5	3.49E-04	9606	Homo sapiens	Ncor2		R-HSA-9005585
R-HSA-1247673	Erythrocytes take up oxygen and release carbon dioxide	1	16	0.00105042	0.988741147	0.988741147	1	6	4.19E-04	9606	Homo sapiens	Slc4a1		R-HSA-1247665
R-HSA-351200	Interconversion of polyamines	1	16	0.00105042	0.988741147	0.988741147	1	7	4.89E-04	9606	Homo sapiens	Smox		R-HSA-141341
R-HSA-5687613	Diseases associated with surfactant metabolism	1	16	0.00105042	0.988741147	0.988741147	1	7	4.89E-04	9606	Homo sapiens	Slc34a2		R-HSA-5687585
R-HSA-8984722	Interleukin-35 Signalling	1	16	0.00105042	0.988741147	0.988741147	3	26	0.001817292	9606	Homo sapiens	Stat3		R-HSA-8984014;R-HSA-8984021;R-HSA-8984023
R-HSA-9617629	Regulation of FOXO transcriptional activity by acetylation	1	16	0.00105042	0.988741147	0.988741147	1	9	6.29E-04	9606	Homo sapiens	Txn1		R-HSA-9617735
R-HSA-9026286	Biosynthesis of DPAn-3-derived protectins and resolvins	1	16	0.00105042	0.988741147	0.988741147	1	9	6.29E-04	9606	Homo sapiens	Alox15		R-HSA-9026003
R-HSA-5673000	RAF activation	5	41	0.002691702	0.989260615	0.989260615	4	12	8.39E-04	9606	Homo sapiens	Camk2b;Map2k2;Src;Map3k11;Hras		R-HSA-5672966;R-HSA-5672950;R-HSA-9653108;R-HSA-5672969
R-HSA-5654727	Negative regulation of FGFR2 signaling	5	41	0.002691702	0.989260615	0.989260615	4	14	9.79E-04	9606	Homo sapiens	Fgf5;Fgf7;Src;Fgf9;Fgf22		R-HSA-5654677;R-HSA-5654562;R-HSA-1295609;R-HSA-5654729
R-HSA-381038	XBP1(S) activates chaperone genes	16	95	0.00623687	0.989606393	0.989606393	8	47	0.003285105	9606	Homo sapiens	Lmna;Extl1;Extl2;Fkbp14;Klhdc3;Zbtb17;Kdelr3;Dnajb9		R-HSA-8953336;R-HSA-1791114;R-HSA-1791177;R-HSA-1791128;R-HSA-8953356;R-HSA-1791123;R-HSA-1791186;R-HSA-1791124
R-HSA-2122947	NOTCH1 Intracellular Domain Regulates Transcription	8	57	0.003742122	0.98995189	0.98995189	17	18	0.001258125	9606	Homo sapiens	Tle3;Hdac5;Ncor2;Notch1;Myc;Ccnc;Hdac9		R-HSA-4396371;R-HSA-1980078;R-HSA-1980047;R-HSA-1912396;R-HSA-1852623;R-HSA-1912393;R-HSA-1912394;R-HSA-4396347;R-HSA-4396379;R-HSA-1912388;R-HSA-1912391;R-HSA-9667657;R-HSA-1912359;R-HSA-1912385;R-HSA-1980067;R-HSA-4396382;R-HSA-1980065
R-HSA-73864	RNA Polymerase I Transcription	14	86	0.005646008	0.98997585	0.98997585	10	14	9.79E-04	9606	Homo sapiens	Hist1h2ac;Hist1h2ab;Hist1h2bc;Hist1h2ae;H2afx;Hist1h4k;Cd3eap;Hist1h3d;Mta1;Hist1h4i;Hist1h4j;H2afj;Hist2h2ac;Hist1h3g;Hist1h4h;Hist1h2bk;Hist1h2bj;Hist1h4a;Hist1h4b;Hist1h2bn		R-HSA-74993;R-HSA-74992;R-HSA-74994;R-HSA-73718;R-HSA-73865;R-HSA-73769;R-HSA-73739;R-HSA-74986;R-HSA-73757;R-HSA-73758
R-HSA-202430	Translocation of ZAP-70 to Immunological synapse	3	30	0.001969538	0.990065568	0.990065568	4	4	2.80E-04	9606	Homo sapiens	H2-Eb1;Cd4;H2-Aa		R-HSA-8855381;R-HSA-202168;R-HSA-202344;R-HSA-202174
R-HSA-75067	Processing of Capped Intronless Pre-mRNA	3	30	0.001969538	0.990065568	0.990065568	7	10	6.99E-04	9606	Homo sapiens	Papolb;Pabpn1;Snrpb		R-HSA-77585;R-HSA-77586;R-HSA-77591;R-HSA-77593;R-HSA-77592;R-HSA-111437;R-HSA-111438
R-HSA-933542	TRAF6 mediated NF-kB activation	3	30	0.001969538	0.990065568	0.990065568	2	4	2.80E-04	9606	Homo sapiens	Bcam;Nfkb2;Rela		R-HSA-168166;R-HSA-168140
R-HSA-5669034	TNFs bind their physiological receptors	3	30	0.001969538	0.990065568	0.990065568	3	13	9.09E-04	9606	Homo sapiens	Tnfsf13b;Tnfrsf9;Tnfsf18		R-HSA-5676607;R-HSA-8858475;R-HSA-5675947
R-HSA-8963898	Plasma lipoprotein assembly	3	30	0.001969538	0.990065568	0.990065568	2	19	0.001328021	9606	Homo sapiens	Apoc4;Apoe		R-HSA-174660;R-HSA-8866321
R-HSA-5693565	Recruitment and ATM-mediated phosphorylation of repair and signaling proteins at DNA double strand breaks	10	67	0.004398634	0.99009017	0.99009017	30	39	0.002725938	9606	Homo sapiens	Hist1h2bc;Eya2;H2afx;Hist1h4k;Pias4;Ubxn1;Hist1h4i;Hist1h4j;Hist1h4h;Hist1h2bk;Hist1h2bj;Hist1h4a;Hist1h4b;Hist1h2bn		R-HSA-5683735;R-HSA-5682967;R-HSA-69891;R-HSA-5682965;R-HSA-5683986;R-HSA-5682588;R-HSA-5682586;R-HSA-5683930;R-HSA-5683801;R-HSA-5682629;R-HSA-5683077;R-HSA-5693583;R-HSA-5683405;R-HSA-5682992;R-HSA-5693566;R-HSA-5683967;R-HSA-5683964;R-HSA-5683384;R-HSA-5683385;R-HSA-5682598;R-HSA-5682983;R-HSA-5693602;R-HSA-5693536;R-HSA-5683425;R-HSA-5682607;R-HSA-5682863;R-HSA-5693551;R-HSA-5693549;R-HSA-568…
R-HSA-2172127	DAP12 interactions	7	52	0.003413866	0.990110861	0.990110861	22	33	0.002306563	9606	Homo sapiens	Klrk1;Fam83f;Clec5a;Btk;Klrd1;B2m;Hras		R-HSA-2424484;R-HSA-2424485;R-HSA-2424486;R-HSA-2424487;R-HSA-2424480;R-HSA-2424481;R-HSA-2424482;R-HSA-210309;R-HSA-2395439;R-HSA-2395412;R-HSA-210289;R-HSA-2272753;R-HSA-210295;R-HSA-2396561;R-HSA-2396594;R-HSA-2424476;R-HSA-2424477;R-HSA-2272795;R-HSA-2396606;R-HSA-210271;R-HSA-2395801;R-HSA-2172126
R-HSA-5654716	Downstream signaling of activated FGFR4	4	36	0.002363445	0.99038016	0.99038016	22	23	0.001607605	9606	Homo sapiens	Klb;Fgf9;Fgfr4;Hras		R-HSA-5654422;R-HSA-5654423;R-HSA-5654418;R-HSA-5654163;R-HSA-8941613;R-HSA-5654655;R-HSA-5654428;R-HSA-5654653;R-HSA-5654717;R-HSA-5654426;R-HSA-5654714;R-HSA-5654651;R-HSA-5654169;R-HSA-5654425;R-HSA-5654662;R-HSA-5654151;R-HSA-5654663;R-HSA-5654658;R-HSA-5654659;R-HSA-5654669;R-HSA-5654667;R-HSA-5654664
R-HSA-456926	Thrombin signalling through proteinase activated receptors (PARs)	4	36	0.002363445	0.99038016	0.99038016	11	16	0.001118334	9606	Homo sapiens	Gng2;Src;Gnb2;Gnb4		R-HSA-396996;R-HSA-418163;R-HSA-397891;R-HSA-418176;R-HSA-418158;R-HSA-114552;R-HSA-396941;R-HSA-418170;R-HSA-397835;R-HSA-418200;R-HSA-114558
R-HSA-196757	Metabolism of folate and pterines	6	47	0.003085609	0.990489446	0.990489446	9	31	0.002166772	9606	Homo sapiens	Mthfd1l;Shmt2;Slc19a1;Gadd45b;Slc41a1;Folr2		R-HSA-8942344;R-HSA-5696839;R-HSA-200676;R-HSA-6801456;R-HSA-200651;R-HSA-200735;R-HSA-8940134;R-HSA-200652;R-HSA-5694137
R-HSA-937041	IKK complex recruitment mediated by RIP1	2	24	0.00157563	0.990773345	0.990773345	3	3	2.10E-04	9606	Homo sapiens	Ripk3;Ticam2		R-HSA-168915;R-HSA-168921;R-HSA-937029
R-HSA-9013418	RHOBTB2 GTPase cycle	2	24	0.00157563	0.990773345	0.990773345	1	2	1.40E-04	9606	Homo sapiens	Actn1;Actg1		R-HSA-9018787
R-HSA-9018896	Biosynthesis of E-series 18(S)-resolvins	2	24	0.00157563	0.990773345	0.990773345	2	9	6.29E-04	9606	Homo sapiens	Hpgd;Alox15		R-HSA-9023968;R-HSA-9020610
R-HSA-5654687	Downstream signaling of activated FGFR1	5	42	0.002757353	0.991153526	0.991153526	23	24	0.001677501	9606	Homo sapiens	Fgf5;Flrt1;Fgf9;Hras;Fgf22		R-HSA-5654582;R-HSA-5654167;R-HSA-5654165;R-HSA-5654578;R-HSA-5654591;R-HSA-5654586;R-HSA-5654587;R-HSA-5654584;R-HSA-5654392;R-HSA-5654692;R-HSA-5654596;R-HSA-5654597;R-HSA-5654149;R-HSA-5654594;R-HSA-5654690;R-HSA-5656064;R-HSA-5654592;R-HSA-5654575;R-HSA-5654573;R-HSA-5654571;R-HSA-5654600;R-HSA-8941623;R-HSA-5654569
R-HSA-5654696	Downstream signaling of activated FGFR2	5	42	0.002757353	0.991153526	0.991153526	22	23	0.001607605	9606	Homo sapiens	Fgf5;Fgf7;Fgf9;Hras;Fgf22		R-HSA-5654614;R-HSA-5654615;R-HSA-5654612;R-HSA-5654608;R-HSA-5654622;R-HSA-5654399;R-HSA-5654620;R-HSA-5654397;R-HSA-5654618;R-HSA-5654406;R-HSA-5654407;R-HSA-5654404;R-HSA-5654402;R-HSA-5654147;R-HSA-5654607;R-HSA-5654159;R-HSA-8941618;R-HSA-5654701;R-HSA-5654605;R-HSA-5654157;R-HSA-5654603;R-HSA-5654697
R-HSA-6811436	COPI-independent Golgi-to-ER retrograde traffic	9	63	0.004136029	0.991470667	0.991470667	4	7	4.89E-04	9606	Homo sapiens	Tubb3;Tubb2b;Tuba1c;Tuba4a;Bicd2;Bicd1;Galnt2;Agpat3		R-HSA-8849350;R-HSA-8849348;R-HSA-8849345;R-HSA-8849353
R-HSA-8877330	RUNX1 and FOXP3 control the development of regulatory T lymphocytes (Tregs)	1	17	0.001116071	0.991495584	0.991495584	20	20	0.001397917	9606	Homo sapiens	Runx1		R-HSA-8877414;R-HSA-8939082;R-HSA-8877348;R-HSA-8877345;R-HSA-8877391;R-HSA-8877485;R-HSA-8877421;R-HSA-8865547;R-HSA-8865546;R-HSA-8877385;R-HSA-8877192;R-HSA-8877493;R-HSA-8877396;R-HSA-8877490;R-HSA-8877360;R-HSA-8939088;R-HSA-8877404;R-HSA-8877338;R-HSA-8877369;R-HSA-9006422
R-HSA-170660	Adenylate cyclase activating pathway	1	17	0.001116071	0.991495584	0.991495584	4	4	2.80E-04	9606	Homo sapiens	Adcy5		R-HSA-170672;R-HSA-170676;R-HSA-170677;R-HSA-170685
R-HSA-168288	Fusion of the Influenza Virion to the Host Cell Endosome	1	17	0.001116071	0.991495584	0.991495584	3	3	2.10E-04	9606	Homo sapiens	NA		R-HSA-168306;R-HSA-168324;R-HSA-168312
R-HSA-168303	Packaging of Eight RNA Segments	1	17	0.001116071	0.991495584	0.991495584	1	2	1.40E-04	9606	Homo sapiens	NA		R-HSA-195926
R-HSA-6811555	PI5P Regulates TP53 Acetylation	1	17	0.001116071	0.991495584	0.991495584	3	8	5.59E-04	9606	Homo sapiens	Pip4k2a		R-HSA-6811522;R-HSA-8877692;R-HSA-8877691
R-HSA-442720	CREB1 phosphorylation through the activation of Adenylate Cyclase	1	17	0.001116071	0.991495584	0.991495584	2	6	4.19E-04	9606	Homo sapiens	Prkar2b		R-HSA-111925;R-HSA-8951727
R-HSA-170968	Frs2-mediated activation	1	17	0.001116071	0.991495584	0.991495584	4	13	9.09E-04	9606	Homo sapiens	Map2k2		R-HSA-9610154;R-HSA-9610152;R-HSA-9610153;R-HSA-9610156
R-HSA-1222449	Mtb iron assimilation by chelation	1	17	0.001116071	0.991495584	0.991495584	3	10	6.99E-04	9606	Homo sapiens	Has2		R-HSA-1222641;R-HSA-8951549;R-HSA-8951552
R-HSA-9735804	Diseases of nucleotide metabolism	1	17	0.001116071	0.991495584	0.991495584	1	5	3.49E-04	9606	Homo sapiens	Aprt		R-HSA-9734193
R-HSA-196843	Vitamin B2 (riboflavin) metabolism	1	17	0.001116071	0.991495584	0.991495584	1	5	3.49E-04	9606	Homo sapiens	Slc52a3		R-HSA-3165230
R-HSA-9033807	ABO blood group biosynthesis	1	17	0.001116071	0.991495584	0.991495584	1	7	4.89E-04	9606	Homo sapiens	Fut1		R-HSA-9033949
R-HSA-6804759	Regulation of TP53 Activity through Association with Co-factors	1	17	0.001116071	0.991495584	0.991495584	1	11	7.69E-04	9606	Homo sapiens	Ppp1r13l		R-HSA-6799761
R-HSA-9013148	CDC42 GTPase cycle	30	159	0.01043855	0.991585206	0.991585206	4	6	4.19E-04	9606	Homo sapiens	Arhgap26;Tiam1;Vangl1;Arhgef6;Srgap3;Arhgef4;Arhgap29;Arhgap27;Arhgef9;Fgd4;Arhgef16;Arhgdig;Pak6;Scrib;Arhgef19;Iqgap2;Pak4;Iqgap3;Prex2;Jup;Dock10;Dock11;Cdc42ep4;Plekhg3;Rasgrf2;Stom;Arhgap40;Map3k11;Arhgap20		R-HSA-9013161;R-HSA-9013157;R-HSA-9013159;R-HSA-9013158
R-HSA-432040	Vasopressin regulates renal water homeostasis via Aquaporins	7	53	0.003479517	0.991711209	0.991711209	9	15	0.001048438	9606	Homo sapiens	Gng2;Myo5b;Gnb2;Prkar2b;Gnb4;Aqp3;Adcy5		R-HSA-163617;R-HSA-111925;R-HSA-445714;R-HSA-432195;R-HSA-422320;R-HSA-8951727;R-HSA-432188;R-HSA-164377;R-HSA-432237
R-HSA-72764	Eukaryotic Translation Termination	18	106	0.006959034	0.991842527	0.991842527	3	5	3.49E-04	9606	Homo sapiens	Rpl7a;Rps14;Rps15;Rps16;Rps9;Rps18;Rps8;Rrp1;Rplp2;Rpl36;Rpl8;Rpl18;Rplp0;Rpl11;Rpl13a;Agrn;Rpl3l		R-HSA-141671;R-HSA-141691;R-HSA-141673
R-HSA-9013408	RHOG GTPase cycle	12	78	0.005120798	0.991902277	0.991902277	4	6	4.19E-04	9606	Homo sapiens	Vangl1;Arhgef16;Shmt2;Arhgdig;Dsg2;Kalrn;Map3k11;Emd;Plekhg3;Iqgap2;Epha2;Pak4		R-HSA-9014456;R-HSA-9014449;R-HSA-9014433;R-HSA-9014467
R-HSA-201681	TCF dependent signaling in response to WNT	43	215	0.014115021	0.992014609	0.992014609	62	71	0.004962606	9606	Homo sapiens	Hist1h2ac;Hist1h2ab;Psmc5;Hist1h2ae;H2afx;Psmc3;Dact1;Lrp5;Hist1h3d;Csnk1g2;Myc;Dvl1;Hist1h3g;Wnt9a;Hist1h2bk;Sox9;Hist1h2bj;Sox13;Sox7;Wnt4;Hist1h2bn;Sox4;Psmb5;Hist1h2bc;Sfrp1;Tle3;Psmd3;Fzd5;Sox15;Irx4;Rspo1;Rspo3;Hist1h4k;Rspo4;Bcl9l;Hist1h4i;Hist1h4j;H2afj;Hist2h2ac;Hist1h4h;Axin1;Tcf3;Frat2;Hist1h4a;Frat1;Hist1h4b		R-HSA-3769401;R-HSA-3322422;R-HSA-3601585;R-HSA-3364026;R-HSA-3322427;R-HSA-3322424;R-HSA-3769397;R-HSA-3322431;R-HSA-3322429;R-HSA-4641236;R-HSA-4411351;R-HSA-4641246;R-HSA-3640874;R-HSA-3364014;R-HSA-5665608;R-HSA-4411357;R-HSA-3640872;R-HSA-3772441;R-HSA-3769370;R-HSA-4641253;R-HSA-4411367;R-HSA-3451153;R-HSA-4641249;R-HSA-4641134;R-HSA-1504190;R-HSA-3640862;R-HSA-4641260;R-HSA-3640861;R-HSA-1…
R-HSA-1187000	Fertilization	3	31	0.002035189	0.992048332	0.992048332	3	9	6.29E-04	9606	Homo sapiens	Catsper4;Hyal5;Catsper1		R-HSA-2534359;R-HSA-2534388;R-HSA-2534346
R-HSA-3214841	PKMTs methylate histone lysines	6	48	0.003151261	0.992097161	0.992097161	21	22	0.001537709	9606	Homo sapiens	Hist1h3d;Hist1h4i;Hist1h4j;Hist1h3g;Hist1h4h;Irx4;Suv39h2;Nfkb2;Hist1h4k;Hist1h4a;Hist1h4b;Rela		R-HSA-5637686;R-HSA-5159245;R-HSA-5244692;R-HSA-5634802;R-HSA-5638332;R-HSA-5634750;R-HSA-5638333;R-HSA-5638141;R-HSA-5423038;R-HSA-5651654;R-HSA-5649799;R-HSA-8865237;R-HSA-5649764;R-HSA-5638157;R-HSA-5634729;R-HSA-5649802;R-HSA-5649800;R-HSA-4827383;R-HSA-4827382;R-HSA-5651657;R-HSA-5649801
R-HSA-8963693	Aspartate and asparagine metabolism	4	37	0.002429097	0.99217989	0.99217989	4	11	7.69E-04	9606	Homo sapiens	Naalad2;Got2;Gadl1;Aspa		R-HSA-5693783;R-HSA-5691507;R-HSA-70596;R-HSA-6787757
R-HSA-2995410	Nuclear Envelope (NE) Reassembly	14	88	0.005777311	0.992449635	0.992449635	12	24	0.001677501	9606	Homo sapiens	Lmna;Ccnb2;Tubb3;Tubb2b;Tuba1c;Tuba4a;Rcc1;Rangap1;Lemd2;Emd;Lmnb1;Chmp6		R-HSA-9668419;R-HSA-9624800;R-HSA-9668405;R-HSA-9668389;R-HSA-9668395;R-HSA-3000449;R-HSA-9668415;R-HSA-9668335;R-HSA-2995376;R-HSA-9668398;R-HSA-9624893;R-HSA-9624845
R-HSA-74752	Signaling by Insulin receptor	17	102	0.006696429	0.99245619	0.99245619	12	34	0.002376459	9606	Homo sapiens	Klb;Flt3;Trib3;Atp6v0a4;Grb10;Fgfr3;Fgfr4;Atp6v1c2;Fgf22;Fgf5;Fgf7;Fgf9;Pde3b;Tlr9;Ptprf;Hras		R-HSA-109699;R-HSA-74723;R-HSA-74707;R-HSA-109700;R-HSA-74740;R-HSA-5252133;R-HSA-109817;R-HSA-162363;R-HSA-110011;R-HSA-162425;R-HSA-74733;R-HSA-109807
R-HSA-9696264	RND3 GTPase cycle	5	43	0.002823004	0.992726058	0.992726058	1	2	1.40E-04	9606	Homo sapiens	Vangl2;Vangl1;Ccdc88a;Scrib;Epha2		R-HSA-9696268
R-HSA-114604	GPVI-mediated activation cascade	5	43	0.002823004	0.992726058	0.992726058	7	25	0.001747396	9606	Homo sapiens	Lyn;Col1a1;Fcer1g;Pik3cg;Spns1		R-HSA-139842;R-HSA-434836;R-HSA-453200;R-HSA-437118;R-HSA-453183;R-HSA-114600;R-HSA-437162
R-HSA-1362277	Transcription of E2F targets under negative control by DREAM complex	2	25	0.001641282	0.992778404	0.992778404	12	12	8.39E-04	9606	Homo sapiens	Myc;E2f2		R-HSA-8964475;R-HSA-8964492;R-HSA-8964525;R-HSA-8961665;R-HSA-8964513;R-HSA-8964465;R-HSA-8964482;R-HSA-8964498;R-HSA-8964531;R-HSA-8961619;R-HSA-188345;R-HSA-8964471
R-HSA-5620922	BBSome-mediated cargo-targeting to cilium	2	25	0.001641282	0.992778404	0.992778404	3	5	3.49E-04	9606	Homo sapiens	Sstr3;Mkks		R-HSA-5624125;R-HSA-5624127;R-HSA-5624126
R-HSA-428643	Organic anion transporters	2	25	0.001641282	0.992778404	0.992778404	3	9	6.29E-04	9606	Homo sapiens	Slc5a8;Slc5a5		R-HSA-429591;R-HSA-429767;R-HSA-429749
R-HSA-2142700	Synthesis of Lipoxins (LX)	2	25	0.001641282	0.992778404	0.992778404	2	8	5.59E-04	9606	Homo sapiens	Hpgd;Ptgr1		R-HSA-2161779;R-HSA-2161844
R-HSA-8848584	Wax and plasmalogen biosynthesis	2	25	0.001641282	0.992778404	0.992778404	2	10	6.99E-04	9606	Homo sapiens	Awat1;Far2		R-HSA-390438;R-HSA-5696424
R-HSA-445144	Signal transduction by L1	2	25	0.001641282	0.992778404	0.992778404	2	11	7.69E-04	9606	Homo sapiens	Map2k2;Itga5		R-HSA-109862;R-HSA-374686
R-HSA-445717	Aquaporin-mediated transport	10	69	0.004529937	0.992784881	0.992784881	17	25	0.001747396	9606	Homo sapiens	Gng2;Myo5b;Gnb2;Aqp9;Prkar2b;Gnb4;Aqp5;Aqp3;Adcy5		R-HSA-163617;R-HSA-507875;R-HSA-432195;R-HSA-507873;R-HSA-8951727;R-HSA-432237;R-HSA-432074;R-HSA-111925;R-HSA-445714;R-HSA-422320;R-HSA-432049;R-HSA-507871;R-HSA-507870;R-HSA-432188;R-HSA-507869;R-HSA-164377;R-HSA-507868
R-HSA-352230	Amino acid transport across the plasma membrane	10	69	0.004529937	0.992784881	0.992784881	10	36	0.002516251	9606	Homo sapiens	Slc6a6;Slc6a19;Slc7a5;Slc43a2;Slc6a20a;Slc7a8;Slc25a29;Slc38a5;Slc7a11;Mup3		R-HSA-352052;R-HSA-352182;R-HSA-375473;R-HSA-378513;R-HSA-351987;R-HSA-352191;R-HSA-8959781;R-HSA-352232;R-HSA-379432;R-HSA-352107
R-HSA-6811434	COPI-dependent Golgi-to-ER retrograde traffic	18	107	0.007024685	0.992845211	0.992845211	8	11	7.69E-04	9606	Homo sapiens	Kif18b;Tubb3;Tubb2b;Kifc1;Kif26b;Tuba1c;Kif1c;Kif21b;Kif2c;Kdelr3;Klc4;Klc3;Klc2;Tmed9;Tuba4a;Arf5		R-HSA-6811414;R-HSA-6811412;R-HSA-6811427;R-HSA-6811411;R-HSA-6811426;R-HSA-6811423;R-HSA-6811418;R-HSA-6811417
R-HSA-9013409	RHOJ GTPase cycle	8	59	0.003873424	0.992850282	0.992850282	2	3	2.10E-04	9606	Homo sapiens	Arhgap26;Gja1;Vangl1;Jup;Stom;Scrib;Pak4;Iqgap3		R-HSA-9017488;R-HSA-9017507
R-HSA-174178	APC/C:Cdh1 mediated degradation of Cdc20 and other APC/C:Cdh1 targeted proteins in late mitosis/early G1	11	74	0.004858193	0.992880827	0.992880827	6	6	4.19E-04	9606	Homo sapiens	Psmb5;Psmc5;Ube2s;Ube2c;Plk1;Psmd3;Cdh1;Psmc3;Aurkb;Cdc20		R-HSA-174195;R-HSA-9686980;R-HSA-9686969;R-HSA-174088;R-HSA-174105;R-HSA-188191
R-HSA-2408557	Selenocysteine synthesis	19	112	0.007352941	0.993227391	0.993227391	3	7	4.89E-04	9606	Homo sapiens	Rpl7a;Rps14;Rps15;Rps16;Rps9;Rps18;Rps8;Rrp1;Rplp2;Sars;Rpl36;Rpl8;Rpl18;Rplp0;Rpl11;Rpl13a;Agrn;Rpl3l		R-HSA-2408529;R-HSA-2408526;R-HSA-5333615
R-HSA-1980143	Signaling by NOTCH1	13	84	0.005514706	0.993232827	0.993232827	36	39	0.002725938	9606	Homo sapiens	Jag2;Aph1a;Tle3;Hdac5;Jag1;Ncor2;Notch1;Myc;Ccnc;Dll1;Neurl1a;Hdac9		R-HSA-157632;R-HSA-1980122;R-HSA-1980123;R-HSA-1980118;R-HSA-1980112;R-HSA-373706;R-HSA-4396371;R-HSA-1980047;R-HSA-1912396;R-HSA-1980044;R-HSA-1980109;R-HSA-1912398;R-HSA-1852623;R-HSA-1980042;R-HSA-1912393;R-HSA-1980041;R-HSA-1912394;R-HSA-4396379;R-HSA-1912388;R-HSA-1980039;R-HSA-1912391;R-HSA-9667657;R-HSA-1912385;R-HSA-4396382;R-HSA-1912386;R-HSA-157926;R-HSA-157353;R-HSA-1980078;R-HSA-19800…
R-HSA-1266738	Developmental Biology	335	1356	0.089023109	0.99354927	0.99354927	419	656	0.045851681	9606	Homo sapiens	Myl12a;Rps14;Tiam1;Rps15;Rps16;Rps18;Erbb2;Rrp1;Rpl36;Rpl8;Cacng4;Scn1b;Myc;Kcnq3;Sox9;Krtap3-1;Hes7;Krtap3-3;Krt1;Ebf1;Hoxb4;Col9a3;Hfe2;Ccnc;Ank2;Mif;Krt5;Zfpm2;Ezr;Kalrn;Cdon;Vasp;Grb7;St14;Dhh;Gm3233;Sdc2;1110025L11Rik;Klk5;Ppl;Klk8;Krtap4-8;Krtap4-7;Krtap4-6;Pck1;Gm11938;Krtap4-9;Rpl3l;Lyn;Jun;Egr2;Jup;Sox15;Krtap4-2;Krtap4-1;Gm10272;Sptbn2;Gm39115;Krtap13-1;Fli1;Stfa3;Eif4a3;Sptbn4;Gjb1;Sem…		R-HSA-6806629;R-HSA-9618582;R-HSA-9618586;R-HSA-9618584;R-HSA-9735302;R-HSA-9011347;R-HSA-9692297;R-HSA-9011346;R-HSA-6805573;R-HSA-418850;R-HSA-418858;R-HSA-418859;R-HSA-418856;R-HSA-555065;R-HSA-6806613;R-HSA-418868;R-HSA-9735335;R-HSA-6806610;R-HSA-418865;R-HSA-418874;R-HSA-9619666;R-HSA-9619667;R-HSA-8855747;R-HSA-9619668;R-HSA-6814764;R-HSA-6805546;R-HSA-8985799;R-HSA-9010396;R-HSA-6809663;R…
R-HSA-9701898	STAT3 nuclear events downstream of ALK signaling	1	18	0.001181723	0.993576276	0.993576276	10	10	6.99E-04	9606	Homo sapiens	Stat3		R-HSA-9701556;R-HSA-9701557;R-HSA-9701537;R-HSA-9701569;R-HSA-9701548;R-HSA-9701549;R-HSA-9701565;R-HSA-9701534;R-HSA-9701562;R-HSA-9701531
R-HSA-168270	Fusion and Uncoating of the Influenza Virion	1	18	0.001181723	0.993576276	0.993576276	5	5	3.49E-04	9606	Homo sapiens	NA		R-HSA-168306;R-HSA-168324;R-HSA-168299;R-HSA-168312;R-HSA-168313
R-HSA-9634600	Regulation of glycolysis by fructose 2,6-bisphosphate metabolism	1	18	0.001181723	0.993576276	0.993576276	4	4	2.80E-04	9606	Homo sapiens	Pfkfb1		R-HSA-163750;R-HSA-70262;R-HSA-71802;R-HSA-163773
R-HSA-168336	Uncoating of the Influenza Virion	1	18	0.001181723	0.993576276	0.993576276	2	2	1.40E-04	9606	Homo sapiens	NA		R-HSA-168299;R-HSA-168313
R-HSA-168302	Budding	1	18	0.001181723	0.993576276	0.993576276	1	1	6.99E-05	9606	Homo sapiens	NA		R-HSA-168860
R-HSA-168298	Release	1	18	0.001181723	0.993576276	0.993576276	1	1	6.99E-05	9606	Homo sapiens	NA		R-HSA-168870
R-HSA-804914	Transport of fatty acids	1	18	0.001181723	0.993576276	0.993576276	1	2	1.40E-04	9606	Homo sapiens	Slc27a4		R-HSA-879585
R-HSA-166187	Mitochondrial Uncoupling	1	18	0.001181723	0.993576276	0.993576276	4	9	6.29E-04	9606	Homo sapiens	Ucp2		R-HSA-166387;R-HSA-166214;R-HSA-170026;R-HSA-166220
R-HSA-379401	Dopamine clearance from the synaptic cleft	1	18	0.001181723	0.993576276	0.993576276	3	9	6.29E-04	9606	Homo sapiens	Maob		R-HSA-379382;R-HSA-379395;R-HSA-9677917
R-HSA-5607763	CLEC7A (Dectin-1) induces NFAT activation	1	18	0.001181723	0.993576276	0.993576276	2	6	4.19E-04	9606	Homo sapiens	Itpr3		R-HSA-169683;R-HSA-169680
R-HSA-177504	Retrograde neurotrophin signalling	1	18	0.001181723	0.993576276	0.993576276	1	3	2.10E-04	9606	Homo sapiens	Dnm3		R-HSA-177501
R-HSA-975163	IRAK2 mediated activation of TAK1 complex upon TLR7/8 or 9 stimulation	1	18	0.001181723	0.993576276	0.993576276	1	5	3.49E-04	9606	Homo sapiens	Ticam2		R-HSA-450358
R-HSA-964739	N-glycan trimming and elongation in the cis-Golgi	1	18	0.001181723	0.993576276	0.993576276	1	5	3.49E-04	9606	Homo sapiens	Manea		R-HSA-964759
R-HSA-9023661	Biosynthesis of E-series 18(R)-resolvins	1	18	0.001181723	0.993576276	0.993576276	1	7	4.89E-04	9606	Homo sapiens	Alox15		R-HSA-9018907
R-HSA-391160	Signal regulatory protein family interactions	1	18	0.001181723	0.993576276	0.993576276	1	10	6.99E-04	9606	Homo sapiens	Src		R-HSA-391156
R-HSA-8934593	Regulation of RUNX1 Expression and Activity	3	32	0.00210084	0.993645796	0.993645796	18	19	0.001328021	9606	Homo sapiens	Src;Runx1		R-HSA-8938440;R-HSA-8935785;R-HSA-8938507;R-HSA-8937134;R-HSA-8937728;R-HSA-8938853;R-HSA-8937767;R-HSA-8938887;R-HSA-8865320;R-HSA-8935864;R-HSA-8939129;R-HSA-8935930;R-HSA-8936058;R-HSA-8937744;R-HSA-8937682;R-HSA-8938867;R-HSA-8935766;R-HSA-8938487
R-HSA-1643713	Signaling by EGFR in Cancer	3	32	0.00210084	0.993645796	0.993645796	5	42	0.002935626	9606	Homo sapiens	Tgfa;Hras;Hbegf		R-HSA-5637808;R-HSA-1225957;R-HSA-1225978;R-HSA-5637806;R-HSA-1225951
R-HSA-5668599	RHO GTPases Activate NADPH Oxidases	4	38	0.002494748	0.993654038	0.993654038	6	14	9.79E-04	9606	Homo sapiens	Cybb;S100a9;S100a8;Mapk11		R-HSA-9626848;R-HSA-9626880;R-HSA-5668629;R-HSA-5218827;R-HSA-5218841;R-HSA-5668605
R-HSA-1474165	Reproduction	26	144	0.009453782	0.993661032	0.993661032	32	43	0.003005522	9606	Homo sapiens	Hist1h2ac;Hist1h2ab;Hist1h2ae;H2afx;Nanos3;Hist1h3d;Catsper4;Sycp2;Hist1h3g;Catsper1;Hist1h2bk;Hist1h2bj;Lmnb1;Hist1h2bn;Hist1h2bc;Sun2;Tex15;Sox15;Tex12;Sycp3;Hist1h4k;Lmna;Hist1h4i;Hist1h4j;H2afj;Hist2h2ac;Hyal5;Hist1h4h;Hspa2;Hist1h4a;Hist1h4b		R-HSA-9827862;R-HSA-912458;R-HSA-912389;R-HSA-9827997;R-HSA-9827999;R-HSA-9827870;R-HSA-9827993;R-HSA-9827992;R-HSA-9827864;R-HSA-9827995;R-HSA-9827867;R-HSA-912450;R-HSA-9827994;R-HSA-9828100;R-HSA-2534388;R-HSA-912408;R-HSA-9828032;R-HSA-9828034;R-HSA-912470;R-HSA-912467;R-HSA-9828023;R-HSA-9828028;R-HSA-2534346;R-HSA-9828024;R-HSA-9828027;R-HSA-2534359;R-HSA-912505;R-HSA-9827872;R-HSA-912503;R…
R-HSA-157579	Telomere Maintenance	18	108	0.007090336	0.993732593	0.993732593	23	34	0.002376459	9606	Homo sapiens	Hist1h2ac;Hist1h2ab;Pold1;Hist1h2bc;Pif1;Fen1;Lig1;Hist1h2ae;Ppp6c;H2afx;Hist1h4k;Hist1h4i;Hist1h4j;H2afj;Hist2h2ac;Hist1h4h;Hist1h2bk;Chtf18;Hist1h2bj;Hist1h4a;Hist1h4b;Daxx;Hist1h2bn		R-HSA-174438;R-HSA-174439;R-HSA-9670101;R-HSA-181450;R-HSA-174441;R-HSA-174446;R-HSA-174447;R-HSA-174444;R-HSA-9686524;R-HSA-174445;R-HSA-9670114;R-HSA-174451;R-HSA-174448;R-HSA-163120;R-HSA-9668902;R-HSA-9670149;R-HSA-174452;R-HSA-163096;R-HSA-174456;R-HSA-9668904;R-HSA-176702;R-HSA-176700;R-HSA-9007926
R-HSA-8943724	Regulation of PTEN gene transcription	10	70	0.004595588	0.993858174	0.993858174	9	15	0.001048438	9606	Homo sapiens	Egr1;Hdac5;Jun;Mta1;Rragb;Lamtor2;Cbx2;Atn1;Bmi1;Pparg		R-HSA-8944104;R-HSA-8943817;R-HSA-8944457;R-HSA-6807077;R-HSA-8944078;R-HSA-8944047;R-HSA-8944099;R-HSA-8943780;R-HSA-8944454
R-HSA-69563	p53-Dependent G1 DNA Damage Response	10	70	0.004595588	0.993858174	0.993858174	7	22	0.001537709	9606	Homo sapiens	Psmb5;Psmc5;Psmd3;Ccne1;Pcbp4;Psmc3;Cdkn1a		R-HSA-6803411;R-HSA-69562;R-HSA-6803388;R-HSA-187934;R-HSA-6803403;R-HSA-264458;R-HSA-6803801
R-HSA-69580	p53-Dependent G1/S DNA damage checkpoint	10	70	0.004595588	0.993858174	0.993858174	7	22	0.001537709	9606	Homo sapiens	Psmb5;Psmc5;Psmd3;Ccne1;Pcbp4;Psmc3;Cdkn1a		R-HSA-6803411;R-HSA-69562;R-HSA-6803388;R-HSA-187934;R-HSA-6803403;R-HSA-264458;R-HSA-6803801
R-HSA-2980766	Nuclear Envelope Breakdown	9	65	0.004267332	0.993875793	0.993875793	9	13	9.09E-04	9606	Homo sapiens	Lmna;Ccnb2;Cnep1r1;Plk1;Lpin3;Lemd2;Emd;Lmnb1		R-HSA-2984220;R-HSA-5229194;R-HSA-5195402;R-HSA-5221130;R-HSA-2993898;R-HSA-5244669;R-HSA-4419948;R-HSA-2984226;R-HSA-2990882
R-HSA-5578749	Transcriptional regulation by small RNAs	12	80	0.005252101	0.994018635	0.994018635	1	5	3.49E-04	9606	Homo sapiens	Hist1h2ac;Hist1h2ab;Hist1h2bc;Hist1h2ae;H2afx;Hist1h4k;Hist1h3d;Hist1h4i;Hist1h4j;H2afj;Hist2h2ac;Hist1h3g;Hist1h4h;Hist1h2bk;Hist1h2bj;Hist1h4a;Hist1h4b;Hist1h2bn		R-HSA-5578742
R-HSA-9694548	Maturation of spike protein	5	44	0.002888655	0.99402952	0.99402952	4	12	8.39E-04	9606	Homo sapiens	St6galnac2;Mgat5;St3gal1;Mogs;St6galnac3		R-HSA-9686790;R-HSA-9696980;R-HSA-9697018;R-HSA-9694364
R-HSA-442755	Activation of NMDA receptors and postsynaptic events	19	113	0.007418592	0.994055629	0.994055629	45	71	0.004962606	9606	Homo sapiens	Tubb3;Tubb2b;Src;Prkar2b;Erbb4;Tuba1c;Nrg1;Gria4;Rps6ka3;Rasgrf2;Camk2b;Tuba4a;Scrib;Lin7a;Grin1;Hras		R-HSA-9609746;R-HSA-9609747;R-HSA-9610195;R-HSA-9609744;R-HSA-9619542;R-HSA-9611030;R-HSA-9610327;R-HSA-9610270;R-HSA-442760;R-HSA-9610653;R-HSA-9610627;R-HSA-9619843;R-HSA-9609728;R-HSA-438037;R-HSA-9609738;R-HSA-9609739;R-HSA-9609737;R-HSA-9609742;R-HSA-9609743;R-HSA-9609740;R-HSA-9609741;R-HSA-9610802;R-HSA-432164;R-HSA-442724;R-HSA-442725;R-HSA-432162;R-HSA-8951727;R-HSA-9612085;R-HSA-442732;…
R-HSA-3371453	Regulation of HSF1-mediated heat shock response	19	113	0.007418592	0.994055629	0.994055629	7	14	9.79E-04	9606	Homo sapiens	Bag3;Dnajb1;Hspa1b;Cryba4;Hspb1;Hspa1a;Hspa2;Dedd2		R-HSA-5251955;R-HSA-5251942;R-HSA-5251959;R-HSA-3371467;R-HSA-5252041;R-HSA-3371518;R-HSA-5252079
R-HSA-8955332	Carboxyterminal post-translational modifications of tubulin	7	55	0.003610819	0.994206975	0.994206975	6	6	4.19E-04	9606	Homo sapiens	Ttll10;Tubb3;Tubb2b;Agbl1;Tuba1c;Tuba4a		R-HSA-8955706;R-HSA-8955869;R-HSA-8955712;R-HSA-8865774;R-HSA-8867370;R-HSA-8866105
R-HSA-174113	SCF-beta-TrCP mediated degradation of Emi1	7	55	0.003610819	0.994206975	0.994206975	3	3	2.10E-04	9606	Homo sapiens	Psmb5;Psmc5;Psmd3;Cdh1;Psmc3;Cdc20		R-HSA-174209;R-HSA-174203;R-HSA-174159
R-HSA-5357786	TNFR1-induced proapoptotic signaling	2	26	0.001706933	0.99435477	0.99435477	3	3	2.10E-04	9606	Homo sapiens	Tradd;Spata2		R-HSA-140978;R-HSA-75240;R-HSA-83582
R-HSA-111931	PKA-mediated phosphorylation of CREB	2	26	0.001706933	0.99435477	0.99435477	3	7	4.89E-04	9606	Homo sapiens	Prkar2b;Adcy5		R-HSA-111925;R-HSA-8951727;R-HSA-111930
R-HSA-192823	Viral mRNA Translation	19	114	0.007484244	0.994788893	0.994788893	2	2	1.40E-04	9606	Homo sapiens	Rpl7a;Rps14;Rps15;Rps16;Rps9;Rps18;Rps8;Rrp1;Rplp2;Rpl36;Rpl8;Rpl18;NA;Rplp0;Rpl11;Rpl13a;Agrn;Rpl3l		R-HSA-192704;R-HSA-192841
R-HSA-9725370	Signaling by ALK fusions and activated point mutants	9	66	0.004332983	0.994822984	0.994822984	9	29	0.00202698	9606	Homo sapiens	Tpm2;Stat3;Myh9;Junb;Cebpb;Vcl		R-HSA-9712085;R-HSA-9700181;R-HSA-9725345;R-HSA-9701810;R-HSA-9700179;R-HSA-9725357;R-HSA-9725342;R-HSA-9712079;R-HSA-9724090
R-HSA-9700206	Signaling by ALK in cancer	9	66	0.004332983	0.994822984	0.994822984	9	37	0.002586147	9606	Homo sapiens	Tpm2;Stat3;Myh9;Junb;Cebpb;Vcl		R-HSA-9712085;R-HSA-9700181;R-HSA-9725345;R-HSA-9701810;R-HSA-9700179;R-HSA-9725357;R-HSA-9725342;R-HSA-9712079;R-HSA-9724090
R-HSA-5675482	Regulation of necroptotic cell death	4	39	0.002560399	0.994858905	0.994858905	19	21	0.001467813	9606	Homo sapiens	Ripk3;Tradd;Stub1;Tnfsf10		R-HSA-9686930;R-HSA-3465429;R-HSA-9687638;R-HSA-9687828;R-HSA-9693978;R-HSA-9688831;R-HSA-9793444;R-HSA-9688832;R-HSA-9793472;R-HSA-9688838;R-HSA-5357828;R-HSA-5675456;R-HSA-9793485;R-HSA-9688459;R-HSA-9686922;R-HSA-9687625;R-HSA-9688456;R-HSA-9686920;R-HSA-9793451
R-HSA-1839124	FGFR1 mutant receptor activation	4	39	0.002560399	0.994858905	0.994858905	9	25	0.001747396	9606	Homo sapiens	Fgf5;Fgf9;Myo18a;Stat3		R-HSA-2023455;R-HSA-1839039;R-HSA-1839080;R-HSA-1839065;R-HSA-2023451;R-HSA-1839078;R-HSA-1888198;R-HSA-1839031;R-HSA-1839091
R-HSA-5654726	Negative regulation of FGFR1 signaling	4	39	0.002560399	0.994858905	0.994858905	4	15	0.001048438	9606	Homo sapiens	Fgf5;Src;Fgf9;Fgf22		R-HSA-5654672;R-HSA-5654560;R-HSA-5654673;R-HSA-1295609
R-HSA-9733709	Cardiogenesis	4	39	0.002560399	0.994858905	0.994858905	7	27	0.001887188	9606	Homo sapiens	Tbx1;Myocd;Ldb1		R-HSA-9735302;R-HSA-9735335;R-HSA-9734578;R-HSA-9735442;R-HSA-9734572;R-HSA-9735151;R-HSA-9735439
R-HSA-204998	Cell death signalling via NRAGE, NRIF and NADE	12	81	0.005317752	0.994870591	0.994870591	11	17	0.00118823	9606	Homo sapiens	Tiam1;Ngfr;Fgd4;Rasgrf2;Aph1a;Arhgef6;Arhgef16;Arhgef4;Kalrn;Arhgef19;Obscn;Arhgef9		R-HSA-193650;R-HSA-204949;R-HSA-204981;R-HSA-193669;R-HSA-205115;R-HSA-205112;R-HSA-205039;R-HSA-204958;R-HSA-205117;R-HSA-193677;R-HSA-205132
R-HSA-174414	Processive synthesis on the C-strand of the telomere	3	33	0.002166492	0.994930214	0.994930214	7	7	4.89E-04	9606	Homo sapiens	Pold1;Fen1;Lig1		R-HSA-174451;R-HSA-174438;R-HSA-174456;R-HSA-174441;R-HSA-174446;R-HSA-174444;R-HSA-174445
R-HSA-1483213	Synthesis of PE	3	33	0.002166492	0.994930214	0.994930214	3	9	6.29E-04	9606	Homo sapiens	Pcyt2;Lpin3;Phospho1		R-HSA-1483190;R-HSA-1483203;R-HSA-1483096
R-HSA-9018679	Biosynthesis of EPA-derived SPMs	3	33	0.002166492	0.994930214	0.994930214	4	17	0.00118823	9606	Homo sapiens	Hpgd;Alox15;Ptgs2		R-HSA-9018907;R-HSA-9023968;R-HSA-9018880;R-HSA-9020610
R-HSA-389948	PD-1 signaling	3	33	0.002166492	0.994930214	0.994930214	1	5	3.49E-04	9606	Homo sapiens	H2-Eb1;Cd4;H2-Aa		R-HSA-389758
R-HSA-452723	Transcriptional regulation of pluripotent stem cells	5	45	0.002954307	0.995107647	0.995107647	8	35	0.002446355	9606	Homo sapiens	Stat3;Klf4;Epha1		R-HSA-452838;R-HSA-2972956;R-HSA-452515;R-HSA-480509;R-HSA-2972967;R-HSA-480204;R-HSA-2895778;R-HSA-480520
R-HSA-937072	TRAF6-mediated induction of TAK1 complex within TLR4 complex	1	19	0.001247374	0.995147995	0.995147995	6	6	4.19E-04	9606	Homo sapiens	Ticam2		R-HSA-450358;R-HSA-936952;R-HSA-936985;R-HSA-936951;R-HSA-937075;R-HSA-936947
R-HSA-2173791	TGF-beta receptor signaling in EMT (epithelial to mesenchymal transition)	1	19	0.001247374	0.995147995	0.995147995	6	6	4.19E-04	9606	Homo sapiens	F11r		R-HSA-2160931;R-HSA-2160932;R-HSA-2134532;R-HSA-2160935;R-HSA-2134519;R-HSA-2134506
R-HSA-170670	Adenylate cyclase inhibitory pathway	1	19	0.001247374	0.995147995	0.995147995	5	5	3.49E-04	9606	Homo sapiens	Adcy5		R-HSA-170674;R-HSA-170666;R-HSA-392206;R-HSA-170686;R-HSA-170671
R-HSA-450513	Tristetraprolin (TTP, ZFP36) binds and destabilizes mRNA	1	19	0.001247374	0.995147995	0.995147995	4	4	2.80E-04	9606	Homo sapiens	Zfp36		R-HSA-450400;R-HSA-450463;R-HSA-450431;R-HSA-450394
R-HSA-418885	DCC mediated attractive signaling	1	19	0.001247374	0.995147995	0.995147995	8	12	8.39E-04	9606	Homo sapiens	Src		R-HSA-373716;R-HSA-418868;R-HSA-418850;R-HSA-418865;R-HSA-374701;R-HSA-418874;R-HSA-418858;R-HSA-418856
R-HSA-110312	Translesion synthesis by REV1	1	19	0.001247374	0.995147995	0.995147995	3	5	3.49E-04	9606	Homo sapiens	Rev3l		R-HSA-5652151;R-HSA-110322;R-HSA-110311
R-HSA-8849175	Threonine catabolism	1	19	0.001247374	0.995147995	0.995147995	2	4	2.80E-04	9606	Homo sapiens	Tdh		R-HSA-6798667;R-HSA-6798345
R-HSA-111447	Activation of BAD and translocation to mitochondria	1	19	0.001247374	0.995147995	0.995147995	2	5	3.49E-04	9606	Homo sapiens	Sfn		R-HSA-139906;R-HSA-139899
R-HSA-5676934	Protein repair	1	19	0.001247374	0.995147995	0.995147995	2	7	4.89E-04	9606	Homo sapiens	Txn1		R-HSA-5676917;R-HSA-5676940
R-HSA-9755779	SARS-CoV-2 targets host intracellular signalling and regulatory pathways	1	19	0.001247374	0.995147995	0.995147995	1	5	3.49E-04	9606	Homo sapiens	Sfn		R-HSA-9729500
R-HSA-975577	N-Glycan antennae elongation	1	19	0.001247374	0.995147995	0.995147995	1	6	4.19E-04	9606	Homo sapiens	Mgat5		R-HSA-975916
R-HSA-196780	Biotin transport and metabolism	1	19	0.001247374	0.995147995	0.995147995	2	13	9.09E-04	9606	Homo sapiens	Acacb		R-HSA-4167501;R-HSA-4167511
R-HSA-1295596	Spry regulation of FGF signaling	1	19	0.001247374	0.995147995	0.995147995	1	11	7.69E-04	9606	Homo sapiens	Src		R-HSA-1295609
R-HSA-9634597	GPER1 signaling	7	56	0.003676471	0.995169047	0.995169047	9	10	6.99E-04	9606	Homo sapiens	Gng2;Src;Gnb2;Prkar2b;Gnb4;Itga5;Adcy5		R-HSA-9624017;R-HSA-163617;R-HSA-111925;R-HSA-392129;R-HSA-9036301;R-HSA-8951727;R-HSA-9036307;R-HSA-9624014;R-HSA-9036308
R-HSA-450408	AUF1 (hnRNP D0) binds and destabilizes mRNA	7	56	0.003676471	0.995169047	0.995169047	3	4	2.80E-04	9606	Homo sapiens	Psmb5;Psmc5;Psmd3;Psmc3;Hspb1;Hspa1a		R-HSA-450551;R-HSA-450580;R-HSA-450466
R-HSA-381070	IRE1alpha activates chaperones	16	101	0.006630777	0.995447208	0.995447208	8	53	0.00370448	9606	Homo sapiens	Lmna;Extl1;Extl2;Fkbp14;Klhdc3;Zbtb17;Kdelr3;Dnajb9		R-HSA-8953336;R-HSA-1791114;R-HSA-1791177;R-HSA-1791128;R-HSA-8953356;R-HSA-1791123;R-HSA-1791186;R-HSA-1791124
R-HSA-350562	Regulation of ornithine decarboxylase (ODC)	6	51	0.003348214	0.995512338	0.995512338	4	4	2.80E-04	9606	Homo sapiens	Psmb5;Psmc5;Psmd3;Odc1;Psmc3		R-HSA-353125;R-HSA-350567;R-HSA-350578;R-HSA-350600
R-HSA-8878166	Transcriptional regulation by RUNX2	26	147	0.009650735	0.99555254	0.99555254	31	84	0.005871252	9606	Homo sapiens	Psmb5;Psmc5;Mmp13;Col1a1;Psmd3;Dlx5;Src;Psmc3;Wwp1;Ppargc1a;Itga5;Stub1;Esr1;Itgbl1;Esrra;Ar;Sox9;Cdkn1a;Twist2;Runx1		R-HSA-9008456;R-HSA-9008076;R-HSA-8938382;R-HSA-8939904;R-HSA-8877902;R-HSA-9007686;R-HSA-8939801;R-HSA-8939929;R-HSA-9008475;R-HSA-9007707;R-HSA-8985627;R-HSA-8937820;R-HSA-9009309;R-HSA-9009308;R-HSA-8877918;R-HSA-8939667;R-HSA-9009362;R-HSA-8939670;R-HSA-8985644;R-HSA-9008110;R-HSA-8940001;R-HSA-8939938;R-HSA-9008036;R-HSA-8940007;R-HSA-8939833;R-HSA-8939900;R-HSA-8985343;R-HSA-9008433;R-HSA-8…
R-HSA-176814	Activation of APC/C and APC/C:Cdc20 mediated degradation of mitotic proteins	11	77	0.005055147	0.9955661	0.9955661	15	15	0.001048438	9606	Homo sapiens	Psmb5;Psmc5;Ube2s;Ube2c;Plk1;Psmd3;Psmc3;Bub1b;Nek2;Cdc20		R-HSA-174144;R-HSA-174119;R-HSA-174120;R-HSA-174121;R-HSA-174255;R-HSA-174157;R-HSA-179410;R-HSA-174227;R-HSA-174132;R-HSA-174202;R-HSA-174171;R-HSA-174104;R-HSA-179417;R-HSA-174238;R-HSA-179421
R-HSA-69615	G1/S DNA Damage Checkpoints	10	72	0.004726891	0.995569864	0.995569864	8	26	0.001817292	9606	Homo sapiens	Psmb5;Psmc5;Psmd3;Ccne1;Pcbp4;Psmc3;Cdkn1a		R-HSA-69600;R-HSA-6803411;R-HSA-69562;R-HSA-6803388;R-HSA-187934;R-HSA-6803403;R-HSA-264458;R-HSA-6803801
R-HSA-193048	Androgen biosynthesis	2	27	0.001772584	0.995592168	0.995592168	5	10	6.99E-04	9606	Homo sapiens	Lhb;Cyp17a1		R-HSA-193072;R-HSA-193099;R-HSA-193064;R-HSA-193070;R-HSA-193068
R-HSA-196108	Pregnenolone biosynthesis	2	27	0.001772584	0.995592168	0.995592168	4	9	6.29E-04	9606	Homo sapiens	Rbp1;Cyp11a1		R-HSA-8951850;R-HSA-193065;R-HSA-193054;R-HSA-193101
R-HSA-211958	Miscellaneous substrates	2	27	0.001772584	0.995592168	0.995592168	2	5	3.49E-04	9606	Homo sapiens	Cyp2s1;Cyp4f39		R-HSA-211874;R-HSA-211962
R-HSA-8949215	Mitochondrial calcium ion transport	2	27	0.001772584	0.995592168	0.995592168	3	10	6.99E-04	9606	Homo sapiens	Mcub;Yme1l1		R-HSA-8949178;R-HSA-8949668;R-HSA-8953461
R-HSA-9755088	Ribavirin ADME	2	27	0.001772584	0.995592168	0.995592168	2	12	8.39E-04	9606	Homo sapiens	Nme2;Slc28a2		R-HSA-9755013;R-HSA-9754934
R-HSA-1638091	Heparan sulfate/heparin (HS-GAG) metabolism	13	87	0.00571166	0.995684052	0.995684052	21	33	0.002306563	9606	Homo sapiens	Sdc4;Gpc1;Hs3st5;Sdc2;Sdc1;Hpse;Gpc3;Gpc2;Agrn;Gpc6;Hs6st1;Dcn		R-HSA-2076383;R-HSA-1889981;R-HSA-9638064;R-HSA-2076508;R-HSA-1667005;R-HSA-1889978;R-HSA-2024084;R-HSA-2076371;R-HSA-1878002;R-HSA-2024108;R-HSA-2022860;R-HSA-2022856;R-HSA-2076392;R-HSA-2022887;R-HSA-2022919;R-HSA-2024100;R-HSA-2076419;R-HSA-2076611;R-HSA-2022851;R-HSA-1889955;R-HSA-1678694
R-HSA-9754678	SARS-CoV-2 modulates host translation machinery	8	62	0.004070378	0.995761293	0.995761293	2	6	4.19E-04	9606	Homo sapiens	Rps14;Rps15;Rps16;Rps9;Rps18;Rps8;Gemin4;Snrpb		R-HSA-191786;R-HSA-9729849
R-HSA-77387	Insulin receptor recycling	3	34	0.002232143	0.995960955	0.995960955	3	6	4.19E-04	9606	Homo sapiens	Atp6v0a4;Ptprf;Atp6v1c2		R-HSA-74723;R-HSA-5252133;R-HSA-74733
R-HSA-4641258	Degradation of DVL	7	57	0.003742122	0.995977747	0.995977747	7	7	4.89E-04	9606	Homo sapiens	Psmb5;Psmc5;Psmd3;Dvl1;Psmc3;Dact1		R-HSA-4641159;R-HSA-1504213;R-HSA-4641155;R-HSA-1504193;R-HSA-1504190;R-HSA-4641260;R-HSA-4641147
R-HSA-9035034	RHOF GTPase cycle	5	46	0.003019958	0.995997577	0.995997577	1	3	2.10E-04	9606	Homo sapiens	Vangl1;Actn1;Baiap2l2;Lmnb1;Actg1		R-HSA-9693125
R-HSA-8953750	Transcriptional Regulation by E2F6	5	46	0.003019958	0.995997577	0.995997577	8	33	0.002306563	9606	Homo sapiens	Tbx1;Rrm2;Pcgf2;Bmi1		R-HSA-8953418;R-HSA-8953115;R-HSA-8953452;R-HSA-8961982;R-HSA-9007283;R-HSA-8954082;R-HSA-8953556;R-HSA-9007591
R-HSA-1793185	Chondroitin sulfate/dermatan sulfate metabolism	10	73	0.004792542	0.996245833	0.996245833	23	28	0.001957084	9606	Homo sapiens	Sdc4;Gpc1;Sdc2;Sdc1;Gpc3;Gpc2;Agrn;Gpc6;Dcn;Arsb		R-HSA-1889981;R-HSA-2022911;R-HSA-1971487;R-HSA-9638064;R-HSA-1793176;R-HSA-1971482;R-HSA-2018682;R-HSA-1971483;R-HSA-1889978;R-HSA-1793207;R-HSA-1878002;R-HSA-2065233;R-HSA-2022065;R-HSA-9632034;R-HSA-2022063;R-HSA-2022061;R-HSA-9632033;R-HSA-2022056;R-HSA-2022052;R-HSA-2018659;R-HSA-1971491;R-HSA-1606789;R-HSA-1889955
R-HSA-375280	Amine ligand-binding receptors	6	52	0.003413866	0.996295886	0.996295886	13	36	0.002516251	9606	Homo sapiens	Hrh1;Adra1a;Chrm2;Adrb3;Htr1d		R-HSA-390912;R-HSA-9617370;R-HSA-9692539;R-HSA-9623384;R-HSA-9609310;R-HSA-9611839;R-HSA-390673;R-HSA-390641;R-HSA-390929;R-HSA-390674;R-HSA-9611851;R-HSA-9704297;R-HSA-9611852
R-HSA-9706369	Negative regulation of FLT3	1	20	0.001313025	0.996335223	0.996335223	12	12	8.39E-04	9606	Homo sapiens	Flt3		R-HSA-9706293;R-HSA-9706354;R-HSA-9706323;R-HSA-9706364;R-HSA-9706350;R-HSA-9698408;R-HSA-9706287;R-HSA-9706319;R-HSA-9706328;R-HSA-9706298;R-HSA-9706330;R-HSA-9706315
R-HSA-5656121	Translesion synthesis by POLI	1	20	0.001313025	0.996335223	0.996335223	3	3	2.10E-04	9606	Homo sapiens	Rev3l		R-HSA-5656148;R-HSA-5656158;R-HSA-5656105
R-HSA-354194	GRB2:SOS provides linkage to MAPK signaling for Integrins	1	20	0.001313025	0.996335223	0.996335223	2	2	1.40E-04	9606	Homo sapiens	Src		R-HSA-354165;R-HSA-354087
R-HSA-5083636	Defective GALNT12 causes CRCS1	1	20	0.001313025	0.996335223	0.996335223	1	1	6.99E-05	9606	Homo sapiens	Mucl1		R-HSA-5096532
R-HSA-168275	Entry of Influenza Virion into Host Cell via Endocytosis	1	20	0.001313025	0.996335223	0.996335223	1	1	6.99E-05	9606	Homo sapiens	NA		R-HSA-168285
R-HSA-5083625	Defective GALNT3 causes HFTC	1	20	0.001313025	0.996335223	0.996335223	1	1	6.99E-05	9606	Homo sapiens	Mucl1		R-HSA-5096537
R-HSA-936964	Activation of IRF3, IRF7 mediated by TBK1, IKBKE	1	20	0.001313025	0.996335223	0.996335223	7	9	6.29E-04	9606	Homo sapiens	Ticam2		R-HSA-936941;R-HSA-5362500;R-HSA-166245;R-HSA-5362486;R-HSA-2213017;R-HSA-2201338;R-HSA-166271
R-HSA-168268	Virus Assembly and Release	1	20	0.001313025	0.996335223	0.996335223	10	21	0.001467813	9606	Homo sapiens	NA		R-HSA-195730;R-HSA-168870;R-HSA-195926;R-HSA-195734;R-HSA-168871;R-HSA-169847;R-HSA-168869;R-HSA-195726;R-HSA-169919;R-HSA-168860
R-HSA-210744	Regulation of gene expression in late stage (branching morphogenesis) pancreatic bud precursor cells	1	20	0.001313025	0.996335223	0.996335223	1	4	2.80E-04	9606	Homo sapiens	Notch1		R-HSA-1980047
R-HSA-169893	Prolonged ERK activation events	1	20	0.001313025	0.996335223	0.996335223	4	19	0.001328021	9606	Homo sapiens	Map2k2		R-HSA-9610154;R-HSA-9610152;R-HSA-9610153;R-HSA-9610156
R-HSA-9678110	Attachment and Entry	1	20	0.001313025	0.996335223	0.996335223	2	10	6.99E-04	9606	Homo sapiens	Tmprss2		R-HSA-9686731;R-HSA-9681514
R-HSA-70350	Fructose catabolism	1	20	0.001313025	0.996335223	0.996335223	1	5	3.49E-04	9606	Homo sapiens	Aldh1a1		R-HSA-6813749
R-HSA-71262	Carnitine synthesis	1	20	0.001313025	0.996335223	0.996335223	1	6	4.19E-04	9606	Homo sapiens	Shmt2		R-HSA-71249
R-HSA-8963684	Tyrosine catabolism	1	20	0.001313025	0.996335223	0.996335223	1	6	4.19E-04	9606	Homo sapiens	Gstz1		R-HSA-71173
R-HSA-5689603	UCH proteinases	15	98	0.006433824	0.996467622	0.996467622	6	11	7.69E-04	9606	Homo sapiens	Hist1h2ac;Psmb5;Hist1h2ab;Psmc5;Mbd6;Psmd3;Hist1h2ae;Psmc3;Adrm1;Ino80b;Hist2h2ac;Hist1h2ah;Foxk1;Smad7;Hist1h2al		R-HSA-5690790;R-HSA-5665854;R-HSA-5689630;R-HSA-5665871;R-HSA-2179291;R-HSA-5689544
R-HSA-168799	Neurotoxicity of clostridium toxins	2	28	0.001838235	0.996562082	0.996562082	18	40	0.002795834	9606	Homo sapiens	Sv2b;Syt1		R-HSA-5244402;R-HSA-5244404;R-HSA-5244500;R-HSA-5244503;R-HSA-5250616;R-HSA-5244506;R-HSA-5250875;R-HSA-5250972;R-HSA-5244415;R-HSA-5250880;R-HSA-5250979;R-HSA-5250884;R-HSA-5244424;R-HSA-5250600;R-HSA-5250986;R-HSA-5244428;R-HSA-5244397;R-HSA-5250607
R-HSA-6803205	TP53 regulates transcription of several additional cell death genes whose specific roles in p53-dependent apoptosis remain uncertain	2	28	0.001838235	0.996562082	0.996562082	2	19	0.001328021	9606	Homo sapiens	Ndrg1		R-HSA-5633314;R-HSA-5633295
R-HSA-69002	DNA Replication Pre-Initiation	22	131	0.008600315	0.99657574	0.99657574	19	32	0.002236667	9606	Homo sapiens	Hist1h2ac;Hist1h2ab;Psmc5;Ube2s;Hist1h2ae;H2afx;Psmc3;Hist1h3d;Ube2c;Cdh1;Hist1h3g;Fosb;Hist1h2bk;Hist1h2bj;Hist1h2bn;Psmb5;Hist1h2bc;Cdt1;Psmd3;Hist1h4k;Hist1h4i;Hist1h4j;H2afj;Hist2h2ac;Hist1h4h;Mcm5;Hist1h4a;Hist1h4b		R-HSA-68960;R-HSA-68712;R-HSA-68940;R-HSA-9749253;R-HSA-9749350;R-HSA-9749286;R-HSA-69299;R-HSA-68914;R-HSA-9749351;R-HSA-68917;R-HSA-68916;R-HSA-68919;R-HSA-68918;R-HSA-68825;R-HSA-9749197;R-HSA-68954;R-HSA-9749320;R-HSA-9757256;R-HSA-9749098
R-HSA-6814122	Cooperation of PDCL (PhLP1) and TRiC/CCT in G-protein beta folding	4	41	0.002691702	0.996641713	0.996641713	9	11	7.69E-04	9606	Homo sapiens	Gng2;Gnb2;Gnb4;Rgs7		R-HSA-6814119;R-HSA-6814418;R-HSA-8850529;R-HSA-8850560;R-HSA-8850527;R-HSA-6814124;R-HSA-8850539;R-HSA-6814121;R-HSA-6814120
R-HSA-168638	NOD1/2 Signaling Pathway	4	41	0.002691702	0.996641713	0.996641713	14	18	0.001258125	9606	Homo sapiens	Mapk13;Nod2;Aamp;Mapk11		R-HSA-741386;R-HSA-688136;R-HSA-688137;R-HSA-706479;R-HSA-622415;R-HSA-741411;R-HSA-1247960;R-HSA-9676160;R-HSA-688985;R-HSA-168405;R-HSA-708349;R-HSA-741395;R-HSA-168184;R-HSA-168412
R-HSA-8980692	RHOA GTPase cycle	27	154	0.010110294	0.996714023	0.996714023	4	6	4.19E-04	9606	Homo sapiens	Arhgap26;Tiam1;Vangl1;Arhgef4;Pkn3;Arhgap29;Arhgap28;Obscn;Arhgef19;Iqgap3;Prex2;Actc1;Rtkn;Jup;Arhgap18;Plekhg6;Plekhg3;Arhgap6;Rasgrf2;Stom;Arhgap40;C1qbp;Ddrgk1;Kalrn;Arhgap20;Tjp2		R-HSA-9013004;R-HSA-9013009;R-HSA-8980691;R-HSA-8981637
R-HSA-9646399	Aggrephagy	5	47	0.003085609	0.996730727	0.996730727	4	15	0.001048438	9606	Homo sapiens	Tubb3;Tubb2b;Tuba1c;Tuba4a		R-HSA-9646679;R-HSA-9646390;R-HSA-9646383;R-HSA-9646685
R-HSA-9006335	Signaling by Erythropoietin	3	35	0.002297794	0.996786632	0.996786632	25	25	0.001747396	9606	Homo sapiens	Lyn;Pik3cg;Hras		R-HSA-9027273;R-HSA-9027272;R-HSA-9027275;R-HSA-9027274;R-HSA-9029149;R-HSA-9029151;R-HSA-9032478;R-HSA-9029150;R-HSA-9027281;R-HSA-9027280;R-HSA-9024723;R-HSA-9709454;R-HSA-9024726;R-HSA-9012651;R-HSA-9012650;R-HSA-9027373;R-HSA-9012654;R-HSA-9027425;R-HSA-9029155;R-HSA-9029158;R-HSA-9021627;R-HSA-9006332;R-HSA-9012657;R-HSA-9006323;R-HSA-9006325
R-HSA-917729	Endosomal Sorting Complex Required For Transport (ESCRT)	3	35	0.002297794	0.996786632	0.996786632	4	4	2.80E-04	9606	Homo sapiens	Vps37b;Vps37c;Chmp6		R-HSA-917693;R-HSA-917700;R-HSA-917730;R-HSA-917696
R-HSA-5656169	Termination of translesion DNA synthesis	3	35	0.002297794	0.996786632	0.996786632	6	9	6.29E-04	9606	Homo sapiens	Pold1;Usp43;Ube2l6		R-HSA-5653780;R-HSA-5653840;R-HSA-5653838;R-HSA-5653756;R-HSA-5653786;R-HSA-5653754
R-HSA-9615710	Late endosomal microautophagy	3	35	0.002297794	0.996786632	0.996786632	1	3	2.10E-04	9606	Homo sapiens	Vps37b;Vps37c;Chmp6		R-HSA-9631065
R-HSA-420092	Glucagon-type ligand receptors	3	35	0.002297794	0.996786632	0.996786632	1	8	5.59E-04	9606	Homo sapiens	Gng2;Gnb2;Gnb4		R-HSA-381612
R-HSA-9793380	Formation of paraxial mesoderm	11	79	0.00518645	0.996789589	0.996789589	17	29	0.00202698	9606	Homo sapiens	Psmb5;Psmc5;Hes7;Psmd3;Notch1;Nog;Psmc3;Dll1		R-HSA-9824181;R-HSA-9824182;R-HSA-9825555;R-HSA-9793852;R-HSA-9793887;R-HSA-9824222;R-HSA-9793400;R-HSA-9824216;R-HSA-9825275;R-HSA-9824219;R-HSA-9824196;R-HSA-9793383;R-HSA-9793921;R-HSA-9824268;R-HSA-9824236;R-HSA-9824266;R-HSA-9794058
R-HSA-9013106	RHOC GTPase cycle	11	79	0.00518645	0.996789589	0.996789589	2	6	4.19E-04	9606	Homo sapiens	Arhgap26;Rtkn;Vangl1;Jup;Pkn3;Arhgap18;Stom;C1qbp;Tjp2;Iqgap3		R-HSA-9013111;R-HSA-9013110
R-HSA-179419	APC:Cdc20 mediated degradation of cell cycle proteins prior to satisfation of the cell cycle checkpoint	10	74	0.004858193	0.996823216	0.996823216	6	6	4.19E-04	9606	Homo sapiens	Psmb5;Psmc5;Ube2s;Ube2c;Psmd3;Psmc3;Bub1b;Nek2;Cdc20		R-HSA-179410;R-HSA-174171;R-HSA-174104;R-HSA-179417;R-HSA-174255;R-HSA-179421
R-HSA-450294	MAP kinase activation	9	69	0.004529937	0.996900979	0.996900979	18	32	0.002236667	9606	Homo sapiens	Rps6ka3;Map2k3;Jun;Rps6ka5;Nod2;Fos;Dusp7;Dusp6;Mapk11		R-HSA-199910;R-HSA-198756;R-HSA-450337;R-HSA-450222;R-HSA-168136;R-HSA-450346;R-HSA-198669;R-HSA-450292;R-HSA-450325;R-HSA-199895;R-HSA-203797;R-HSA-168053;R-HSA-450257;R-HSA-198746;R-HSA-168440;R-HSA-450333;R-HSA-199935;R-HSA-450296
R-HSA-180534	Vpu mediated degradation of CD4	6	53	0.003479517	0.996947329	0.996947329	5	5	3.49E-04	9606	Homo sapiens	Psmb5;Psmc5;Cd4;Psmd3;Psmc3		R-HSA-180599;R-HSA-180597;R-HSA-180606;R-HSA-180591;R-HSA-180573
R-HSA-1236978	Cross-presentation of soluble exogenous antigens (endosomes)	6	53	0.003479517	0.996947329	0.996947329	5	6	4.19E-04	9606	Homo sapiens	Psmb5;Psmc5;Psmd3;Psmc3;Clec4e		R-HSA-1236970;R-HSA-1236939;R-HSA-1236955;R-HSA-1236940;R-HSA-1236941
R-HSA-76009	Platelet Aggregation (Plug Formation)	6	53	0.003479517	0.996947329	0.996947329	20	27	0.001887188	9606	Homo sapiens	Col1a1;Gp1bb;Src;Gp5;Bcar1		R-HSA-354149;R-HSA-443910;R-HSA-429415;R-HSA-354087;R-HSA-372705;R-HSA-432096;R-HSA-429441;R-HSA-443905;R-HSA-354124;R-HSA-377644;R-HSA-377641;R-HSA-377640;R-HSA-377643;R-HSA-354165;R-HSA-372693;R-HSA-354066;R-HSA-354077;R-HSA-354073;R-HSA-372697;R-HSA-429529
R-HSA-5654741	Signaling by FGFR3	6	53	0.003479517	0.996947329	0.996947329	30	43	0.003005522	9606	Homo sapiens	Fgf5;Src;Fgf9;Fgfr3;Hras		R-HSA-5654679;R-HSA-5654224;R-HSA-5654416;R-HSA-5654623;R-HSA-5654148;R-HSA-5654222;R-HSA-5654413;R-HSA-5654730;R-HSA-5654408;R-HSA-5654409;R-HSA-5654646;R-HSA-5654647;R-HSA-5654709;R-HSA-5654643;R-HSA-5654640;R-HSA-5654641;R-HSA-5654705;R-HSA-1295609;R-HSA-5654631;R-HSA-5654628;R-HSA-5654565;R-HSA-190385;R-HSA-8941628;R-HSA-190263;R-HSA-190388;R-HSA-190261;R-HSA-5654625;R-HSA-5654637;R-HSA-56546…
R-HSA-2132295	MHC class II antigen presentation	23	137	0.008994223	0.997147223	0.997147223	25	26	0.001817292	9606	Homo sapiens	Ap1m2;Cd74;H2-Eb1;Tubb3;Tubb2b;Actr1b;Ap1s2;Ap1s1;Tuba1c;Kif2c;Sptbn2;H2-Aa;Dnm3;Klc4;Ctss;Klc3;Klc2;Tuba4a;H2-Ob;B2m;Arf5		R-HSA-2130336;R-HSA-8951498;R-HSA-8951500;R-HSA-2130725;R-HSA-2130731;R-HSA-2130349;R-HSA-2130478;R-HSA-2213235;R-HSA-2213236;R-HSA-2130486;R-HSA-2213239;R-HSA-2213241;R-HSA-2213243;R-HSA-8856157;R-HSA-2130619;R-HSA-2213244;R-HSA-2213246;R-HSA-2213248;R-HSA-2130500;R-HSA-2130504;R-HSA-2130378;R-HSA-2130640;R-HSA-2130641;R-HSA-2130706;R-HSA-2130393
R-HSA-430039	mRNA decay by 5' to 3' exoribonuclease	1	21	0.001378676	0.997232001	0.997232001	3	3	2.10E-04	9606	Homo sapiens	Lsm7		R-HSA-429860;R-HSA-429845;R-HSA-429978
R-HSA-5655862	Translesion synthesis by POLK	1	21	0.001378676	0.997232001	0.997232001	3	3	2.10E-04	9606	Homo sapiens	Rev3l		R-HSA-5655892;R-HSA-5655965;R-HSA-5655835
R-HSA-9027307	Biosynthesis of maresin-like SPMs	1	21	0.001378676	0.997232001	0.997232001	3	7	4.89E-04	9606	Homo sapiens	Cyp2e1		R-HSA-9027321;R-HSA-9027043;R-HSA-9027302
R-HSA-3000471	Scavenging by Class B Receptors	1	21	0.001378676	0.997232001	0.997232001	2	5	3.49E-04	9606	Homo sapiens	Cd36		R-HSA-2187264;R-HSA-2247512
R-HSA-6787639	GDP-fucose biosynthesis	1	21	0.001378676	0.997232001	0.997232001	1	7	4.89E-04	9606	Homo sapiens	Fpgt		R-HSA-6787533
R-HSA-69473	G2/M DNA damage checkpoint	11	80	0.005252101	0.997273854	0.997273854	6	12	8.39E-04	9606	Homo sapiens	Hist1h2bc;H2afx;Hist1h4k;Pias4;Wee1;Exo1;Hist1h4i;Hist1h4j;Hist1h4h;Hist1h2bk;Sfn;Hist1h2bj;Hist1h4a;Hist1h4b;Hist1h2bn		R-HSA-5683735;R-HSA-69891;R-HSA-6799332;R-HSA-170070;R-HSA-75028;R-HSA-75016
R-HSA-163560	Triglyceride catabolism	4	42	0.002757353	0.997291809	0.997291809	6	17	0.00118823	9606	Homo sapiens	Fabp5;Mgl2;Pnpla5;Plin1		R-HSA-163539;R-HSA-163568;R-HSA-8848339;R-HSA-163418;R-HSA-163595;R-HSA-5334794
R-HSA-5693606	DNA Double Strand Break Response	10	75	0.004923845	0.997315561	0.997315561	30	48	0.003355001	9606	Homo sapiens	Hist1h2bc;Eya2;H2afx;Hist1h4k;Pias4;Ubxn1;Hist1h4i;Hist1h4j;Hist1h4h;Hist1h2bk;Hist1h2bj;Hist1h4a;Hist1h4b;Hist1h2bn		R-HSA-5683735;R-HSA-5682967;R-HSA-69891;R-HSA-5682965;R-HSA-5683986;R-HSA-5682588;R-HSA-5682586;R-HSA-5683930;R-HSA-5683801;R-HSA-5682629;R-HSA-5683077;R-HSA-5693583;R-HSA-5683405;R-HSA-5682992;R-HSA-5693566;R-HSA-5683967;R-HSA-5683964;R-HSA-5683384;R-HSA-5683385;R-HSA-5682598;R-HSA-5682983;R-HSA-5693602;R-HSA-5693536;R-HSA-5683425;R-HSA-5682607;R-HSA-5682863;R-HSA-5693551;R-HSA-5693549;R-HSA-568…
R-HSA-9013026	RHOB GTPase cycle	10	75	0.004923845	0.997315561	0.997315561	3	6	4.19E-04	9606	Homo sapiens	Arhgap26;Rtkn;Vangl1;Actc1;Jup;Arhgdig;Pkn3;Stom;Tjp2;Iqgap3		R-HSA-9013021;R-HSA-9013022;R-HSA-9013024
R-HSA-1855167	Synthesis of pyrophosphates in the cytosol	2	29	0.001903887	0.997321313	0.997321313	9	15	0.001048438	9606	Homo sapiens	Nudt11;Ip6k3		R-HSA-1855165;R-HSA-1855198;R-HSA-1855193;R-HSA-1855194;R-HSA-1855227;R-HSA-1855158;R-HSA-1855223;R-HSA-2023973;R-HSA-2023971
R-HSA-2024101	CS/DS degradation	2	29	0.001903887	0.997321313	0.997321313	5	10	6.99E-04	9606	Homo sapiens	Dcn;Arsb		R-HSA-1793176;R-HSA-2022056;R-HSA-1793207;R-HSA-1606789;R-HSA-2065233
R-HSA-444209	Free fatty acid receptors	2	29	0.001903887	0.997321313	0.997321313	2	5	3.49E-04	9606	Homo sapiens	Ffar4;Ffar2		R-HSA-444191;R-HSA-444171
R-HSA-9018682	Biosynthesis of maresins	2	29	0.001903887	0.997321313	0.997321313	4	13	9.09E-04	9606	Homo sapiens	Cyp2e1;Ephx2		R-HSA-9027321;R-HSA-9024993;R-HSA-9027043;R-HSA-9027302
R-HSA-71240	Tryptophan catabolism	5	48	0.003151261	0.997333591	0.997333591	5	16	0.001118334	9606	Homo sapiens	Slc7a5;Tdo2;Kynu;Kyat1;Kmo		R-HSA-71217;R-HSA-893596;R-HSA-71200;R-HSA-71188;R-HSA-352232
R-HSA-5173105	O-linked glycosylation	22	133	0.008731618	0.997361196	0.997361196	19	27	0.001887188	9606	Homo sapiens	Adamts1;St6galnac2;B3gnt8;Gcnt4;Adamts4;St3gal1;Adamts2;Adamts9;B3gnt2;Galnt2;Cfp;Galnt5;Adamts19;Galnt6;Spon2;Mucl1;Galnt18;Thbs1;C1galt1c1;St6galnac3;Pomgnt1		R-HSA-5694487;R-HSA-977071;R-HSA-5173005;R-HSA-1964505;R-HSA-5173192;R-HSA-913675;R-HSA-1964501;R-HSA-914017;R-HSA-914018;R-HSA-914012;R-HSA-914008;R-HSA-981497;R-HSA-914010;R-HSA-5617037;R-HSA-914005;R-HSA-981814;R-HSA-914006;R-HSA-6786012;R-HSA-981809
R-HSA-68962	Activation of the pre-replicative complex	3	36	0.002363445	0.997446917	0.997446917	9	9	6.29E-04	9606	Homo sapiens	Cdt1;Fosb;Mcm5		R-HSA-68960;R-HSA-69299;R-HSA-68914;R-HSA-68917;R-HSA-68916;R-HSA-68919;R-HSA-68918;R-HSA-68954;R-HSA-68940
R-HSA-380972	Energy dependent regulation of mTOR by LKB1-AMPK	3	36	0.002363445	0.997446917	0.997446917	4	7	4.89E-04	9606	Homo sapiens	Rragb;Lamtor2;Stk11		R-HSA-447074;R-HSA-200421;R-HSA-380979;R-HSA-380942
R-HSA-5223345	Miscellaneous transport and binding events	3	36	0.002363445	0.997446917	0.997446917	3	13	9.09E-04	9606	Homo sapiens	Nipal4;Csn3;Lrrc8e		R-HSA-5336453;R-HSA-5340124;R-HSA-8941543
R-HSA-927802	Nonsense-Mediated Decay (NMD)	20	124	0.008140756	0.997460881	0.997460881	6	6	4.19E-04	9606	Homo sapiens	Rpl7a;Rps14;Rps15;Rps16;Rps9;Rps18;Rps8;Rrp1;Rplp2;Rpl36;Rpl8;Rpl18;Upf1;Eif4a3;Rplp0;Rpl11;Rpl13a;Agrn;Rpl3l		R-HSA-927836;R-HSA-927789;R-HSA-927832;R-HSA-927830;R-HSA-927813;R-HSA-927889
R-HSA-975957	Nonsense Mediated Decay (NMD) enhanced by the Exon Junction Complex (EJC)	20	124	0.008140756	0.997460881	0.997460881	5	5	3.49E-04	9606	Homo sapiens	Rpl7a;Rps14;Rps15;Rps16;Rps9;Rps18;Rps8;Rrp1;Rplp2;Rpl36;Rpl8;Rpl18;Upf1;Eif4a3;Rplp0;Rpl11;Rpl13a;Agrn;Rpl3l		R-HSA-927836;R-HSA-927832;R-HSA-927830;R-HSA-927813;R-HSA-927889
R-HSA-3214847	HATs acetylate histones	17	110	0.007221639	0.997517694	0.997517694	14	15	0.001048438	9606	Homo sapiens	Hist1h2ac;Atxn7l3;Hist1h2ab;Hist1h2bc;Eny2;Hist1h2ae;H2afx;Pax3;Hist1h4k;Taf9b;Hist1h3d;Hist1h4i;Hist1h4j;Hist2h2ac;Hist1h3g;Hist1h4h;Hist1h2bk;Hist1h2bj;Hist1h2ah;Hist1h4a;Hist1h4b;Hist1h2bn;Hist1h2al		R-HSA-3318486;R-HSA-3321975;R-HSA-3301237;R-HSA-3697008;R-HSA-3662335;R-HSA-3321883;R-HSA-5144542;R-HSA-3301345;R-HSA-3697920;R-HSA-3662318;R-HSA-3318415;R-HSA-5579018;R-HSA-3321805;R-HSA-3318413
R-HSA-163125	Post-translational modification: synthesis of GPI-anchored proteins	18	115	0.007549895	0.997602301	0.997602301	5	16	0.001118334	9606	Homo sapiens	Cpm;Rtn4rl2;Pigz;Opcml;Folr2;Gpi1;Vnn1;Lypd5;Ntng1;Gpaa1;Negr1;Lypd3;Ly6g6c;Alpl;Lsamp;Plaur;Reck;Plet1		R-HSA-162836;R-HSA-162730;R-HSA-162729;R-HSA-8940388;R-HSA-162797
R-HSA-195253	Degradation of beta-catenin by the destruction complex	13	91	0.005974265	0.997674845	0.997674845	20	23	0.001607605	9606	Homo sapiens	Psmb5;Psmc5;Tle3;Psmd3;Myc;Psmc3;Axin1;Tcf3;Frat2;Frat1		R-HSA-4649028;R-HSA-195300;R-HSA-2130279;R-HSA-8944352;R-HSA-4641231;R-HSA-195275;R-HSA-2130282;R-HSA-195304;R-HSA-5229348;R-HSA-4641229;R-HSA-2130286;R-HSA-5229343;R-HSA-195283;R-HSA-195251;R-HSA-195280;R-HSA-5334050;R-HSA-5251555;R-HSA-195318;R-HSA-8944349;R-HSA-195287
R-HSA-4086398	Ca2+ pathway	11	81	0.005317752	0.997688173	0.997688173	10	27	0.001887188	9606	Homo sapiens	Wnt11;Plcb3;Gng2;Fzd5;Gnb2;Myc;Gnb4;Tcf3;Itpr3;Plcb1		R-HSA-8944362;R-HSA-169680;R-HSA-4411365;R-HSA-398193;R-HSA-4420052;R-HSA-3965444;R-HSA-3965446;R-HSA-3965447;R-HSA-3965441;R-HSA-398040
R-HSA-9634815	Transcriptional Regulation by NPAS4	7	60	0.003939076	0.997699428	0.997699428	37	47	0.003285105	9606	Homo sapiens	Ret;Dysf;Fos;Cdk5r1		R-HSA-9769044;R-HSA-9634897;R-HSA-9769302;R-HSA-9769235;R-HSA-9769042;R-HSA-9768925;R-HSA-9769177;R-HSA-9634846;R-HSA-9770072;R-HSA-9769115;R-HSA-9769307;R-HSA-9634886;R-HSA-9634884;R-HSA-9769165;R-HSA-9768782;R-HSA-9644879;R-HSA-9769419;R-HSA-9769418;R-HSA-9638156;R-HSA-9769141;R-HSA-9769143;R-HSA-9768950;R-HSA-9769014;R-HSA-9768945;R-HSA-9634934;R-HSA-9769011;R-HSA-9634943;R-HSA-9634850;R-HSA-9…
R-HSA-8866654	E3 ubiquitin ligases ubiquitinate target proteins	7	60	0.003939076	0.997699428	0.997699428	6	16	0.001118334	9606	Homo sapiens	Hist1h2bc;Rnf144a;Trim29;Hist1h2bk;Hist1h2bj;Hist1h2bn		R-HSA-8953946;R-HSA-8953917;R-HSA-8938770;R-HSA-8942099;R-HSA-8942101;R-HSA-8938773
R-HSA-176409	APC/C:Cdc20 mediated degradation of mitotic proteins	10	76	0.004989496	0.997734704	0.997734704	13	13	9.09E-04	9606	Homo sapiens	Psmb5;Psmc5;Ube2s;Ube2c;Psmd3;Psmc3;Bub1b;Nek2;Cdc20		R-HSA-174144;R-HSA-174120;R-HSA-174121;R-HSA-174255;R-HSA-174157;R-HSA-179410;R-HSA-174227;R-HSA-174202;R-HSA-174171;R-HSA-174104;R-HSA-179417;R-HSA-174238;R-HSA-179421
R-HSA-6790901	rRNA modification in the nucleus and cytosol	9	71	0.004661239	0.997814613	0.997814613	3	8	5.59E-04	9606	Homo sapiens	Rps14;Fbl;Rps9;Tsr3;Rrp36;Sik1;Rrp9;Wdr46;Pwp2		R-HSA-8868783;R-HSA-6790907;R-HSA-6790906
R-HSA-111933	Calmodulin induced events	4	43	0.002823004	0.997819129	0.997819129	8	23	0.001607605	9606	Homo sapiens	Camk2b;Pde1c;Prkar2b;Adcy5		R-HSA-111955;R-HSA-442725;R-HSA-111925;R-HSA-111956;R-HSA-8951727;R-HSA-111930;R-HSA-9617583;R-HSA-444792
R-HSA-111997	CaM pathway	4	43	0.002823004	0.997819129	0.997819129	8	24	0.001677501	9606	Homo sapiens	Camk2b;Pde1c;Prkar2b;Adcy5		R-HSA-111955;R-HSA-442725;R-HSA-111925;R-HSA-111956;R-HSA-8951727;R-HSA-111930;R-HSA-9617583;R-HSA-444792
R-HSA-1839126	FGFR2 mutant receptor activation	4	43	0.002823004	0.997819129	0.997819129	6	18	0.001258125	9606	Homo sapiens	Fgf5;Fgf7;Fgf9;Fgf22		R-HSA-2033486;R-HSA-2077421;R-HSA-2033474;R-HSA-2077424;R-HSA-2033488;R-HSA-2033472
R-HSA-6804757	Regulation of TP53 Degradation	4	43	0.002823004	0.997819129	0.997819129	9	30	0.002096876	9606	Homo sapiens	Ccng1;Sgk1;Daxx		R-HSA-6792871;R-HSA-6795460;R-HSA-6795473;R-HSA-6791409;R-HSA-6792863;R-HSA-3222072;R-HSA-6792491;R-HSA-6795290;R-HSA-3215295
R-HSA-8941326	RUNX2 regulates bone development	4	43	0.002823004	0.997819129	0.997819129	6	32	0.002236667	9606	Homo sapiens	Ar;Col1a1;Src		R-HSA-8985627;R-HSA-8937820;R-HSA-8985644;R-HSA-8877918;R-HSA-8877902;R-HSA-8937844
R-HSA-5655302	Signaling by FGFR1 in disease	5	49	0.003216912	0.997828432	0.997828432	19	35	0.002446355	9606	Homo sapiens	Fgf5;Fgf9;Myo18a;Stat3;Hras		R-HSA-1839100;R-HSA-2023455;R-HSA-1839039;R-HSA-1839065;R-HSA-2023451;R-HSA-1839098;R-HSA-5655326;R-HSA-5655263;R-HSA-1839094;R-HSA-1839031;R-HSA-5655290;R-HSA-1839091;R-HSA-5655269;R-HSA-1839080;R-HSA-5655266;R-HSA-5655278;R-HSA-1839078;R-HSA-1888198;R-HSA-5655240
R-HSA-400511	Synthesis, secretion, and inactivation of Glucose-dependent Insulinotropic Polypeptide (GIP)	1	22	0.001444328	0.997909375	0.997909375	2	7	4.89E-04	9606	Homo sapiens	Dpp4;Fap		R-HSA-9023627;R-HSA-9023626
R-HSA-211916	Vitamins	1	22	0.001444328	0.997909375	0.997909375	1	5	3.49E-04	9606	Homo sapiens	Cyp27b1		R-HSA-209868
R-HSA-193993	Mineralocorticoid biosynthesis	1	22	0.001444328	0.997909375	0.997909375	1	7	4.89E-04	9606	Homo sapiens	Lhb		R-HSA-193052
R-HSA-5637810	Constitutive Signaling by EGFRvIII	1	22	0.001444328	0.997909375	0.997909375	2	18	0.001258125	9606	Homo sapiens	Hras		R-HSA-5637808;R-HSA-5637806
R-HSA-5637812	Signaling by EGFRvIII in Cancer	1	22	0.001444328	0.997909375	0.997909375	2	18	0.001258125	9606	Homo sapiens	Hras		R-HSA-5637808;R-HSA-5637806
R-HSA-727802	Transport of nucleotide sugars	1	22	0.001444328	0.997909375	0.997909375	1	11	7.69E-04	9606	Homo sapiens	Slc35a2		R-HSA-735702
R-HSA-9768759	Regulation of NPAS4 gene expression	1	22	0.001444328	0.997909375	0.997909375	1	11	7.69E-04	9606	Homo sapiens	Dysf		R-HSA-9768782
R-HSA-211999	CYP2E1 reactions	2	30	0.001969538	0.997914882	0.997914882	6	6	4.19E-04	9606	Homo sapiens	Cyp2e1;Cyp2s1		R-HSA-76416;R-HSA-76354;R-HSA-76434;R-HSA-76475;R-HSA-76397;R-HSA-143468
R-HSA-204174	Regulation of pyruvate dehydrogenase (PDH) complex	2	30	0.001969538	0.997914882	0.997914882	2	4	2.80E-04	9606	Homo sapiens	Gstz1;Ppard		R-HSA-9011595;R-HSA-203946
R-HSA-70921	Histidine catabolism	2	30	0.001969538	0.997914882	0.997914882	2	8	5.59E-04	9606	Homo sapiens	Amdhd1;Hnmt		R-HSA-70906;R-HSA-175993
R-HSA-4608870	Asymmetric localization of PCP proteins	8	66	0.004332983	0.997933286	0.997933286	5	7	4.89E-04	9606	Homo sapiens	Psmb5;Vangl2;Psmc5;Psmd3;Fzd5;Psmc3;Scrib		R-HSA-4608855;R-HSA-5099886;R-HSA-4608866;R-HSA-4608862;R-HSA-4608825
R-HSA-9029569	NR1H3 & NR1H2 regulate gene expression linked to cholesterol transport and efflux	8	66	0.004332983	0.997933286	0.997933286	9	40	0.002795834	9606	Homo sapiens	Ncor2;Apoc4;Apoe;Abcg1		R-HSA-9024361;R-HSA-9031512;R-HSA-9035279;R-HSA-9024334;R-HSA-9031522;R-HSA-9024386;R-HSA-9031527;R-HSA-9035143;R-HSA-9024326
R-HSA-445989	TAK1-dependent IKK and NF-kappa-B activation	6	55	0.003610819	0.997935804	0.997935804	7	17	0.00118823	9606	Homo sapiens	Ikbip;Bcam;Nfkb2;Nod2;Rela		R-HSA-9749494;R-HSA-168166;R-HSA-9630923;R-HSA-168184;R-HSA-9749487;R-HSA-9749464;R-HSA-9773803
R-HSA-162588	Budding and maturation of HIV virion	3	37	0.002429097	0.997974091	0.997974091	2	4	2.80E-04	9606	Homo sapiens	Vps37b;Vps37c;Chmp6		R-HSA-3159232;R-HSA-3159227
R-HSA-453276	Regulation of mitotic cell cycle	13	92	0.006039916	0.99801433	0.99801433	40	40	0.002795834	9606	Homo sapiens	Psmb5;Psmc5;Ube2s;Ube2c;Plk1;Psmd3;Cdh1;Psmc3;Bub1b;Nek2;Aurkb;Cdc20		R-HSA-174144;R-HSA-174209;R-HSA-174088;R-HSA-174159;R-HSA-174157;R-HSA-179410;R-HSA-188371;R-HSA-174227;R-HSA-174224;R-HSA-174097;R-HSA-9686980;R-HSA-174171;R-HSA-174235;R-HSA-174104;R-HSA-174105;R-HSA-179417;R-HSA-174174;R-HSA-174238;R-HSA-188191;R-HSA-179421;R-HSA-174119;R-HSA-174122;R-HSA-174058;R-HSA-174251;R-HSA-9686969;R-HSA-174120;R-HSA-174057;R-HSA-174121;R-HSA-174255;R-HSA-141423;R-HSA-1…
R-HSA-174143	APC/C-mediated degradation of cell cycle proteins	13	92	0.006039916	0.99801433	0.99801433	40	40	0.002795834	9606	Homo sapiens	Psmb5;Psmc5;Ube2s;Ube2c;Plk1;Psmd3;Cdh1;Psmc3;Bub1b;Nek2;Aurkb;Cdc20		R-HSA-174144;R-HSA-174209;R-HSA-174088;R-HSA-174159;R-HSA-174157;R-HSA-179410;R-HSA-188371;R-HSA-174227;R-HSA-174224;R-HSA-174097;R-HSA-9686980;R-HSA-174171;R-HSA-174235;R-HSA-174104;R-HSA-174105;R-HSA-179417;R-HSA-174174;R-HSA-174238;R-HSA-188191;R-HSA-179421;R-HSA-174119;R-HSA-174122;R-HSA-174058;R-HSA-174251;R-HSA-9686969;R-HSA-174120;R-HSA-174057;R-HSA-174121;R-HSA-174255;R-HSA-141423;R-HSA-1…
R-HSA-388841	Costimulation by the CD28 family	12	87	0.00571166	0.998017854	0.998017854	22	35	0.002446355	9606	Homo sapiens	Lyn;Cd86;H2-Eb1;Cd4;Fam83f;Src;Cd80;Btla;Cd28;Trib3;Icos;H2-Aa		R-HSA-389381;R-HSA-6790087;R-HSA-389348;R-HSA-389158;R-HSA-389350;R-HSA-388833;R-HSA-388832;R-HSA-388814;R-HSA-388809;R-HSA-388808;R-HSA-389352;R-HSA-388811;R-HSA-389354;R-HSA-389941;R-HSA-198640;R-HSA-388817;R-HSA-389523;R-HSA-388829;R-HSA-388831;R-HSA-389919;R-HSA-389758;R-HSA-388830
R-HSA-1226099	Signaling by FGFR in disease	11	82	0.005383403	0.998042095	0.998042095	71	99	0.00691969	9606	Homo sapiens	Fgf5;Fgf7;Fgf9;Myo18a;Stat3;Fgfr3;Fgfr4;Hras;Fgf22		R-HSA-2023455;R-HSA-5655252;R-HSA-2046363;R-HSA-2023451;R-HSA-5655248;R-HSA-5655262;R-HSA-5655263;R-HSA-5654748;R-HSA-5655235;R-HSA-5655233;R-HSA-5655247;R-HSA-5655244;R-HSA-5655245;R-HSA-5655243;R-HSA-5655240;R-HSA-5655241;R-HSA-5655284;R-HSA-1839039;R-HSA-5655285;R-HSA-2012086;R-HSA-2012087;R-HSA-5655295;R-HSA-2012084;R-HSA-1839031;R-HSA-5655290;R-HSA-2012082;R-HSA-5655289;R-HSA-5655270;R-HSA-5…
R-HSA-983712	Ion channel transport	38	208	0.013655462	0.998194713	0.998194713	24	51	0.003564689	9606	Homo sapiens	Ryr2;Ryr1;Atp12a;Atp2a1;Atp2c2;Atp1a1;Atp1a4;Fxyd2;Scnn1a;Scnn1b;Wnk4;Atp6v0a4;Atp8a2;Atp6v1c2;Trdn;Atp9a;Catsper4;Camk2b;Ripk3;Trpc1;Trpv3;Nalcn;Atp4a;Atp1b1;Trpm1;Atp11c;Wwp1;Ano8;Trpm3;Ano3;Trpm6;NA;Wnk2;Stom;Atp13a4;Atp13a5;Sgk1;Best2		R-HSA-9727188;R-HSA-427910;R-HSA-2744361;R-HSA-2730664;R-HSA-9701141;R-HSA-8863494;R-HSA-2682349;R-HSA-5251989;R-HSA-2672334;R-HSA-2855020;R-HSA-947591;R-HSA-3295579;R-HSA-2685505;R-HSA-9727198;R-HSA-2752067;R-HSA-9701055;R-HSA-2684901;R-HSA-936897;R-HSA-937311;R-HSA-5252133;R-HSA-9684068;R-HSA-418365;R-HSA-939763;R-HSA-936883
R-HSA-165159	MTOR signalling	5	50	0.003282563	0.998233909	0.998233909	18	29	0.00202698	9606	Homo sapiens	Akt1s1;Rragb;Lamtor2;Stk11;Eif4b		R-HSA-5653974;R-HSA-8952716;R-HSA-447074;R-HSA-200421;R-HSA-5653968;R-HSA-5653936;R-HSA-377186;R-HSA-5672828;R-HSA-380942;R-HSA-5672824;R-HSA-165680;R-HSA-5653957;R-HSA-165777;R-HSA-165718;R-HSA-380979;R-HSA-5672843;R-HSA-165692;R-HSA-8952726
R-HSA-211733	Regulation of activated PAK-2p34 by proteasome mediated degradation	5	50	0.003282563	0.998233909	0.998233909	1	2	1.40E-04	9606	Homo sapiens	Psmb5;Psmc5;Psmd3;Psmc3		R-HSA-211715
R-HSA-9033241	Peroxisomal protein import	8	67	0.004398634	0.998279075	0.998279075	13	26	0.001817292	9606	Homo sapiens	Pex26;Mpp2;Nudt7;Acox2;Trim29;Ephx2;Acot1;Ehhadh;Slc27a3;Acot5		R-HSA-9033514;R-HSA-9033485;R-HSA-9033516;R-HSA-9033505;R-HSA-8953946;R-HSA-9033499;R-HSA-9033533;R-HSA-8953917;R-HSA-9033233;R-HSA-9033235;R-HSA-9033236;R-HSA-9033527;R-HSA-9033238
R-HSA-112043	PLC beta mediated events	8	67	0.004398634	0.998279075	0.998279075	13	32	0.002236667	9606	Homo sapiens	Plcb4;Plcb3;Camk2b;Pde1c;Prkar2b;Itpr3;Adcy5;Plcb1		R-HSA-442725;R-HSA-112037;R-HSA-111879;R-HSA-8951727;R-HSA-169683;R-HSA-111955;R-HSA-169680;R-HSA-111925;R-HSA-111956;R-HSA-111930;R-HSA-9617583;R-HSA-444792;R-HSA-111870
R-HSA-176408	Regulation of APC/C activators between G1/S and early anaphase	11	83	0.005449055	0.998343965	0.998343965	14	14	9.79E-04	9606	Homo sapiens	Psmb5;Psmc5;Ube2s;Ube2c;Plk1;Psmd3;Cdh1;Psmc3;Bub1b;Cdc20		R-HSA-174209;R-HSA-174122;R-HSA-174251;R-HSA-174159;R-HSA-141423;R-HSA-188371;R-HSA-174097;R-HSA-141429;R-HSA-174203;R-HSA-174139;R-HSA-174235;R-HSA-174174;R-HSA-174079;R-HSA-141437
R-HSA-8939902	Regulation of RUNX2 expression and activity	11	83	0.005449055	0.998343965	0.998343965	14	32	0.002236667	9606	Homo sapiens	Psmb5;Esrra;Psmc5;Psmd3;Dlx5;Psmc3;Wwp1;Ppargc1a;Stub1;Esr1		R-HSA-9008076;R-HSA-9008110;R-HSA-8939904;R-HSA-8939938;R-HSA-9008036;R-HSA-9007686;R-HSA-8939801;R-HSA-8939929;R-HSA-9008475;R-HSA-9007707;R-HSA-8939900;R-HSA-9009309;R-HSA-9009308;R-HSA-9009362
R-HSA-8852135	Protein ubiquitination	11	83	0.005449055	0.998343965	0.998343965	12	32	0.002236667	9606	Homo sapiens	Hist1h2bc;Ube2s;Ube2c;Rnf144a;Trim29;Hist1h2bk;Uba6;Hist1h2bj;Cdc34;Hist1h2bn		R-HSA-8953946;R-HSA-8852130;R-HSA-8865090;R-HSA-8953917;R-HSA-8852129;R-HSA-8852127;R-HSA-8938770;R-HSA-8942099;R-HSA-8865098;R-HSA-8942101;R-HSA-8938773;R-HSA-8865050
R-HSA-174411	Polymerase switching on the C-strand of the telomere	2	31	0.002035189	0.998378392	0.998378392	6	6	4.19E-04	9606	Homo sapiens	Pold1;Chtf18		R-HSA-174448;R-HSA-174439;R-HSA-9668902;R-HSA-174452;R-HSA-9668904;R-HSA-174447
R-HSA-8949613	Cristae formation	2	31	0.002035189	0.998378392	0.998378392	1	2	1.40E-04	9606	Homo sapiens	Atp5d;Atp5a1		R-HSA-8949580
R-HSA-9025094	Biosynthesis of DPAn-3 SPMs	2	31	0.002035189	0.998378392	0.998378392	2	18	0.001258125	9606	Homo sapiens	Alox15;Ptgs2		R-HSA-9026408;R-HSA-9026003
R-HSA-448424	Interleukin-17 signaling	10	78	0.005120798	0.998393291	0.998393291	19	35	0.002446355	9606	Homo sapiens	Rps6ka3;Il17rc;Map2k3;Jun;Rps6ka5;Nod2;Fos;Dusp7;Dusp6;Mapk11		R-HSA-199910;R-HSA-198756;R-HSA-450337;R-HSA-447246;R-HSA-450222;R-HSA-168136;R-HSA-450346;R-HSA-198669;R-HSA-450292;R-HSA-450325;R-HSA-199895;R-HSA-203797;R-HSA-168053;R-HSA-450257;R-HSA-198746;R-HSA-168440;R-HSA-450333;R-HSA-199935;R-HSA-450296
R-HSA-73980	RNA Polymerase III Transcription Termination	1	23	0.001509979	0.998421013	0.998421013	1	2	1.40E-04	9606	Homo sapiens	Nfia		R-HSA-113454
R-HSA-2564830	Cytosolic iron-sulfur cluster assembly	1	23	0.001509979	0.998421013	0.998421013	1	3	2.10E-04	9606	Homo sapiens	Pold1		R-HSA-2564828
R-HSA-9679504	Translation of Replicase and Assembly of the Replication Transcription Complex	1	23	0.001509979	0.998421013	0.998421013	1	30	0.002096876	9606	Homo sapiens	Chmp6		R-HSA-9687435
R-HSA-187577	SCF(Skp2)-mediated degradation of p27/p21	7	62	0.004070378	0.998426087	0.998426087	6	7	4.89E-04	9606	Homo sapiens	Psmb5;Psmc5;Psmd3;Ccne1;Psmc3;Ptk6;Cdkn1a		R-HSA-187552;R-HSA-187520;R-HSA-8848436;R-HSA-187574;R-HSA-187575;R-HSA-8848414
R-HSA-168181	Toll Like Receptor 7/8 (TLR7/8) Cascade	18	118	0.007746849	0.998438734	0.998438734	44	79	0.005521773	9606	Homo sapiens	Jun;Nod2;Fos;Rela;Rps6ka3;Ikbip;Map2k3;Rps6ka5;Bcam;Ticam2;Tlr9;Nfkb2;Tlr8;Tlr7;Dusp7;Dusp6;Mapk11		R-HSA-975118;R-HSA-975180;R-HSA-975115;R-HSA-975111;R-HSA-975175;R-HSA-168136;R-HSA-975106;R-HSA-975170;R-HSA-9749464;R-HSA-198669;R-HSA-975134;R-HSA-450325;R-HSA-199895;R-HSA-203797;R-HSA-9691204;R-HSA-450257;R-HSA-9630923;R-HSA-198746;R-HSA-975188;R-HSA-450333;R-HSA-975125;R-HSA-9749494;R-HSA-168166;R-HSA-199910;R-HSA-9679029;R-HSA-198756;R-HSA-450337;R-HSA-450222;R-HSA-9724670;R-HSA-450346;R-H…
R-HSA-174184	Cdc20:Phospho-APC/C mediated degradation of Cyclin A	9	73	0.004792542	0.998467251	0.998467251	3	3	2.10E-04	9606	Homo sapiens	Psmb5;Psmc5;Ube2s;Ube2c;Psmd3;Psmc3;Bub1b;Cdc20		R-HSA-174171;R-HSA-174104;R-HSA-174255
R-HSA-5654743	Signaling by FGFR4	5	51	0.003348214	0.99856561	0.99856561	30	41	0.00286573	9606	Homo sapiens	Klb;Src;Fgf9;Fgfr4;Hras		R-HSA-5654422;R-HSA-5654423;R-HSA-5654418;R-HSA-5654163;R-HSA-5654428;R-HSA-5654684;R-HSA-5654426;R-HSA-5654169;R-HSA-5654425;R-HSA-5654662;R-HSA-5654151;R-HSA-5654663;R-HSA-5654658;R-HSA-5654659;R-HSA-5654734;R-HSA-5654669;R-HSA-5654667;R-HSA-5654664;R-HSA-1307955;R-HSA-8941613;R-HSA-1307963;R-HSA-5654655;R-HSA-1295609;R-HSA-5654653;R-HSA-5654717;R-HSA-5654714;R-HSA-5654651;R-HSA-5654566;R-HSA-1…
R-HSA-442660	Na+/Cl- dependent neurotransmitter transporters	5	51	0.003348214	0.99856561	0.99856561	5	15	0.001048438	9606	Homo sapiens	Slc6a6;Slc6a19;Slc6a9;Slc6a20a;Slc18a1		R-HSA-352052;R-HSA-375473;R-HSA-351987;R-HSA-444160;R-HSA-444120
R-HSA-174154	APC/C:Cdc20 mediated degradation of Securin	8	68	0.004464286	0.998568924	0.998568924	3	3	2.10E-04	9606	Homo sapiens	Psmb5;Psmc5;Ube2s;Ube2c;Psmd3;Psmc3;Cdc20		R-HSA-174144;R-HSA-174202;R-HSA-174121
R-HSA-5213460	RIPK1-mediated regulated necrosis	4	45	0.002954307	0.998591375	0.998591375	27	29	0.00202698	9606	Homo sapiens	Ripk3;Tradd;Stub1;Tnfsf10		R-HSA-9686930;R-HSA-5218891;R-HSA-9687638;R-HSA-9687828;R-HSA-9693978;R-HSA-9688832;R-HSA-5218906;R-HSA-5213466;R-HSA-9793472;R-HSA-9688838;R-HSA-5357828;R-HSA-5218905;R-HSA-5675456;R-HSA-5213464;R-HSA-9793485;R-HSA-9688459;R-HSA-5213462;R-HSA-9686922;R-HSA-9687625;R-HSA-9688456;R-HSA-9686920;R-HSA-3465429;R-HSA-9688831;R-HSA-9793444;R-HSA-5357927;R-HSA-5620975;R-HSA-9793451
R-HSA-4641257	Degradation of AXIN	6	57	0.003742122	0.998611987	0.998611987	8	8	5.59E-04	9606	Homo sapiens	Psmb5;Psmc5;Psmd3;Psmc3;Axin1		R-HSA-4641134;R-HSA-3640862;R-HSA-3640861;R-HSA-3640844;R-HSA-3640874;R-HSA-3640858;R-HSA-4641256;R-HSA-4641129
R-HSA-70268	Pyruvate metabolism	6	57	0.003742122	0.998611987	0.998611987	6	15	0.001048438	9606	Homo sapiens	Gstz1;Ldha;Bsg;Ppard;Slc16a3;Slc16a8		R-HSA-9011595;R-HSA-373875;R-HSA-71849;R-HSA-203946;R-HSA-373867;R-HSA-70510
R-HSA-1799339	SRP-dependent cotranslational protein targeting to membrane	18	119	0.0078125	0.998649714	0.998649714	5	5	3.49E-04	9606	Homo sapiens	Rpl7a;Rps14;Rps15;Rps16;Rps9;Rps18;Rps8;Rrp1;Rplp2;Rpl36;Rpl8;Rpl18;Rplp0;Rpl11;Rpl13a;Agrn;Rpl3l		R-HSA-1799326;R-HSA-1799330;R-HSA-1799329;R-HSA-1799335;R-HSA-1799332
R-HSA-8939243	RUNX1 interacts with co-factors whose precise effect on RUNX1 targets is not known	3	39	0.002560399	0.998728893	0.998728893	5	5	3.49E-04	9606	Homo sapiens	Cbx2;Bmi1;Runx1		R-HSA-8878054;R-HSA-8938217;R-HSA-8878050;R-HSA-8937989;R-HSA-8878056
R-HSA-354192	Integrin signaling	3	39	0.002560399	0.998728893	0.998728893	19	24	0.001677501	9606	Homo sapiens	Src;Bcar1		R-HSA-354149;R-HSA-443910;R-HSA-429415;R-HSA-354087;R-HSA-372705;R-HSA-432096;R-HSA-429441;R-HSA-443905;R-HSA-354124;R-HSA-377644;R-HSA-377641;R-HSA-377640;R-HSA-377643;R-HSA-354165;R-HSA-372693;R-HSA-354066;R-HSA-354077;R-HSA-354073;R-HSA-372697
R-HSA-917977	Transferrin endocytosis and recycling	3	39	0.002560399	0.998728893	0.998728893	3	11	7.69E-04	9606	Homo sapiens	Hfe;Atp6v0a4;Atp6v1c2		R-HSA-5691154;R-HSA-5252133;R-HSA-917841
R-HSA-9022692	Regulation of MECP2 expression and activity	3	39	0.002560399	0.998728893	0.998728893	3	14	9.79E-04	9606	Homo sapiens	Camk2b;Ncor2;Aurkb		R-HSA-8986939;R-HSA-9023132;R-HSA-9006992
R-HSA-1855183	Synthesis of IP2, IP, and Ins in the cytosol	2	32	0.00210084	0.998739945	0.998739945	5	14	9.79E-04	9606	Homo sapiens	Inpp4b;Impa2		R-HSA-1855180;R-HSA-1855210;R-HSA-1855211;R-HSA-1855154;R-HSA-1855202
R-HSA-9615933	Postmitotic nuclear pore complex (NPC) reformation	2	32	0.00210084	0.998739945	0.998739945	3	10	6.99E-04	9606	Homo sapiens	Rcc1;Rangap1		R-HSA-3000449;R-HSA-9624893;R-HSA-9624845
R-HSA-1660514	Synthesis of PIPs at the Golgi membrane	2	32	0.00210084	0.998739945	0.998739945	3	11	7.69E-04	9606	Homo sapiens	Pik3c2g;Arf5		R-HSA-1676152;R-HSA-1675928;R-HSA-1675883
R-HSA-70635	Urea cycle	2	32	0.00210084	0.998739945	0.998739945	2	8	5.59E-04	9606	Homo sapiens	Arg1;Ass1		R-HSA-70577;R-HSA-70569
R-HSA-2161522	Abacavir ADME	2	32	0.00210084	0.998739945	0.998739945	2	10	6.99E-04	9606	Homo sapiens	Slc22a3;Pck1		R-HSA-2162096;R-HSA-2161500
R-HSA-68875	Mitotic Prophase	21	134	0.008797269	0.99877527	0.99877527	21	34	0.002376459	9606	Homo sapiens	Hist1h2ac;Hist1h2ab;Cnep1r1;Hist1h2ae;H2afx;Hist1h3d;Hist1h3g;Hist1h2bk;Hist1h2bj;Lemd2;Emd;Lmnb1;Hist1h2bn;Ccnb2;Hist1h2bc;Plk1;Lpin3;Hist1h4k;Lmna;Hist1h4i;Hist1h4j;H2afj;Hist2h2ac;Hist1h4h;Hist1h4a;Hist1h4b		R-HSA-2245218;R-HSA-2288097;R-HSA-2172194;R-HSA-5229194;R-HSA-5195402;R-HSA-5221130;R-HSA-2314566;R-HSA-2993898;R-HSA-2172678;R-HSA-2294600;R-HSA-2294574;R-HSA-5244669;R-HSA-2214351;R-HSA-4419948;R-HSA-2984226;R-HSA-2990882;R-HSA-2984220;R-HSA-2301205;R-HSA-2172183;R-HSA-2294580;R-HSA-2294590
R-HSA-167242	Abortive elongation of HIV-1 transcript in the absence of Tat	1	24	0.00157563	0.998807461	0.998807461	2	2	1.40E-04	9606	Homo sapiens	Nelfe		R-HSA-167147;R-HSA-167087
R-HSA-9709603	Impaired BRCA2 binding to PALB2	1	24	0.00157563	0.998807461	0.998807461	1	1	6.99E-05	9606	Homo sapiens	Exo1		R-HSA-9709601
R-HSA-912631	Regulation of signaling by CBL	1	24	0.00157563	0.998807461	0.998807461	3	7	4.89E-04	9606	Homo sapiens	Lyn		R-HSA-879917;R-HSA-912629;R-HSA-912627
R-HSA-159424	Conjugation of carboxylic acids	1	24	0.00157563	0.998807461	0.998807461	2	6	4.19E-04	9606	Homo sapiens	Glyat		R-HSA-159574;R-HSA-159566
R-HSA-156587	Amino Acid conjugation	1	24	0.00157563	0.998807461	0.998807461	2	6	4.19E-04	9606	Homo sapiens	Glyat		R-HSA-159574;R-HSA-159566
R-HSA-429958	mRNA decay by 3' to 5' exoribonuclease	1	24	0.00157563	0.998807461	0.998807461	1	3	2.10E-04	9606	Homo sapiens	Skiv2l		R-HSA-430028
R-HSA-446199	Synthesis of Dolichyl-phosphate	1	24	0.00157563	0.998807461	0.998807461	1	6	4.19E-04	9606	Homo sapiens	Mvd		R-HSA-191414
R-HSA-9694631	Maturation of nucleoprotein	1	24	0.00157563	0.998807461	0.998807461	2	14	9.79E-04	9606	Homo sapiens	Art1		R-HSA-9766608;R-HSA-9729283
R-HSA-1480926	O2/CO2 exchange in erythrocytes	1	24	0.00157563	0.998807461	0.998807461	2	14	9.79E-04	9606	Homo sapiens	Slc4a1		R-HSA-1247665;R-HSA-1237038
R-HSA-392517	Rap1 signalling	1	24	0.00157563	0.998807461	0.998807461	1	7	4.89E-04	9606	Homo sapiens	Rap1gap		R-HSA-392513
R-HSA-1237044	Erythrocytes take up carbon dioxide and release oxygen	1	24	0.00157563	0.998807461	0.998807461	1	8	5.59E-04	9606	Homo sapiens	Slc4a1		R-HSA-1237038
R-HSA-3322077	Glycogen synthesis	1	24	0.00157563	0.998807461	0.998807461	1	22	0.001537709	9606	Homo sapiens	Ugp2		R-HSA-70286
R-HSA-2142691	Synthesis of Leukotrienes (LT) and Eoxins (EX)	5	52	0.003413866	0.99883653	0.99883653	7	20	0.001397917	9606	Homo sapiens	Dpep1;Alox15;Ggt1;Cyp4f39;Ptgr1		R-HSA-2161792;R-HSA-2161745;R-HSA-211873;R-HSA-2162019;R-HSA-266012;R-HSA-266046;R-HSA-2161567
R-HSA-425393	Transport of inorganic cations/anions and amino acids/oligopeptides	28	167	0.010963761	0.998846797	0.998846797	25	76	0.005312085	9606	Homo sapiens	Slc24a2;Slc43a2;Slc7a11;Slc1a1;Slc25a29;Slc1a3;Slc38a5;Slc4a1;Slc8a2;Slc9a1;Slc5a5;Slc6a6;Slc6a19;Slc9a5;Slc12a1;Slc9a2;Slc5a8;Slc7a5;Slc15a1;Slc9a9;Slc7a8;Slc34a2;Slc4a10;Mup3;Slc6a20a;Slc24a5;Slc26a9;Slc26a7		R-HSA-429767;R-HSA-425678;R-HSA-425482;R-HSA-425994;R-HSA-427656;R-HSA-429591;R-HSA-378513;R-HSA-427998;R-HSA-5626316;R-HSA-426086;R-HSA-428015;R-HSA-425965;R-HSA-8959781;R-HSA-352232;R-HSA-379432;R-HSA-352107;R-HSA-425577;R-HSA-352052;R-HSA-429749;R-HSA-352182;R-HSA-375473;R-HSA-427570;R-HSA-351987;R-HSA-352191;R-HSA-425661
R-HSA-9648002	RAS processing	4	46	0.003019958	0.99887006	0.99887006	10	21	0.001467813	9606	Homo sapiens	Fntb;Bcl2l1;Abhd17a;Hras		R-HSA-9647987;R-HSA-9647991;R-HSA-9649733;R-HSA-9653595;R-HSA-9647994;R-HSA-9647978;R-HSA-9647977;R-HSA-9647999;R-HSA-9647982;R-HSA-9647980
R-HSA-8964043	Plasma lipoprotein clearance	4	46	0.003019958	0.99887006	0.99887006	10	36	0.002516251	9606	Homo sapiens	Apoc4;Apoe;Lsr;Cubn		R-HSA-174706;R-HSA-8933258;R-HSA-174624;R-HSA-174657;R-HSA-8933292;R-HSA-264848;R-HSA-264834;R-HSA-8854462;R-HSA-174808;R-HSA-8854408
R-HSA-6806003	Regulation of TP53 Expression and Degradation	4	46	0.003019958	0.99887006	0.99887006	9	35	0.002446355	9606	Homo sapiens	Ccng1;Sgk1;Daxx		R-HSA-6792871;R-HSA-6795460;R-HSA-6795473;R-HSA-6791409;R-HSA-6792863;R-HSA-3222072;R-HSA-6792491;R-HSA-6795290;R-HSA-3215295
R-HSA-174084	Autodegradation of Cdh1 by Cdh1:APC/C	7	64	0.004201681	0.998928959	0.998928959	2	2	1.40E-04	9606	Homo sapiens	Psmb5;Psmc5;Ube2s;Ube2c;Psmd3;Cdh1;Psmc3		R-HSA-174058;R-HSA-174057
R-HSA-69017	CDK-mediated phosphorylation and removal of Cdc6	9	75	0.004923845	0.998930544	0.998930544	3	4	2.80E-04	9606	Homo sapiens	Psmb5;Psmc5;Ube2s;Ube2c;Psmd3;Ccne1;Cdh1;Psmc3		R-HSA-69015;R-HSA-69016;R-HSA-69005
R-HSA-3371556	Cellular response to heat stress	21	135	0.00886292	0.998934981	0.998934981	14	29	0.00202698	9606	Homo sapiens	Akt1s1;Camk2b;Bag3;Dnajb1;Cryba4;Hspb1;Hspa1b;Hspa1a;Hspa2;Dedd2		R-HSA-5251955;R-HSA-5251959;R-HSA-5082405;R-HSA-5082369;R-HSA-3371518;R-HSA-3371554;R-HSA-4793819;R-HSA-5251942;R-HSA-3371467;R-HSA-5082356;R-HSA-5252041;R-HSA-5082384;R-HSA-5082387;R-HSA-5252079
R-HSA-975138	TRAF6 mediated induction of NFkB and MAP kinases upon TLR7/8 or 9 activation	17	116	0.007615546	0.998973151	0.998973151	27	60	0.004193751	9606	Homo sapiens	Jun;Nod2;Fos;Rela;Rps6ka3;Ikbip;Map2k3;Rps6ka5;Bcam;Ticam2;Tlr9;Nfkb2;Tlr7;Dusp7;Dusp6;Mapk11		R-HSA-168136;R-HSA-9749464;R-HSA-198669;R-HSA-450325;R-HSA-199895;R-HSA-203797;R-HSA-450257;R-HSA-9630923;R-HSA-198746;R-HSA-450333;R-HSA-9749494;R-HSA-168166;R-HSA-199910;R-HSA-198756;R-HSA-450337;R-HSA-450222;R-HSA-450346;R-HSA-450358;R-HSA-450292;R-HSA-975100;R-HSA-168053;R-HSA-168440;R-HSA-168184;R-HSA-9749487;R-HSA-199935;R-HSA-450296;R-HSA-9773803
R-HSA-422475	Axon guidance	127	585	0.038405987	0.99900342	0.99900342	201	298	0.020828965	9606	Homo sapiens	Rps14;Myl12a;Tiam1;Rps15;Rap1gap;Cacna1h;Rps16;Rps18;Srgap3;Erbb2;Rrp1;Tuba1c;Rpl36;Msi1;Grb10;Rpl8;Plxnb1;Scn1b;Cacna1s;Kcnq3;Agrn;Rps9;Col5a2;Tubb2b;Rps8;Col9a3;Hfe2;Ank2;Reln;Dok4;Lama1;Ezr;Kalrn;Vasp;Grb7;Sdc2;Scn7a;Itga5;Myh14;Klhl21;Actg1;Rpl3l;Efnb1;Lyn;Ptprc;Tubb3;Col4a3;Col4a4;Sptbn2;Plxnc1;Cntn2;Eif4a3;Lhx2;Sptbn4;Sema7a;Nrtn;Efna4;Efna5;Ret;Efna1;Efna2;Efna3;Ldb1;Slit1;Scn5a;Slit2;Pdli…		R-HSA-525833;R-HSA-3928633;R-HSA-3928632;R-HSA-3928639;R-HSA-3928627;R-HSA-3928625;R-HSA-3928624;R-HSA-3928631;R-HSA-3928628;R-HSA-3928617;R-HSA-3928616;R-HSA-3928623;R-HSA-3928610;R-HSA-9011347;R-HSA-3928608;R-HSA-8986258;R-HSA-9011346;R-HSA-3928615;R-HSA-3928614;R-HSA-3928612;R-HSA-3928602;R-HSA-3928601;R-HSA-3928600;R-HSA-3928607;R-HSA-418850;R-HSA-3928604;R-HSA-3928595;R-HSA-3928594;R-HSA-392…
R-HSA-1234174	Cellular response to hypoxia	11	86	0.005646008	0.999005358	0.999005358	11	20	0.001397917	9606	Homo sapiens	Psmb5;Egln1;Psmc5;Egln2;Psmd3;Psmc3;Higd1a;Car9;Ajuba		R-HSA-8932184;R-HSA-1234163;R-HSA-1234179;R-HSA-1234177;R-HSA-1234166;R-HSA-1234183;R-HSA-1234165;R-HSA-1234181;R-HSA-1235035;R-HSA-1234159;R-HSA-1234173
R-HSA-9707616	Heme signaling	8	70	0.004595588	0.999014218	0.999014218	11	25	0.001747396	9606	Homo sapiens	Npas2;Nr1d1;Ppargc1a;Hmox1		R-HSA-400342;R-HSA-1368069;R-HSA-5663271;R-HSA-1368119;R-HSA-1368065;R-HSA-5663265;R-HSA-1368140;R-HSA-9707645;R-HSA-5663245;R-HSA-549475;R-HSA-5663258
R-HSA-5357956	TNFR1-induced NF-kappa-B signaling pathway	2	33	0.002166492	0.999021679	0.999021679	5	5	3.49E-04	9606	Homo sapiens	Tradd;Spata2		R-HSA-5357776;R-HSA-5357904;R-HSA-5357860;R-HSA-5357780;R-HSA-5357757
R-HSA-83936	Transport of nucleosides and free purine and pyrimidine bases across the plasma membrane	2	33	0.002166492	0.999021679	0.999021679	5	16	0.001118334	9606	Homo sapiens	Slc29a2;Slc28a2		R-HSA-109536;R-HSA-109539;R-HSA-109527;R-HSA-109529;R-HSA-109534
R-HSA-75109	Triglyceride biosynthesis	2	33	0.002166492	0.999021679	0.999021679	2	7	4.89E-04	9606	Homo sapiens	Agmo;Lpin3		R-HSA-5696119;R-HSA-75899
R-HSA-5673001	RAF/MAP kinase cascade	63	322	0.021139706	0.999048733	0.999048733	44	75	0.005242189	9606	Homo sapiens	Ret;Klb;Erbb2;Flt3;Erbb4;Erbb3;Sptb;Hbegf;Fgf5;Fgf7;Artn;Fgf9;Rasal1;Angpt1;Iqgap3;Psmb5;Lamtor2;Hgf;Bcl2l1;Tgfa;Nrg1;Ksr2;Fgf22;Kit;Rasgrp3;Vcl;Vasp;Psmc5;Src;Psmc3;Abhd17a;Dusp2;Camk2b;Dusp5;Dusp1;Pdgfb;Scrib;Grin1;Dusp7;Dusp6;Actg1;Dusp8;Psmd3;Cnksr1;Fgfr3;Sptbn2;Fgfr4;Rasgrf2;Map2k2;Sptbn4;Fntb;Pebp1;Nrtn;Tek;Map3k11;Rgl2;Hras		R-HSA-5672980;R-HSA-5674132;R-HSA-5672978;R-HSA-5674130;R-HSA-9653595;R-HSA-5675417;R-HSA-5672966;R-HSA-9657603;R-HSA-5658438;R-HSA-5672965;R-HSA-5674373;R-HSA-9649735;R-HSA-9657606;R-HSA-5658435;R-HSA-9649733;R-HSA-5674496;R-HSA-5672972;R-HSA-5672973;R-HSA-9657608;R-HSA-9649736;R-HSA-9658253;R-HSA-9660557;R-HSA-5672969;R-HSA-5672950;R-HSA-9647987;R-HSA-5658231;R-HSA-9647991;R-HSA-5675376;R-HSA-9…
R-HSA-9660821	ADORA2B mediated anti-inflammatory cytokines production	5	53	0.003479517	0.999057467	0.999057467	7	12	8.39E-04	9606	Homo sapiens	Gng2;Gnb2;Prkar2b;Gnb4;Adcy5		R-HSA-9660819;R-HSA-163617;R-HSA-111925;R-HSA-392129;R-HSA-8951727;R-HSA-9660824;R-HSA-9660828
R-HSA-1489509	DAG and IP3 signaling	5	53	0.003479517	0.999057467	0.999057467	10	28	0.001957084	9606	Homo sapiens	Camk2b;Pde1c;Prkar2b;Itpr3;Adcy5		R-HSA-169683;R-HSA-111955;R-HSA-169680;R-HSA-442725;R-HSA-111925;R-HSA-111956;R-HSA-8951727;R-HSA-111930;R-HSA-9617583;R-HSA-444792
R-HSA-6799198	Complex I biogenesis	6	59	0.003873424	0.999071557	0.999071557	9	13	9.09E-04	9606	Homo sapiens	mt-Nd4;mt-Nd5;Ndufv1;Ndufa13;mt-Nd1;mt-Nd2		R-HSA-6799191;R-HSA-6800870;R-HSA-6799202;R-HSA-6799199;R-HSA-6799197;R-HSA-6799196;R-HSA-6788556;R-HSA-6799179;R-HSA-6799178
R-HSA-2022870	Chondroitin sulfate biosynthesis	1	25	0.001641282	0.999099344	0.999099344	9	9	6.29E-04	9606	Homo sapiens	Dcn		R-HSA-9632034;R-HSA-2022911;R-HSA-1971487;R-HSA-9632033;R-HSA-1971482;R-HSA-2018682;R-HSA-1971483;R-HSA-2018659;R-HSA-1971491
R-HSA-9701193	Defective homologous recombination repair (HRR) due to PALB2 loss of function	1	25	0.001641282	0.999099344	0.999099344	2	2	1.40E-04	9606	Homo sapiens	Exo1		R-HSA-9704408;R-HSA-9704330
R-HSA-9701192	Defective homologous recombination repair (HRR) due to BRCA1 loss of function	1	25	0.001641282	0.999099344	0.999099344	1	1	6.99E-05	9606	Homo sapiens	Exo1		R-HSA-9701199
R-HSA-9704331	Defective HDR through Homologous Recombination Repair (HRR) due to PALB2 loss of BRCA1 binding function	1	25	0.001641282	0.999099344	0.999099344	1	1	6.99E-05	9606	Homo sapiens	Exo1		R-HSA-9704330
R-HSA-9704646	Defective HDR through Homologous Recombination Repair (HRR) due to PALB2 loss of BRCA2/RAD51/RAD51C binding function	1	25	0.001641282	0.999099344	0.999099344	1	1	6.99E-05	9606	Homo sapiens	Exo1		R-HSA-9704408
R-HSA-977347	Serine biosynthesis	1	25	0.001641282	0.999099344	0.999099344	1	7	4.89E-04	9606	Homo sapiens	Serinc2		R-HSA-8932980
R-HSA-70171	Glycolysis	16	112	0.007352941	0.999106682	0.999106682	14	24	0.001677501	9606	Homo sapiens	Tpi1;Eno1;Aldoc;Gapdh;Aldoa;Eno2;Hk2;Hk1;Pfkl;Pkm;Pfkfb1;Pgp;Pgk1;Pgam1;Pfkp		R-HSA-70467;R-HSA-163750;R-HSA-71654;R-HSA-71496;R-HSA-71850;R-HSA-71660;R-HSA-70449;R-HSA-70420;R-HSA-70454;R-HSA-70262;R-HSA-71670;R-HSA-8955794;R-HSA-71802;R-HSA-163773
R-HSA-5218859	Regulated Necrosis	9	76	0.004989496	0.999108344	0.999108344	38	52	0.003634584	9606	Homo sapiens	Ripk3;Tradd;Il1b;Stub1;Tnfsf10;Gsdme;Chmp6		R-HSA-9686930;R-HSA-9647632;R-HSA-5218891;R-HSA-9687638;R-HSA-9710354;R-HSA-9687828;R-HSA-9693978;R-HSA-9647619;R-HSA-9688832;R-HSA-5218906;R-HSA-5213466;R-HSA-9793472;R-HSA-9688838;R-HSA-5357828;R-HSA-5218905;R-HSA-5675456;R-HSA-5213464;R-HSA-9793485;R-HSA-9688459;R-HSA-5213462;R-HSA-9686922;R-HSA-9687625;R-HSA-9688456;R-HSA-9686920;R-HSA-3465429;R-HSA-9710263;R-HSA-449058;R-HSA-9710323;R-HSA-96…
R-HSA-975155	MyD88 dependent cascade initiated on endosome	17	117	0.007681197	0.99911698	0.99911698	40	75	0.005242189	9606	Homo sapiens	Jun;Nod2;Fos;Rela;Rps6ka3;Ikbip;Map2k3;Rps6ka5;Bcam;Ticam2;Tlr9;Nfkb2;Tlr7;Dusp7;Dusp6;Mapk11		R-HSA-975118;R-HSA-975180;R-HSA-975115;R-HSA-975111;R-HSA-975175;R-HSA-168136;R-HSA-975106;R-HSA-975170;R-HSA-9749464;R-HSA-198669;R-HSA-975134;R-HSA-450325;R-HSA-199895;R-HSA-203797;R-HSA-450257;R-HSA-9630923;R-HSA-198746;R-HSA-975188;R-HSA-450333;R-HSA-975125;R-HSA-9749494;R-HSA-168166;R-HSA-199910;R-HSA-198756;R-HSA-450337;R-HSA-450222;R-HSA-450346;R-HSA-450358;R-HSA-450292;R-HSA-975100;R-HSA-…
R-HSA-5632684	Hedgehog 'on' state	12	92	0.006039916	0.99913331	0.99913331	15	37	0.002586147	9606	Homo sapiens	Psmb5;Psmc5;Psmd3;Hhip;Gpr161;Dhh;Sufu;Ulk3;Psmc3;Cdon		R-HSA-5635860;R-HSA-5635859;R-HSA-5635868;R-HSA-5632668;R-HSA-5635839;R-HSA-5635102;R-HSA-445448;R-HSA-5632646;R-HSA-5610723;R-HSA-5635842;R-HSA-5632653;R-HSA-5632652;R-HSA-5635854;R-HSA-5632649;R-HSA-5635850
R-HSA-5658442	Regulation of RAS by GAPs	8	71	0.004661239	0.999183368	0.999183368	5	5	3.49E-04	9606	Homo sapiens	Psmb5;Vasp;Psmc5;Psmd3;Psmc3;Rasal1;Hras		R-HSA-5658438;R-HSA-5658231;R-HSA-5658435;R-HSA-5658430;R-HSA-5658424
R-HSA-422356	Regulation of insulin secretion	15	108	0.007090336	0.999233165	0.999233165	23	38	0.002656042	9606	Homo sapiens	Plcb3;Prkar2b;Kcnc2;Plcb1;Gng2;Abcc8;Gnb2;Kcnj11;Gnb4;Slc2a1;Cd36;Marcks;Itpr3;Adcy5;Iqgap3		R-HSA-381607;R-HSA-400037;R-HSA-400097;R-HSA-400046;R-HSA-381612;R-HSA-381644;R-HSA-499981;R-HSA-434381;R-HSA-9728664;R-HSA-399978;R-HSA-381704;R-HSA-381707;R-HSA-381706;R-HSA-400023;R-HSA-169683;R-HSA-169680;R-HSA-381713;R-HSA-422320;R-HSA-265682;R-HSA-9652580;R-HSA-399998;R-HSA-9650858;R-HSA-400092
R-HSA-69610	p53-Independent DNA Damage Response	5	54	0.003545168	0.999237379	0.999237379	1	4	2.80E-04	9606	Homo sapiens	Psmb5;Psmc5;Psmd3;Psmc3		R-HSA-69600
R-HSA-69601	Ubiquitin Mediated Degradation of Phosphorylated Cdc25A	5	54	0.003545168	0.999237379	0.999237379	1	4	2.80E-04	9606	Homo sapiens	Psmb5;Psmc5;Psmd3;Psmc3		R-HSA-69600
R-HSA-69613	p53-Independent G1/S DNA damage checkpoint	5	54	0.003545168	0.999237379	0.999237379	1	4	2.80E-04	9606	Homo sapiens	Psmb5;Psmc5;Psmd3;Psmc3		R-HSA-69600
R-HSA-349425	Autodegradation of the E3 ubiquitin ligase COP1	5	54	0.003545168	0.999237379	0.999237379	1	5	3.49E-04	9606	Homo sapiens	Psmb5;Psmc5;Psmd3;Psmc3		R-HSA-264458
R-HSA-169911	Regulation of Apoptosis	5	54	0.003545168	0.999237379	0.999237379	1	5	3.49E-04	9606	Homo sapiens	Psmb5;Psmc5;Psmd3;Psmc3		R-HSA-211715
R-HSA-75815	Ubiquitin-dependent degradation of Cyclin D	5	54	0.003545168	0.999237379	0.999237379	1	5	3.49E-04	9606	Homo sapiens	Psmb5;Psmc5;Psmd3;Psmc3		R-HSA-75825
R-HSA-171319	Telomere Extension By Telomerase	2	34	0.002232143	0.999241002	0.999241002	3	10	6.99E-04	9606	Homo sapiens	Pif1;Ppp6c		R-HSA-163120;R-HSA-163096;R-HSA-9686524
R-HSA-380994	ATF4 activates genes in response to endoplasmic reticulum stress	2	34	0.002232143	0.999241002	0.999241002	2	7	4.89E-04	9606	Homo sapiens	Khsrp;Cebpb		R-HSA-517731;R-HSA-1791118
R-HSA-73614	Pyrimidine salvage	2	34	0.002232143	0.999241002	0.999241002	2	10	6.99E-04	9606	Homo sapiens	Upp1;Uck2		R-HSA-74372;R-HSA-109903
R-HSA-72187	mRNA 3'-end processing	6	60	0.003939076	0.999242081	0.999242081	3	3	2.10E-04	9606	Homo sapiens	Eif4a3;Rbp1;Papolb;Adam23;Pabpn1;Thoc6		R-HSA-8849157;R-HSA-72180;R-HSA-72185
R-HSA-5339562	Uptake and actions of bacterial toxins	6	60	0.003939076	0.999242081	0.999242081	27	66	0.004613126	9606	Homo sapiens	Map2k3;Map2k2;Sv2b;Syt1;Furin;Hbegf		R-HSA-5244500;R-HSA-5211400;R-HSA-5244503;R-HSA-9683546;R-HSA-5244506;R-HSA-5336413;R-HSA-5250972;R-HSA-5250880;R-HSA-5211356;R-HSA-5250884;R-HSA-5244424;R-HSA-5244428;R-HSA-5244402;R-HSA-5244404;R-HSA-5250616;R-HSA-5250875;R-HSA-5210912;R-HSA-5244415;R-HSA-5336417;R-HSA-5250979;R-HSA-5336420;R-HSA-5336422;R-HSA-5210935;R-HSA-5250600;R-HSA-5250986;R-HSA-5244397;R-HSA-5250607
R-HSA-4085001	Sialic acid metabolism	6	60	0.003939076	0.999242081	0.999242081	5	21	0.001467813	9606	Homo sapiens	St6galnac2;Nanp;St8sia4;St6gal2;St3gal1;St6galnac3		R-HSA-4084989;R-HSA-4084984;R-HSA-4085033;R-HSA-4084980;R-HSA-4084978
R-HSA-450531	Regulation of mRNA stability by proteins that bind AU-rich elements	12	93	0.006105567	0.999268052	0.999268052	13	26	0.001817292	9606	Homo sapiens	Psmb5;Gprc5a;Psmc5;Zfp36;Psmd3;Khsrp;Psmc3;Hspb1;Hspa1a;Enpp2;Mapk11		R-HSA-450466;R-HSA-450499;R-HSA-450595;R-HSA-450592;R-HSA-450400;R-HSA-450422;R-HSA-450551;R-HSA-450580;R-HSA-451152;R-HSA-450463;R-HSA-450431;R-HSA-450620;R-HSA-450394
R-HSA-5607761	Dectin-1 mediated noncanonical NF-kB signaling	7	66	0.004332983	0.999274834	0.999274834	7	9	6.29E-04	9606	Homo sapiens	Psmb5;Psmc5;Psmd3;Psmc3;Nfkb2;Rela		R-HSA-5660965;R-HSA-5607731;R-HSA-5607725;R-HSA-5607741;R-HSA-5607726;R-HSA-5607720;R-HSA-5607723
R-HSA-9607240	FLT3 Signaling	4	48	0.003151261	0.99927551	0.99927551	39	43	0.003005522	9606	Homo sapiens	Flt3;Fam83f;Grb10;Hras		R-HSA-6786789;R-HSA-9645137;R-HSA-9695831;R-HSA-9695828;R-HSA-9706323;R-HSA-9706328;R-HSA-9606622;R-HSA-9604767;R-HSA-9706330;R-HSA-9706308;R-HSA-9604738;R-HSA-9606784;R-HSA-9706304;R-HSA-9645126;R-HSA-8854736;R-HSA-9607301;R-HSA-9605259;R-HSA-9607304;R-HSA-9706319;R-HSA-9706312;R-HSA-9645134;R-HSA-9706315;R-HSA-9706293;R-HSA-9706354;R-HSA-9706364;R-HSA-9609274;R-HSA-9698170;R-HSA-9607224;R-HSA-9…
R-HSA-110313	Translesion synthesis by Y family DNA polymerases bypasses lesions on DNA template	4	48	0.003151261	0.99927551	0.99927551	15	28	0.001957084	9606	Homo sapiens	Pold1;Usp43;Ube2l6;Rev3l		R-HSA-5652151;R-HSA-5655892;R-HSA-5656148;R-HSA-5653780;R-HSA-110311;R-HSA-5653840;R-HSA-5656158;R-HSA-5653756;R-HSA-5655965;R-HSA-5653786;R-HSA-5653754;R-HSA-5655835;R-HSA-110322;R-HSA-5653838;R-HSA-5656105
R-HSA-111996	Ca-dependent events	4	48	0.003151261	0.99927551	0.99927551	8	27	0.001887188	9606	Homo sapiens	Camk2b;Pde1c;Prkar2b;Adcy5		R-HSA-111955;R-HSA-442725;R-HSA-111925;R-HSA-111956;R-HSA-8951727;R-HSA-111930;R-HSA-9617583;R-HSA-444792
R-HSA-8939211	ESR-mediated signaling	47	256	0.016806723	0.999290394	0.999290394	90	114	0.007968127	9606	Homo sapiens	Hist1h2ac;Hist1h2ab;Jund;Src;Hist1h2ae;Erbb4;H2afx;Hbegf;Kank1;Hist1h3d;Art1;Gng2;Myc;Hist1h3g;Hspb1;Fosb;Hist1h2bk;Hist1h2bj;Runx1;Hist1h2bn;Usf1;Hist1h2bc;Tle3;Usf2;Jun;Tgfa;Hist1h4k;Fos;Esr1;Fkbp5;Hist1h4i;Hist1h4j;H2afj;Gnb2;Hist2h2ac;Hist1h4h;Sphk1;Gnb4;Axin1;Gata3;Pgr;Hist1h4a;Hist1h4b;Nr5a2;Hras		R-HSA-9018505;R-HSA-9008267;R-HSA-9011981;R-HSA-9632918;R-HSA-9023884;R-HSA-8931981;R-HSA-9021068;R-HSA-9011983;R-HSA-9633044;R-HSA-9008271;R-HSA-9008270;R-HSA-9018497;R-HSA-9009536;R-HSA-9018499;R-HSA-9011971;R-HSA-9634584;R-HSA-9008258;R-HSA-9009541;R-HSA-9011975;R-HSA-9632412;R-HSA-9018503;R-HSA-9011997;R-HSA-9008285;R-HSA-9021596;R-HSA-9625479;R-HSA-9011985;R-HSA-9625482;R-HSA-9632906;R-HSA-9…
R-HSA-450321	JNK (c-Jun kinases) phosphorylation and activation mediated by activated human TAK1	1	26	0.001706933	0.999319799	0.999319799	1	3	2.10E-04	9606	Homo sapiens	Nod2		R-HSA-450337
R-HSA-2161541	Abacavir metabolism	1	26	0.001706933	0.999319799	0.999319799	1	7	4.89E-04	9606	Homo sapiens	Pck1		R-HSA-2162096
R-HSA-9013695	NOTCH4 Intracellular Domain Regulates Transcription	1	26	0.001706933	0.999319799	0.999319799	1	9	6.29E-04	9606	Homo sapiens	Notch1		R-HSA-9604664
R-HSA-5637815	Signaling by Ligand-Responsive EGFR Variants in Cancer	1	26	0.001706933	0.999319799	0.999319799	2	23	0.001607605	9606	Homo sapiens	Hras		R-HSA-1225957;R-HSA-1225951
R-HSA-1236382	Constitutive Signaling by Ligand-Responsive EGFR Cancer Variants	1	26	0.001706933	0.999319799	0.999319799	2	23	0.001607605	9606	Homo sapiens	Hras		R-HSA-1225957;R-HSA-1225951
R-HSA-1234176	Oxygen-dependent proline hydroxylation of Hypoxia-inducible Factor Alpha	8	72	0.004726891	0.999324311	0.999324311	9	12	8.39E-04	9606	Homo sapiens	Psmb5;Egln1;Psmc5;Egln2;Psmd3;Psmc3;Ajuba		R-HSA-1234163;R-HSA-1234179;R-HSA-1234177;R-HSA-1234166;R-HSA-1234183;R-HSA-1234165;R-HSA-1234181;R-HSA-1234159;R-HSA-1234173
R-HSA-5633008	TP53 Regulates Transcription of Cell Death Genes	10	83	0.005449055	0.999334042	0.999334042	11	68	0.004752918	9606	Homo sapiens	Igfbp3;Pmaip1;Nlrc4;Ndrg1;Bbc3		R-HSA-6801415;R-HSA-4331331;R-HSA-6800035;R-HSA-140214;R-HSA-5633314;R-HSA-5633295;R-HSA-139913;R-HSA-6800044;R-HSA-6801355;R-HSA-6800042;R-HSA-4331340
R-HSA-168176	Toll Like Receptor 5 (TLR5) Cascade	15	109	0.007155987	0.999345832	0.999345832	37	71	0.004962606	9606	Homo sapiens	Jun;Nod2;Fos;Rela;Rps6ka3;Ikbip;Map2k3;Rps6ka5;Bcam;Nfkb2;Tlr5;Dusp7;Dusp6;Mapk11		R-HSA-975880;R-HSA-975878;R-HSA-975879;R-HSA-168136;R-HSA-975874;R-HSA-9749464;R-HSA-198669;R-HSA-975873;R-HSA-450325;R-HSA-199895;R-HSA-203797;R-HSA-450257;R-HSA-9630923;R-HSA-198746;R-HSA-450333;R-HSA-9749494;R-HSA-975852;R-HSA-975853;R-HSA-168166;R-HSA-199910;R-HSA-198756;R-HSA-450337;R-HSA-450222;R-HSA-450346;R-HSA-450292;R-HSA-975866;R-HSA-168053;R-HSA-975865;R-HSA-168440;R-HSA-168184;R-HSA-…
R-HSA-975871	MyD88 cascade initiated on plasma membrane	15	109	0.007155987	0.999345832	0.999345832	36	70	0.00489271	9606	Homo sapiens	Jun;Nod2;Fos;Rela;Rps6ka3;Ikbip;Map2k3;Rps6ka5;Bcam;Nfkb2;Tlr5;Dusp7;Dusp6;Mapk11		R-HSA-975880;R-HSA-975878;R-HSA-975879;R-HSA-168136;R-HSA-975874;R-HSA-9749464;R-HSA-198669;R-HSA-975873;R-HSA-450325;R-HSA-199895;R-HSA-203797;R-HSA-450257;R-HSA-9630923;R-HSA-198746;R-HSA-450333;R-HSA-9749494;R-HSA-975852;R-HSA-975853;R-HSA-168166;R-HSA-199910;R-HSA-198756;R-HSA-450337;R-HSA-450222;R-HSA-450346;R-HSA-450292;R-HSA-975866;R-HSA-168053;R-HSA-975865;R-HSA-168440;R-HSA-168184;R-HSA-…
R-HSA-168142	Toll Like Receptor 10 (TLR10) Cascade	15	109	0.007155987	0.999345832	0.999345832	36	71	0.004962606	9606	Homo sapiens	Jun;Nod2;Fos;Rela;Rps6ka3;Ikbip;Map2k3;Rps6ka5;Bcam;Nfkb2;Tlr5;Dusp7;Dusp6;Mapk11		R-HSA-975880;R-HSA-975878;R-HSA-975879;R-HSA-168136;R-HSA-975874;R-HSA-9749464;R-HSA-198669;R-HSA-975873;R-HSA-450325;R-HSA-199895;R-HSA-203797;R-HSA-450257;R-HSA-9630923;R-HSA-198746;R-HSA-450333;R-HSA-9749494;R-HSA-975852;R-HSA-975853;R-HSA-168166;R-HSA-199910;R-HSA-198756;R-HSA-450337;R-HSA-450222;R-HSA-450346;R-HSA-450292;R-HSA-975866;R-HSA-168053;R-HSA-975865;R-HSA-168440;R-HSA-168184;R-HSA-…
R-HSA-2500257	Resolution of Sister Chromatid Cohesion	20	134	0.008797269	0.999381193	0.999381193	8	8	5.59E-04	9606	Homo sapiens	Ccnb2;Nudc;Plk1;Tubb3;Tubb2b;Cdca8;Rcc2;Tuba1c;Cdca5;Tbcb;Kif2c;Spc24;Cenps;Tuba4a;Bub1b;Rangap1;Pds5b;Aurkb;Cdc20		R-HSA-2468293;R-HSA-2466068;R-HSA-2484822;R-HSA-2545253;R-HSA-2467794;R-HSA-1638803;R-HSA-2468287;R-HSA-1638821
R-HSA-5676590	NIK-->noncanonical NF-kB signaling	6	61	0.004004727	0.999382027	0.999382027	6	9	6.29E-04	9606	Homo sapiens	Psmb5;Psmc5;Psmd3;Psmc3;Nfkb2		R-HSA-5607731;R-HSA-5607725;R-HSA-5607741;R-HSA-5607726;R-HSA-5607720;R-HSA-5607723
R-HSA-141424	Amplification of signal from the kinetochores	12	94	0.006171218	0.99938254	0.99938254	4	4	2.80E-04	9606	Homo sapiens	Cenps;Nudc;Plk1;Cdca8;Rcc2;Bub1b;Rangap1;Tbcb;Kif2c;Spc24;Aurkb;Cdc20		R-HSA-141409;R-HSA-141431;R-HSA-141422;R-HSA-141439
R-HSA-141444	Amplification of signal from unattached kinetochores via a MAD2 inhibitory signal	12	94	0.006171218	0.99938254	0.99938254	4	4	2.80E-04	9606	Homo sapiens	Cenps;Nudc;Plk1;Cdca8;Rcc2;Bub1b;Rangap1;Tbcb;Kif2c;Spc24;Aurkb;Cdc20		R-HSA-141409;R-HSA-141431;R-HSA-141422;R-HSA-141439
R-HSA-8854050	FBXL7 down-regulates AURKA during mitotic entry and in early mitosis	5	55	0.003610819	0.999383675	0.999383675	2	6	4.19E-04	9606	Homo sapiens	Psmb5;Psmc5;Psmd3;Psmc3		R-HSA-8854071;R-HSA-8854044
R-HSA-5693607	Processing of DNA double-strand break ends	11	89	0.005842962	0.999408937	0.999408937	11	17	0.00118823	9606	Homo sapiens	Hist1h2bc;H2afx;Hist1h4k;Pias4;Exo1;Hist1h4i;Hist1h4j;Timeless;Hist1h4h;Hist1h2bk;Hist1h2bj;Hist1h4a;Hist1h4b;Sirt6;Hist1h2bn		R-HSA-5693542;R-HSA-5684071;R-HSA-5684887;R-HSA-5684052;R-HSA-5685156;R-HSA-5684882;R-HSA-5685011;R-HSA-5685953;R-HSA-5685985;R-HSA-5685994;R-HSA-5684875
R-HSA-9018683	Biosynthesis of DPA-derived SPMs	2	35	0.002297794	0.999411584	0.999411584	3	21	0.001467813	9606	Homo sapiens	Alox15;Ptgs2		R-HSA-9026408;R-HSA-9025152;R-HSA-9026003
R-HSA-174417	Telomere C-strand (Lagging Strand) Synthesis	4	49	0.003216912	0.999420855	0.999420855	14	18	0.001258125	9606	Homo sapiens	Pold1;Fen1;Lig1;Chtf18		R-HSA-174438;R-HSA-174439;R-HSA-174441;R-HSA-174446;R-HSA-174447;R-HSA-174444;R-HSA-174445;R-HSA-174451;R-HSA-174448;R-HSA-9668902;R-HSA-174452;R-HSA-174456;R-HSA-9668904;R-HSA-176702
R-HSA-3000480	Scavenging by Class A Receptors	4	49	0.003216912	0.999420855	0.999420855	5	10	6.99E-04	9606	Homo sapiens	Col1a1;Scara5;Apoe		R-HSA-3221843;R-HSA-2173778;R-HSA-2187266;R-HSA-2507854;R-HSA-2299677
R-HSA-6811438	Intra-Golgi traffic	4	49	0.003216912	0.999420855	0.999420855	4	10	6.99E-04	9606	Homo sapiens	Rab30;Syt1;Rab39;Arf5		R-HSA-8849748;R-HSA-8847875;R-HSA-8847883;R-HSA-8847880
R-HSA-9683701	Translation of Structural Proteins	4	49	0.003216912	0.999420855	0.999420855	3	37	0.002586147	9606	Homo sapiens	St6galnac2;St3gal1;Mogs;St6galnac3		R-HSA-9686790;R-HSA-9683769;R-HSA-9683663
R-HSA-9675108	Nervous system development	134	621	0.040769433	0.999433723	0.999433723	224	324	0.022646257	9606	Homo sapiens	Rps14;Myl12a;Tiam1;Rps15;Rap1gap;Cacna1h;Rps16;Rps18;Srgap3;Erbb2;Rrp1;Nab2;Tuba1c;Rpl36;Msi1;Grb10;Rpl8;Plxnb1;Scn1b;Cacna1s;Kcnq3;Agrn;Rps9;Col5a2;Tubb2b;Rps8;Col9a3;Hfe2;Ank2;Reln;Dok4;Lama1;Lama2;Ezr;Kalrn;Vasp;Grb7;Sdc2;Scn7a;Itga5;Myh14;Klhl21;Actg1;Rpl3l;Efnb1;Lyn;Ptprc;Egr2;Tubb3;Col4a3;Col4a4;Sptbn2;Plxnc1;Cntn2;Eif4a3;Lhx2;Sptbn4;Gjb1;Sema7a;Nrtn;Efna4;Efna5;Ret;Efna1;Efna2;Efna3;Ldb1;S…		R-HSA-525833;R-HSA-3928633;R-HSA-3928632;R-HSA-3928639;R-HSA-3928627;R-HSA-3928625;R-HSA-3928624;R-HSA-3928631;R-HSA-3928628;R-HSA-3928617;R-HSA-3928616;R-HSA-3928623;R-HSA-3928610;R-HSA-9011347;R-HSA-3928608;R-HSA-8986258;R-HSA-9011346;R-HSA-3928615;R-HSA-3928614;R-HSA-3928612;R-HSA-3928602;R-HSA-3928601;R-HSA-3928600;R-HSA-3928607;R-HSA-418850;R-HSA-3928604;R-HSA-3928595;R-HSA-3928594;R-HSA-392…
R-HSA-5362517	Signaling by Retinoic Acid	8	73	0.004792542	0.999441587	0.999441587	12	22	0.001537709	9606	Homo sapiens	Aldh1a2;Rarg;Aldh1a1;Fabp5;Rara;Ppard;Crabp2;Rxrg		R-HSA-9009817;R-HSA-5634100;R-HSA-5634103;R-HSA-5622129;R-HSA-200406;R-HSA-5334854;R-HSA-203946;R-HSA-5334827;R-HSA-5362522;R-HSA-5422942;R-HSA-5634104;R-HSA-5633256
R-HSA-112040	G-protein mediated events	8	73	0.004792542	0.999441587	0.999441587	22	41	0.00286573	9606	Homo sapiens	Plcb4;Plcb3;Camk2b;Pde1c;Prkar2b;Itpr3;Adcy5;Plcb1		R-HSA-442725;R-HSA-112037;R-HSA-111879;R-HSA-8951727;R-HSA-170666;R-HSA-392206;R-HSA-170671;R-HSA-170674;R-HSA-169683;R-HSA-111955;R-HSA-170672;R-HSA-169680;R-HSA-111925;R-HSA-111956;R-HSA-170676;R-HSA-170677;R-HSA-111930;R-HSA-170686;R-HSA-9617583;R-HSA-444792;R-HSA-170685;R-HSA-111870
R-HSA-69306	DNA Replication	27	168	0.011029412	0.999444567	0.999444567	35	58	0.00405396	9606	Homo sapiens	Hist1h2ac;Hist1h2ab;Psmc5;Ube2s;Fen1;Ccne1;Hist1h2ae;H2afx;Psmc3;Hist1h3d;Ube2c;Cdh1;Hist1h3g;Fosb;Hist1h2bk;Hist1h2bj;Hist1h2bn;Psmb5;Pold1;Hist1h2bc;Cdt1;Lig1;Psmd3;Hist1h4k;Hist1h4i;Hist1h4j;H2afj;Hist2h2ac;Hist1h4h;Mcm5;Hist1h4a;Hist1h4b		R-HSA-69127;R-HSA-69005;R-HSA-68940;R-HSA-9749253;R-HSA-68944;R-HSA-69074;R-HSA-68948;R-HSA-69140;R-HSA-69015;R-HSA-69142;R-HSA-68825;R-HSA-69016;R-HSA-9749197;R-HSA-69144;R-HSA-69019;R-HSA-68954;R-HSA-9749320;R-HSA-9757256;R-HSA-68960;R-HSA-69152;R-HSA-68712;R-HSA-176942;R-HSA-9749350;R-HSA-9749286;R-HSA-69299;R-HSA-68914;R-HSA-9749351;R-HSA-68917;R-HSA-69173;R-HSA-68916;R-HSA-68919;R-HSA-68918;…
R-HSA-9013423	RAC3 GTPase cycle	13	100	0.006565126	0.999461637	0.999461637	4	6	4.19E-04	9606	Homo sapiens	Arhgap15;Arhgap26;Tiam1;Jag1;Vangl1;Dock10;Epha2;Arhgap6;Amigo2;Cybb;Dsg2;Emd;Pak4		R-HSA-9018808;R-HSA-9714691;R-HSA-9018804;R-HSA-9018806
R-HSA-211979	Eicosanoids	1	27	0.001772584	0.999486302	0.999486302	3	6	4.19E-04	9606	Homo sapiens	Cyp4f39		R-HSA-5602295;R-HSA-211873;R-HSA-215526
R-HSA-947581	Molybdenum cofactor biosynthesis	1	27	0.001772584	0.999486302	0.999486302	2	6	4.19E-04	9606	Homo sapiens	Mocs3		R-HSA-947514;R-HSA-947538
R-HSA-8964208	Phenylalanine metabolism	1	27	0.001772584	0.999486302	0.999486302	1	6	4.19E-04	9606	Homo sapiens	Kyat1		R-HSA-893593
R-HSA-9018676	Biosynthesis of D-series resolvins	1	27	0.001772584	0.999486302	0.999486302	1	11	7.69E-04	9606	Homo sapiens	Hpgd		R-HSA-9024766
R-HSA-5610783	Degradation of GLI2 by the proteasome	6	62	0.004070378	0.999496719	0.999496719	5	5	3.49E-04	9606	Homo sapiens	Psmb5;Psmc5;Psmd3;Sufu;Psmc3		R-HSA-5610757;R-HSA-5610717;R-HSA-5610718;R-HSA-5610745;R-HSA-5610730
R-HSA-5610785	GLI3 is processed to GLI3R by the proteasome	6	62	0.004070378	0.999496719	0.999496719	5	5	3.49E-04	9606	Homo sapiens	Psmb5;Psmc5;Psmd3;Sufu;Psmc3		R-HSA-5610720;R-HSA-5610754;R-HSA-5610722;R-HSA-5610732;R-HSA-5610746
R-HSA-5610780	Degradation of GLI1 by the proteasome	6	62	0.004070378	0.999496719	0.999496719	5	6	4.19E-04	9606	Homo sapiens	Psmb5;Psmc5;Psmd3;Sufu;Psmc3		R-HSA-5610741;R-HSA-5610758;R-HSA-5610742;R-HSA-5610737;R-HSA-5610760
R-HSA-5654736	Signaling by FGFR1	6	62	0.004070378	0.999496719	0.999496719	32	48	0.003355001	9606	Homo sapiens	Fgf5;Flrt1;Src;Fgf9;Hras;Fgf22		R-HSA-5654167;R-HSA-5654165;R-HSA-5654672;R-HSA-5654673;R-HSA-5654596;R-HSA-5654597;R-HSA-5654149;R-HSA-5654594;R-HSA-5656064;R-HSA-5654592;R-HSA-190427;R-HSA-5654600;R-HSA-190429;R-HSA-5654582;R-HSA-5654578;R-HSA-190245;R-HSA-5654591;R-HSA-1295609;R-HSA-5654586;R-HSA-5654587;R-HSA-5654584;R-HSA-5654392;R-HSA-5654692;R-HSA-190256;R-HSA-5654690;R-HSA-5654560;R-HSA-5654511;R-HSA-5654575;R-HSA-56545…
R-HSA-180585	Vif-mediated degradation of APOBEC3G	5	56	0.003676471	0.999502475	0.999502475	1	4	2.80E-04	9606	Homo sapiens	Psmb5;Psmc5;Psmd3;Psmc3		R-HSA-180603
R-HSA-69656	Cyclin A:Cdk2-associated events at S phase entry	11	90	0.005908613	0.999504199	0.999504199	13	19	0.001328021	9606	Homo sapiens	Psmb5;Psmc5;Wee1;Psmd3;Ccne1;Cdh1;Myc;Psmc3;Ptk6;E2f2;Cdkn1a		R-HSA-187552;R-HSA-187520;R-HSA-187948;R-HSA-187916;R-HSA-8848436;R-HSA-187574;R-HSA-187575;R-HSA-187828;R-HSA-198613;R-HSA-174164;R-HSA-8848414;R-HSA-188345;R-HSA-187934
R-HSA-1483249	Inositol phosphate metabolism	11	90	0.005908613	0.999504199	0.999504199	21	71	0.004962606	9606	Homo sapiens	Plcb4;Plcb3;Itpkc;Inpp4b;Plch2;Pld4;Impa2;Nudt11;Plcb1;Minpp1;Ip6k3		R-HSA-1855165;R-HSA-1855198;R-HSA-1855193;R-HSA-1855225;R-HSA-1855194;R-HSA-1855227;R-HSA-1855163;R-HSA-1855221;R-HSA-1855158;R-HSA-1855223;R-HSA-1855153;R-HSA-1855154;R-HSA-1855180;R-HSA-1855214;R-HSA-1855177;R-HSA-1855210;R-HSA-1855211;R-HSA-2023973;R-HSA-1855200;R-HSA-2023971;R-HSA-1855202
R-HSA-201556	Signaling by ALK	3	43	0.002823004	0.999505991	0.999505991	17	40	0.002795834	9606	Homo sapiens	Src;Myc;Stat3		R-HSA-9701524;R-HSA-9701556;R-HSA-9725332;R-HSA-9701557;R-HSA-9701525;R-HSA-9701565;R-HSA-9725117;R-HSA-9701534;R-HSA-9701529;R-HSA-9701562;R-HSA-9701531;R-HSA-9700647;R-HSA-9701537;R-HSA-9701569;R-HSA-9701548;R-HSA-9701549;R-HSA-9700648
R-HSA-8873719	RAB geranylgeranylation	7	68	0.004464286	0.999511359	0.999511359	2	5	3.49E-04	9606	Homo sapiens	Rab20;Rab30;Rab15;Rab25;Rab39		R-HSA-8870469;R-HSA-8870466
R-HSA-9010553	Regulation of expression of SLITs and ROBOs	30	183	0.012014181	0.999517115	0.999517115	15	20	0.001397917	9606	Homo sapiens	Rps14;Rps15;Psmc5;Rps16;Ldb1;Rps18;Rrp1;Psmc3;Rpl36;Slit1;Msi1;Slit2;Rpl8;Rpl18;Rpl11;Agrn;Rpl3l;Psmb5;Rpl7a;Rps9;Psmd3;Rps8;Rplp2;Eif4a3;Lhx2;Rplp0;Rpl13a		R-HSA-9011145;R-HSA-9011083;R-HSA-9010539;R-HSA-9010541;R-HSA-9011074;R-HSA-9011077;R-HSA-9011143;R-HSA-9010872;R-HSA-9010523;R-HSA-9014652;R-HSA-9010396;R-HSA-9011313;R-HSA-9011347;R-HSA-9014610;R-HSA-9011346
R-HSA-5684996	MAPK1/MAPK3 signaling	63	329	0.021599265	0.999518546	0.999518546	47	82	0.00573146	9606	Homo sapiens	Ret;Klb;Erbb2;Flt3;Erbb4;Erbb3;Sptb;Hbegf;Fgf5;Fgf7;Artn;Fgf9;Rasal1;Angpt1;Iqgap3;Psmb5;Lamtor2;Hgf;Bcl2l1;Tgfa;Nrg1;Ksr2;Fgf22;Kit;Rasgrp3;Vcl;Vasp;Psmc5;Src;Psmc3;Abhd17a;Dusp2;Camk2b;Dusp5;Dusp1;Pdgfb;Scrib;Grin1;Dusp7;Dusp6;Actg1;Dusp8;Psmd3;Cnksr1;Fgfr3;Sptbn2;Fgfr4;Rasgrf2;Map2k2;Sptbn4;Fntb;Pebp1;Nrtn;Tek;Map3k11;Rgl2;Hras		R-HSA-5672980;R-HSA-5674132;R-HSA-5672978;R-HSA-5674130;R-HSA-9653595;R-HSA-5675417;R-HSA-5672966;R-HSA-9657603;R-HSA-5658438;R-HSA-5672965;R-HSA-5674373;R-HSA-9649735;R-HSA-9657606;R-HSA-5658435;R-HSA-9649733;R-HSA-5674496;R-HSA-5672972;R-HSA-5672973;R-HSA-9657608;R-HSA-9649736;R-HSA-9658253;R-HSA-9660557;R-HSA-5672969;R-HSA-5672950;R-HSA-9647987;R-HSA-5658231;R-HSA-109858;R-HSA-9647991;R-HSA-56…
R-HSA-168164	Toll Like Receptor 3 (TLR3) Cascade	16	116	0.007615546	0.999521971	0.999521971	47	73	0.005102397	9606	Homo sapiens	Jun;Nod2;Fos;Rela;Rps6ka3;Ikbip;Map2k3;Rps6ka5;Bcam;Ripk3;Nfkb2;Dusp7;Dusp6;Tlr3;Mapk11		R-HSA-9013963;R-HSA-9013889;R-HSA-168136;R-HSA-9749464;R-HSA-198669;R-HSA-9013895;R-HSA-9628444;R-HSA-9014343;R-HSA-9014342;R-HSA-9013979;R-HSA-847070;R-HSA-450325;R-HSA-9013978;R-HSA-199895;R-HSA-450259;R-HSA-203797;R-HSA-450257;R-HSA-177690;R-HSA-9630923;R-HSA-198746;R-HSA-450333;R-HSA-177694;R-HSA-168092;R-HSA-177692;R-HSA-9013974;R-HSA-168930;R-HSA-9013992;R-HSA-9749494;R-HSA-168929;R-HSA-168…
R-HSA-9648025	EML4 and NUDC in mitotic spindle formation	17	121	0.007943803	0.999522058	0.999522058	3	5	3.49E-04	9606	Homo sapiens	Nudc;Plk1;Tubb3;Tubb2b;Cdca8;Rcc2;Tuba1c;Tbcb;Kif2c;Spc24;Cenps;Tuba4a;Bub1b;Rangap1;Aurkb;Cdc20		R-HSA-9648114;R-HSA-9648017;R-HSA-156682
R-HSA-168138	Toll Like Receptor 9 (TLR9) Cascade	17	121	0.007943803	0.999522058	0.999522058	45	80	0.005591668	9606	Homo sapiens	Jun;Nod2;Fos;Rela;Rps6ka3;Ikbip;Map2k3;Rps6ka5;Bcam;Ticam2;Tlr9;Nfkb2;Tlr7;Dusp7;Dusp6;Mapk11		R-HSA-975118;R-HSA-975180;R-HSA-975115;R-HSA-975111;R-HSA-975175;R-HSA-168136;R-HSA-975106;R-HSA-975170;R-HSA-9749464;R-HSA-198669;R-HSA-975134;R-HSA-450325;R-HSA-199895;R-HSA-203797;R-HSA-9679045;R-HSA-450257;R-HSA-9630923;R-HSA-198746;R-HSA-975188;R-HSA-450333;R-HSA-975125;R-HSA-188002;R-HSA-9749494;R-HSA-1679098;R-HSA-168166;R-HSA-199910;R-HSA-198756;R-HSA-450337;R-HSA-450222;R-HSA-450346;R-HS…
R-HSA-9009391	Extra-nuclear estrogen signaling	15	111	0.00728729	0.999525425	0.999525425	24	39	0.002725938	9606	Homo sapiens	Art1;Gng2;Src;Gnb2;Sphk1;Gnb4;Hspb1;Tgfa;Fos;Esr1;Hras;Hbegf		R-HSA-9021609;R-HSA-9624272;R-HSA-9632182;R-HSA-9625814;R-HSA-9632918;R-HSA-9021068;R-HSA-9633044;R-HSA-9021601;R-HSA-9021600;R-HSA-9634584;R-HSA-9625465;R-HSA-9632412;R-HSA-9021050;R-HSA-9021596;R-HSA-9021660;R-HSA-9625479;R-HSA-9625482;R-HSA-9632906;R-HSA-9021072;R-HSA-9021170;R-HSA-9632910;R-HSA-9625487;R-HSA-9021079;R-HSA-9027670
R-HSA-4615885	SUMOylation of DNA replication proteins	4	50	0.003282563	0.999537538	0.999537538	2	8	5.59E-04	9606	Homo sapiens	Pias4;Cdca8;Rangap1;Aurkb		R-HSA-4641350;R-HSA-4655355
R-HSA-549127	Organic cation transport	2	36	0.002363445	0.999544144	0.999544144	3	9	6.29E-04	9606	Homo sapiens	Slc22a3;Runx1		R-HSA-549304;R-HSA-549241;R-HSA-561072
R-HSA-112311	Neurotransmitter clearance	2	36	0.002363445	0.999544144	0.999544144	5	16	0.001118334	9606	Homo sapiens	Bche;Maob		R-HSA-141186;R-HSA-372519;R-HSA-379382;R-HSA-379395;R-HSA-9677917
R-HSA-9706574	RHOBTB GTPase Cycle	2	36	0.002363445	0.999544144	0.999544144	1	4	2.80E-04	9606	Homo sapiens	Actn1;Actg1		R-HSA-9018787
R-HSA-193807	Synthesis of bile acids and bile salts via 27-hydroxycholesterol	2	36	0.002363445	0.999544144	0.999544144	2	12	8.39E-04	9606	Homo sapiens	Hsd3b7;Nr1h4		R-HSA-191972;R-HSA-193816
R-HSA-199992	trans-Golgi Network Vesicle Budding	9	80	0.005252101	0.999574199	0.999574199	13	19	0.001328021	9606	Homo sapiens	Vamp7;Ap1m2;Tbc1d8b;Ap1s2;Ap1s1;Hip1r;Rgl2;Arf5		R-HSA-376357;R-HSA-421831;R-HSA-432706;R-HSA-432707;R-HSA-421836;R-HSA-5333658;R-HSA-421835;R-HSA-432712;R-HSA-421833;R-HSA-429815;R-HSA-350769;R-HSA-432688;R-HSA-434362
R-HSA-1660661	Sphingolipid de novo biosynthesis	9	80	0.005252101	0.999574199	0.999574199	12	33	0.002306563	9606	Homo sapiens	Fa2h;Csnk1g2;Faah;Sphk2;Acer3;Sphk1;Degs2;Ormdl3;Plpp2;Sgpp2		R-HSA-428262;R-HSA-428214;R-HSA-428260;R-HSA-429714;R-HSA-5693761;R-HSA-428273;R-HSA-428127;R-HSA-428701;R-HSA-428664;R-HSA-428696;R-HSA-9695949;R-HSA-9695917
R-HSA-418597	G alpha (z) signalling events	6	63	0.004136029	0.999590589	0.999590589	10	13	9.09E-04	9606	Homo sapiens	Gng2;Gnb2;Rgsl1;Rgs20;Gnb4;Adcy5		R-HSA-392133;R-HSA-392129;R-HSA-392064;R-HSA-749453;R-HSA-750988;R-HSA-8982018;R-HSA-751024;R-HSA-8982021;R-HSA-8981892;R-HSA-749446
[truncated: 490 more rows]
