# Supplementary material for: Early transcriptomic changes at the skin interface during Powassan virus transmission by Ixodes scapularis ticks
Source: Front Immunol. 2025 Jan 13;15:1511132. doi: 10.3389/fimmu.2024.1511132 (PMC11769802; doi:10.3389/fimmu.2024.1511132)
Supplement: Supplementary file 6 [file DataSheet5.csv]

Pathway identifier	Pathway name	#Entities found	#Entities total	Entities ratio	Entities pValue	Entities FDR	#Reactions found	#Reactions total	Reactions ratio	Species identifier	Species name	Submitted entities found	Mapped entities	Found reaction identifiers
R-HSA-6785807	Interleukin-4 and Interleukin-13 signaling	22	211	0.013852416	1.11E-16	9.88E-15	23	47	0.003285105	9606	Homo sapiens	Il6;Il1b;Hdc;Il4ra;Timp1;Lif;Osm;Ccl2;Fos;Junb;Ptgs2		R-HSA-6788582;R-HSA-6793958;R-HSA-6786050;R-HSA-6786114;R-HSA-6789615;R-HSA-6786095;R-HSA-6790029;R-HSA-6789325;R-HSA-6786124;R-HSA-6786092;R-HSA-6785898;R-HSA-6786058;R-HSA-6793975;R-HSA-6786070;R-HSA-6786101;R-HSA-6789524;R-HSA-6790036;R-HSA-6788628;R-HSA-6786096;R-HSA-6786110;R-HSA-6785821;R-HSA-6788571;R-HSA-6786072
R-HSA-6783783	Interleukin-10 signaling	21	86	0.005646008	1.11E-16	9.88E-15	3	15	0.001048438	9606	Homo sapiens	Il6;Il1b;Ccl4;Ccl3;Timp1;Lif;Ccl2;Cxcl1;Cxcl2;Cxcl3;Ptgs2		R-HSA-6785047;R-HSA-6784160;R-HSA-6790029
R-HSA-449147	Signaling by Interleukins	33	658	0.043198529	1.11E-16	9.88E-15	88	505	0.035297407	9606	Homo sapiens	Hdc;Lif;Osm;Il18rap;Timp1;Fos;Csf3r;Il6;Csf2rb;Il4ra;Il1b;Ccl4;Ccl3;Ccl2;Cxcl1;Cxcl2;Junb;Cxcl3;Ptgs2		R-HSA-6788582;R-HSA-6793958;R-HSA-912527;R-HSA-1067667;R-HSA-1112727;R-HSA-6789615;R-HSA-446862;R-HSA-1112602;R-HSA-914182;R-HSA-1112604;R-HSA-1067676;R-HSA-8848395;R-HSA-6785898;R-HSA-6793975;R-HSA-446868;R-HSA-1067651;R-HSA-450325;R-HSA-1112708;R-HSA-1067659;R-HSA-913424;R-HSA-1112755;R-HSA-449058;R-HSA-6786114;R-HSA-6783681;R-HSA-913451;R-HSA-6783552;R-HSA-909738;R-HSA-446894;R-HSA-879909;R-HS…
R-HSA-380108	Chemokine receptors bind chemokines	13	57	0.003742122	1.11E-15	7.33E-14	6	19	0.001328021	9606	Homo sapiens	Ccl7;Cxcr2;Ccrl2;Ccl4;Ccl3;Ccl2;Cxcl1;Cxcl2;Cxcl3;Cxcl5		R-HSA-373813;R-HSA-443986;R-HSA-373074;R-HSA-373791;R-HSA-443978;R-HSA-3296301
R-HSA-1280215	Cytokine Signaling in Immune system	33	1039	0.06821166	1.13E-12	5.96E-11	103	745	0.052072412	9606	Homo sapiens	Hdc;Lif;Osm;Il18rap;Timp1;Fos;Csf3r;Il6;Csf2rb;Il4ra;Il1b;Ccl4;Ccl3;Ccl2;Cxcl1;Cxcl2;Junb;Cxcl3;Ptgs2		R-HSA-1112602;R-HSA-914182;R-HSA-1112604;R-HSA-6785898;R-HSA-450325;R-HSA-913424;R-HSA-449058;R-HSA-6786114;R-HSA-913451;R-HSA-6783552;R-HSA-879909;R-HSA-6786124;R-HSA-879910;R-HSA-879907;R-HSA-879934;R-HSA-879930;R-HSA-879925;R-HSA-445752;R-HSA-445753;R-HSA-507719;R-HSA-6783524;R-HSA-6786095;R-HSA-6786092;R-HSA-879942;R-HSA-879937;R-HSA-921155;R-HSA-508247;R-HSA-6786101;R-HSA-450133;R-HSA-885473…
R-HSA-168256	Immune System	48	2627	0.172465861	9.11E-10	4.01E-08	132	1664	0.116306703	9606	Homo sapiens	Cxcr2;Hdc;Clec7a;Cd300lf;Il18rap;Csf3r;Il6;Csf2rb;Sell;Ccl4;Ccl3;Ccl2;Slc2a3;Cxcl1;Cxcl2;Cxcl3;Lilrb4a;Clec4d;Trpm2;Lif;Osm;Timp1;Fos;Clec4e;Tnfaip6;Il4ra;Il1b;Plaur;Junb;Trem1;Ptgs2		R-HSA-1112602;R-HSA-914182;R-HSA-1112604;R-HSA-6785898;R-HSA-5607750;R-HSA-450325;R-HSA-5607745;R-HSA-5607758;R-HSA-913424;R-HSA-5621366;R-HSA-449058;R-HSA-6786114;R-HSA-5621363;R-HSA-913451;R-HSA-6783552;R-HSA-879909;R-HSA-6786124;R-HSA-879910;R-HSA-879907;R-HSA-5621370;R-HSA-5696358;R-HSA-879934;R-HSA-5621347;R-HSA-879930;R-HSA-879925;R-HSA-5621356;R-HSA-5621353;R-HSA-445752;R-HSA-5621355;R-HSA…
R-HSA-375276	Peptide ligand-binding receptors	13	203	0.013327206	6.41E-09	2.44E-07	6	83	0.005801356	9606	Homo sapiens	Ccl7;Cxcr2;Ccrl2;Ccl4;Ccl3;Ccl2;Cxcl1;Cxcl2;Cxcl3;Cxcl5		R-HSA-373813;R-HSA-443986;R-HSA-373074;R-HSA-373791;R-HSA-443978;R-HSA-3296301
R-HSA-373076	Class A/1 (Rhodopsin-like receptors)	14	414	0.027179622	3.60E-06	1.19E-04	7	185	0.012930733	9606	Homo sapiens	Ccl7;Cxcr2;Ccrl2;Ccl4;Ccl3;Ccl2;S1pr3;Cxcl1;Cxcl2;Cxcl3;Cxcl5		R-HSA-373813;R-HSA-419428;R-HSA-443986;R-HSA-373074;R-HSA-373791;R-HSA-443978;R-HSA-3296301
R-HSA-9031628	NGF-stimulated transcription	6	56	0.003676471	5.18E-06	1.50E-04	7	37	0.002586147	9606	Homo sapiens	Tph1;Arc;Fos;Junb		R-HSA-9031624;R-HSA-9031610;R-HSA-9031616;R-HSA-9621048;R-HSA-9621032;R-HSA-9619838;R-HSA-9031575
R-HSA-500792	GPCR ligand binding	16	609	0.039981618	1.65E-05	4.29E-04	9	217	0.015167401	9606	Homo sapiens	Ccrl2;Cxcr2;Adm;Ccl7;Ccl4;Ccl3;Ccl2;S1pr3;Cxcl1;Cxcl2;Cxcl3;Pthlh;Cxcl5		R-HSA-373813;R-HSA-420214;R-HSA-419428;R-HSA-443986;R-HSA-373074;R-HSA-373791;R-HSA-443978;R-HSA-420489;R-HSA-3296301
R-HSA-5660668	CLEC7A/inflammasome pathway	3	8	5.25E-04	3.51E-05	8.36E-04	2	4	2.80E-04	9606	Homo sapiens	Il1b		R-HSA-5660663;R-HSA-5660622
R-HSA-198725	Nuclear Events (kinase and transcription factor activation)	6	80	0.005252101	3.80E-05	8.36E-04	7	48	0.003355001	9606	Homo sapiens	Tph1;Arc;Fos;Junb		R-HSA-9031624;R-HSA-9031610;R-HSA-9031616;R-HSA-9621048;R-HSA-9621032;R-HSA-9619838;R-HSA-9031575
R-HSA-418594	G alpha (i) signalling events	12	426	0.027967437	1.06E-04	0.00212762	7	74	0.005172293	9606	Homo sapiens	Cxcr2;Ccl4;Rgs16;S1pr3;Cxcl1;Cxcl2;Cxcl3;Cxcl5		R-HSA-392212;R-HSA-749454;R-HSA-8982012;R-HSA-8982019;R-HSA-749456;R-HSA-380073;R-HSA-8982020
R-HSA-372790	Signaling by GPCR	18	876	0.057510504	1.16E-04	0.002200066	25	392	0.027399175	9606	Homo sapiens	Ccrl2;Cxcr2;Adm;Ccl7;Ccl4;Rgs16;Ccl3;Ccl2;S1pr3;Cxcl1;Cxcl2;Cxcl3;Pthlh;Cxcl5		R-HSA-8982025;R-HSA-8982026;R-HSA-749454;R-HSA-8982017;R-HSA-8982019;R-HSA-8982018;R-HSA-443978;R-HSA-8982021;R-HSA-8981892;R-HSA-8982020;R-HSA-420489;R-HSA-392212;R-HSA-443986;R-HSA-373074;R-HSA-373791;R-HSA-749456;R-HSA-3296301;R-HSA-379044;R-HSA-419428;R-HSA-380073;R-HSA-373813;R-HSA-420214;R-HSA-8982012;R-HSA-744887;R-HSA-744886
R-HSA-187037	Signaling by NTRK1 (TRKA)	6	143	0.00938813	8.43E-04	0.014323952	7	102	0.007129377	9606	Homo sapiens	Tph1;Arc;Fos;Junb		R-HSA-9031624;R-HSA-9031610;R-HSA-9031616;R-HSA-9621048;R-HSA-9621032;R-HSA-9619838;R-HSA-9031575
R-HSA-9725371	Nuclear events stimulated by ALK signaling in cancer	3	27	0.001772584	0.001215548	0.019448773	2	9	6.29E-04	9606	Homo sapiens	Junb		R-HSA-9725345;R-HSA-9725342
R-HSA-9648895	Response of EIF2AK1 (HRI) to heme deficiency	3	29	0.001903887	0.001489657	0.022344854	3	20	0.001397917	9606	Homo sapiens	Ppp1r15a		R-HSA-9654752;R-HSA-9650710;R-HSA-9654774
R-HSA-6783589	Interleukin-6 family signaling	3	30	0.001969538	0.001640072	0.022961009	19	34	0.002376459	9606	Homo sapiens	Il6;Lif;Osm		R-HSA-1112690;R-HSA-1112755;R-HSA-1067667;R-HSA-6783524;R-HSA-1112565;R-HSA-6783681;R-HSA-1112727;R-HSA-6783552;R-HSA-1067640;R-HSA-1112602;R-HSA-1112604;R-HSA-1067676;R-HSA-1112510;R-HSA-1112703;R-HSA-1112514;R-HSA-1067651;R-HSA-1112708;R-HSA-1067688;R-HSA-1067659
R-HSA-166520	Signaling by NTRKs	6	166	0.010898109	0.001791607	0.0250825	7	164	0.01146292	9606	Homo sapiens	Tph1;Arc;Fos;Junb		R-HSA-9031624;R-HSA-9031610;R-HSA-9031616;R-HSA-9621048;R-HSA-9621032;R-HSA-9619838;R-HSA-9031575
R-HSA-388396	GPCR downstream signalling	14	795	0.052192752	0.002975881	0.03868645	16	175	0.012231775	9606	Homo sapiens	Cxcr2;Ccl4;Rgs16;S1pr3;Adm;Cxcl1;Cxcl2;Cxcl3;Pthlh;Cxcl5		R-HSA-8982025;R-HSA-379044;R-HSA-8982026;R-HSA-749454;R-HSA-8982017;R-HSA-8982019;R-HSA-8982018;R-HSA-380073;R-HSA-8982021;R-HSA-8981892;R-HSA-8982020;R-HSA-392212;R-HSA-8982012;R-HSA-749456;R-HSA-744887;R-HSA-744886
R-HSA-6798695	Neutrophil degranulation	10	478	0.031381303	0.003681106	0.044173274	7	10	6.99E-04	9606	Homo sapiens	Tnfaip6;Lilrb4a;Clec4d;Trpm2;Sell;Cxcr2;Slc2a3;Plaur;Cxcl1;Cxcl3		R-HSA-6798743;R-HSA-6799350;R-HSA-6800434;R-HSA-6798749;R-HSA-6798747;R-HSA-6800426;R-HSA-6798745
R-HSA-448706	Interleukin-1 processing	2	12	7.88E-04	0.003899973	0.04679968	2	5	3.49E-04	9606	Homo sapiens	Il1b		R-HSA-449058;R-HSA-448703
R-HSA-5621481	C-type lectin receptors (CLRs)	6	203	0.013327206	0.004783564	0.052559841	14	68	0.004752918	9606	Homo sapiens	Clec4d;Il1b;Clec7a;Clec4e		R-HSA-5660663;R-HSA-5621366;R-HSA-5621363;R-HSA-5621370;R-HSA-5607738;R-HSA-5607750;R-HSA-5607745;R-HSA-5621347;R-HSA-5660622;R-HSA-5621356;R-HSA-5607758;R-HSA-5621353;R-HSA-5621355;R-HSA-5621354
R-HSA-2559582	Senescence-Associated Secretory Phenotype (SASP)	4	90	0.005908613	0.005164611	0.052559841	7	22	0.001537709	9606	Homo sapiens	Il6;Il1b;Fos		R-HSA-4568740;R-HSA-3857305;R-HSA-4568737;R-HSA-3797196;R-HSA-3788748;R-HSA-3790130;R-HSA-3797202
R-HSA-8941332	RUNX2 regulates genes involved in cell migration	2	14	9.19E-04	0.005255984	0.052559841	2	7	4.89E-04	9606	Homo sapiens	Mmp13		R-HSA-8940001;R-HSA-8940007
R-HSA-6788467	IL-6-type cytokine receptor ligand interactions	2	17	0.001116071	0.007635783	0.076357826	3	14	9.79E-04	9606	Homo sapiens	Lif;Osm		R-HSA-6783524;R-HSA-6783681;R-HSA-6783552
R-HSA-5607764	CLEC7A (Dectin-1) signaling	4	120	0.007878151	0.013735626	0.123620632	6	45	0.003145313	9606	Homo sapiens	Il1b;Clec7a		R-HSA-5660663;R-HSA-5607750;R-HSA-5607745;R-HSA-5660622;R-HSA-5607758;R-HSA-5607738
R-HSA-9725370	Signaling by ALK fusions and activated point mutants	3	66	0.004332983	0.014339322	0.129053898	2	29	0.00202698	9606	Homo sapiens	Junb		R-HSA-9725345;R-HSA-9725342
R-HSA-9700206	Signaling by ALK in cancer	3	66	0.004332983	0.014339322	0.129053898	2	37	0.002586147	9606	Homo sapiens	Junb		R-HSA-9725345;R-HSA-9725342
R-HSA-162582	Signal Transduction	33	3028	0.198792017	0.016887575	0.135100604	63	2536	0.177255889	9606	Homo sapiens	Tph1;Cxcr2;Hdc;Adm;Rnd1;Il6;Ccl7;Csf2rb;Ccl4;Rgs16;Ccl3;Ccl2;S1pr3;Cxcl1;Cxcl2;Cxcl3;Pthlh;Ier3;Cxcl5;Ccrl2;Fos;Ppp1r15a;Arc;Junb;Cdon		R-HSA-8982025;R-HSA-178178;R-HSA-9696274;R-HSA-8982026;R-HSA-749454;R-HSA-9018497;R-HSA-8982017;R-HSA-9009536;R-HSA-9018499;R-HSA-8982019;R-HSA-8982018;R-HSA-9009541;R-HSA-8982021;R-HSA-8981892;R-HSA-8982020;R-HSA-420489;R-HSA-178189;R-HSA-392212;R-HSA-9625479;R-HSA-373791;R-HSA-749456;R-HSA-9696271;R-HSA-9031575;R-HSA-3296301;R-HSA-109857;R-HSA-9009065;R-HSA-379044;R-HSA-109858;R-HSA-9621048;R-H…
R-HSA-189200	Cellular hexose transport	2	28	0.001838235	0.019622236	0.15697789	2	18	0.001258125	9606	Homo sapiens	Slc2a3		R-HSA-8981564;R-HSA-8981553
R-HSA-9634638	Estrogen-dependent nuclear events downstream of ESR-membrane signaling	2	29	0.001903887	0.020945834	0.167566674	2	12	8.39E-04	9606	Homo sapiens	Fos		R-HSA-9625479;R-HSA-9625465
R-HSA-9022699	MECP2 regulates neuronal receptors and channels	2	32	0.00210084	0.025131423	0.179912767	2	26	0.001817292	9606	Homo sapiens	Slc2a3		R-HSA-9022186;R-HSA-9022175
R-HSA-168249	Innate Immune System	17	1341	0.08803834	0.025701824	0.179912767	24	725	0.050674495	9606	Homo sapiens	Lilrb4a;Clec4d;Trpm2;Cxcr2;Clec7a;Fos;Clec4e;Tnfaip6;Sell;Il1b;Slc2a3;Plaur;Cxcl1;Cxcl3;Trem1		R-HSA-5660663;R-HSA-5621366;R-HSA-5621363;R-HSA-6800426;R-HSA-5621370;R-HSA-5607738;R-HSA-6798743;R-HSA-6799350;R-HSA-450292;R-HSA-5607750;R-HSA-450325;R-HSA-5607745;R-HSA-6800434;R-HSA-5621347;R-HSA-210292;R-HSA-5660622;R-HSA-5621356;R-HSA-6798749;R-HSA-5607758;R-HSA-6798747;R-HSA-5621353;R-HSA-6798745;R-HSA-5621355;R-HSA-5621354
R-HSA-380994	ATF4 activates genes in response to endoplasmic reticulum stress	2	34	0.002232143	0.028094743	0.196663201	1	7	4.89E-04	9606	Homo sapiens	Ccl2		R-HSA-1791056
R-HSA-5620971	Pyroptosis	2	34	0.002232143	0.028094743	0.196663201	1	23	0.001607605	9606	Homo sapiens	Il1b		R-HSA-449058
R-HSA-1592389	Activation of Matrix Metalloproteinases	2	35	0.002297794	0.029626498	0.207385488	7	27	0.001887188	9606	Homo sapiens	Mmp13;Timp1		R-HSA-1602488;R-HSA-1604732;R-HSA-1604752;R-HSA-1604690;R-HSA-1592436;R-HSA-1604741;R-HSA-1602454
R-HSA-9768919	NPAS4 regulates expression of target genes	2	41	0.002691702	0.039482202	0.247382872	2	36	0.002516251	9606	Homo sapiens	Fos		R-HSA-9768950;R-HSA-9768945
R-HSA-381042	PERK regulates gene expression	2	42	0.002757353	0.041230479	0.247382872	1	11	7.69E-04	9606	Homo sapiens	Ccl2		R-HSA-1791056
R-HSA-1368108	BMAL1:CLOCK,NPAS2 activates circadian gene expression	2	43	0.002823004	0.043007497	0.249303708	2	20	0.001397917	9606	Homo sapiens	Noct		R-HSA-5663138;R-HSA-549424
R-HSA-2173796	SMAD2/SMAD3:SMAD4 heterotrimer regulates transcription	2	44	0.002888655	0.044812728	0.249303708	2	24	0.001677501	9606	Homo sapiens	Junb		R-HSA-9736992;R-HSA-2187293
R-HSA-400253	Circadian Clock	3	105	0.006893382	0.046772019	0.249303708	3	59	0.004123855	9606	Homo sapiens	Nfil3;Noct		R-HSA-5663138;R-HSA-549424;R-HSA-549493
R-HSA-170834	Signaling by TGF-beta Receptor Complex	3	107	0.007024685	0.048968299	0.249303708	4	100	0.006989586	9606	Homo sapiens	Ppp1r15a;Junb		R-HSA-178178;R-HSA-9736992;R-HSA-2187293;R-HSA-178189
R-HSA-427652	Sodium-coupled phosphate cotransporters	1	7	4.60E-04	0.051924441	0.249303708	1	3	2.10E-04	9606	Homo sapiens	Slc20a1		R-HSA-427605
R-HSA-8853884	Transcriptional Regulation by VENTX	2	48	0.003151261	0.052305429	0.249303708	3	13	9.09E-04	9606	Homo sapiens	Il6		R-HSA-3857305;R-HSA-8853890;R-HSA-3790130
R-HSA-9009391	Extra-nuclear estrogen signaling	3	111	0.00728729	0.053509949	0.249303708	4	39	0.002725938	9606	Homo sapiens	S1pr3;Fos		R-HSA-9624272;R-HSA-9625479;R-HSA-9625813;R-HSA-9625465
R-HSA-5688849	Defective CSF2RB causes SMDP5	1	8	5.25E-04	0.059120661	0.249303708	1	1	6.99E-05	9606	Homo sapiens	Csf2rb		R-HSA-5688884
R-HSA-5688890	Defective CSF2RA causes SMDP4	1	8	5.25E-04	0.059120661	0.249303708	1	1	6.99E-05	9606	Homo sapiens	Csf2rb		R-HSA-5688899
R-HSA-5632681	Ligand-receptor interactions	1	8	5.25E-04	0.059120661	0.249303708	1	4	2.80E-04	9606	Homo sapiens	Cdon		R-HSA-5632652
R-HSA-9660821	ADORA2B mediated anti-inflammatory cytokines production	2	53	0.003479517	0.062245235	0.249303708	2	12	8.39E-04	9606	Homo sapiens	Il6		R-HSA-9662710;R-HSA-9662708
R-HSA-9660826	Purinergic signaling in leishmaniasis infection	2	54	0.003545168	0.064304874	0.249303708	2	23	0.001607605	9606	Homo sapiens	Il1b		R-HSA-449058;R-HSA-448703
R-HSA-9664424	Cell recruitment (pro-inflammatory response)	2	54	0.003545168	0.064304874	0.249303708	2	23	0.001607605	9606	Homo sapiens	Il1b		R-HSA-449058;R-HSA-448703
R-HSA-8964572	Lipid particle organization	1	9	5.91E-04	0.066262727	0.249303708	1	4	2.80E-04	9606	Homo sapiens	Hilpda		R-HSA-8858270
R-HSA-2559583	Cellular Senescence	4	199	0.013064601	0.066354979	0.249303708	11	90	0.006290627	9606	Homo sapiens	Il6;Il1b;Fos		R-HSA-4568740;R-HSA-450292;R-HSA-450325;R-HSA-3222546;R-HSA-3857305;R-HSA-4568737;R-HSA-3222533;R-HSA-3797196;R-HSA-3788748;R-HSA-3790130;R-HSA-3797202
R-HSA-162791	Attachment of GPI anchor to uPAR	1	10	6.57E-04	0.073351042	0.249303708	2	2	1.40E-04	9606	Homo sapiens	Plaur		R-HSA-162836;R-HSA-162729
R-HSA-5576890	Phase 3 - rapid repolarisation	1	10	6.57E-04	0.073351042	0.249303708	3	4	2.80E-04	9606	Homo sapiens	Kcne4		R-HSA-5577237;R-HSA-9613264;R-HSA-5577050
R-HSA-9634815	Transcriptional Regulation by NPAS4	2	60	0.003939076	0.077125652	0.249303708	2	47	0.003285105	9606	Homo sapiens	Fos		R-HSA-9768950;R-HSA-9768945
R-HSA-442380	Zinc influx into cells by the SLC39 gene family	1	11	7.22E-04	0.080386008	0.249303708	2	6	4.19E-04	9606	Homo sapiens	Slc39a14		R-HSA-442387;R-HSA-442317
R-HSA-9012546	Interleukin-18 signaling	1	11	7.22E-04	0.080386008	0.249303708	1	4	2.80E-04	9606	Homo sapiens	Il18rap		R-HSA-8848395
R-HSA-419812	Calcitonin-like ligand receptors	1	11	7.22E-04	0.080386008	0.249303708	1	8	5.59E-04	9606	Homo sapiens	Adm		R-HSA-420214
R-HSA-2173793	Transcriptional activity of SMAD2/SMAD3:SMAD4 heterotrimer	2	64	0.004201681	0.08608148	0.249303708	2	51	0.003564689	9606	Homo sapiens	Junb		R-HSA-9736992;R-HSA-2187293
R-HSA-9006936	Signaling by TGFB family members	3	136	0.008928571	0.086160066	0.249303708	4	125	0.008736982	9606	Homo sapiens	Ppp1r15a;Junb		R-HSA-178178;R-HSA-9736992;R-HSA-2187293;R-HSA-178189
R-HSA-450341	Activation of the AP-1 family of transcription factors	1	12	7.88E-04	0.087368023	0.249303708	2	5	3.49E-04	9606	Homo sapiens	Fos		R-HSA-450292;R-HSA-450325
R-HSA-112411	MAPK1 (ERK2) activation	1	12	7.88E-04	0.087368023	0.249303708	1	3	2.10E-04	9606	Homo sapiens	Il6		R-HSA-109858
R-HSA-5621480	Dectin-2 family	2	65	0.004267332	0.08836763	0.249303708	8	12	8.39E-04	9606	Homo sapiens	Clec4d;Clec4e		R-HSA-5621366;R-HSA-5621347;R-HSA-5621363;R-HSA-5621356;R-HSA-5621353;R-HSA-5621355;R-HSA-5621370;R-HSA-5621354
R-HSA-110056	MAPK3 (ERK1) activation	1	13	8.53E-04	0.094297481	0.249303708	1	4	2.80E-04	9606	Homo sapiens	Il6		R-HSA-109857
R-HSA-9616222	Transcriptional regulation of granulopoiesis	2	70	0.004595588	0.10006136	0.249303708	2	27	0.001887188	9606	Homo sapiens	Csf3r		R-HSA-9617207;R-HSA-9634429
R-HSA-75205	Dissolution of Fibrin Clot	1	14	9.19E-04	0.101174775	0.249303708	6	21	0.001467813	9606	Homo sapiens	Plaur		R-HSA-158982;R-HSA-159001;R-HSA-158942;R-HSA-158959;R-HSA-159005;R-HSA-158925
R-HSA-9662834	CD163 mediating an anti-inflammatory response	1	14	9.19E-04	0.101174775	0.249303708	1	9	6.29E-04	9606	Homo sapiens	Il6		R-HSA-9662781
R-HSA-1474228	Degradation of the extracellular matrix	3	148	0.009716387	0.104220259	0.249303708	25	105	0.007339065	9606	Homo sapiens	Mmp13;Adamts4;Timp1		R-HSA-1564117;R-HSA-1474197;R-HSA-3791295;R-HSA-1604752;R-HSA-1604690;R-HSA-1602454;R-HSA-1564184;R-HSA-3788075;R-HSA-1566981;R-HSA-1566979;R-HSA-3791149;R-HSA-8942302;R-HSA-1604741;R-HSA-1602488;R-HSA-1604732;R-HSA-1454781;R-HSA-1592436;R-HSA-1592310;R-HSA-1454822;R-HSA-1474213;R-HSA-1454757;R-HSA-2534160;R-HSA-2484882;R-HSA-2485148;R-HSA-2168923
R-HSA-416550	Sema4D mediated inhibition of cell attachment and migration	1	15	9.85E-04	0.108000295	0.249303708	4	6	4.19E-04	9606	Homo sapiens	Rnd1		R-HSA-400677;R-HSA-416562;R-HSA-416546;R-HSA-416559
R-HSA-5218859	Regulated Necrosis	2	76	0.004989496	0.114621692	0.249303708	1	52	0.003634584	9606	Homo sapiens	Il1b		R-HSA-449058
R-HSA-5687613	Diseases associated with surfactant metabolism	1	16	0.00105042	0.114774426	0.249303708	2	7	4.89E-04	9606	Homo sapiens	Csf2rb		R-HSA-5688884;R-HSA-5688899
R-HSA-435354	Zinc transporters	1	16	0.00105042	0.114774426	0.249303708	2	13	9.09E-04	9606	Homo sapiens	Slc39a14		R-HSA-442387;R-HSA-442317
R-HSA-1059683	Interleukin-6 signaling	1	17	0.001116071	0.121497552	0.249303708	16	20	0.001397917	9606	Homo sapiens	Il6		R-HSA-1112690;R-HSA-1112755;R-HSA-1067667;R-HSA-1112565;R-HSA-1112727;R-HSA-1067640;R-HSA-1112602;R-HSA-1112604;R-HSA-1067676;R-HSA-1112510;R-HSA-1112703;R-HSA-1112514;R-HSA-1067651;R-HSA-1112708;R-HSA-1067688;R-HSA-1067659
R-HSA-198933	Immunoregulatory interactions between a Lymphoid and a non-Lymphoid cell	4	249	0.016347164	0.123099375	0.249303708	3	44	0.003075418	9606	Homo sapiens	Lilrb4a;Sell;Cd300lf;Trem1		R-HSA-5696358;R-HSA-199043;R-HSA-199046
R-HSA-8939211	ESR-mediated signaling	4	256	0.016806723	0.132319581	0.249303708	18	114	0.007968127	9606	Homo sapiens	Hdc;S1pr3;Fos		R-HSA-9009065;R-HSA-9624272;R-HSA-9625813;R-HSA-9018497;R-HSA-9009536;R-HSA-9018499;R-HSA-9009378;R-HSA-9625465;R-HSA-9009541;R-HSA-9009371;R-HSA-9009533;R-HSA-9625479;R-HSA-9018494;R-HSA-9023859;R-HSA-9038163;R-HSA-9023861;R-HSA-9023860;R-HSA-9009526
R-HSA-419408	Lysosphingolipid and LPA receptors	1	19	0.001247374	0.134792311	0.249303708	1	5	3.49E-04	9606	Homo sapiens	S1pr3		R-HSA-419428
R-HSA-399955	SEMA3A-Plexin repulsion signaling by inhibiting Integrin adhesion	1	20	0.001313025	0.141364696	0.249303708	2	8	5.59E-04	9606	Homo sapiens	Rnd1		R-HSA-399935;R-HSA-399928
R-HSA-209931	Serotonin and melatonin biosynthesis	1	20	0.001313025	0.141364696	0.249303708	1	4	2.80E-04	9606	Homo sapiens	Tph1		R-HSA-209828
R-HSA-5635838	Activation of SMO	1	20	0.001313025	0.141364696	0.249303708	1	9	6.29E-04	9606	Homo sapiens	Cdon		R-HSA-5632668
R-HSA-5576893	Phase 2 - plateau phase	1	21	0.001378676	0.147887583	0.249303708	1	3	2.10E-04	9606	Homo sapiens	Kcne4		R-HSA-5577050
R-HSA-2142770	Synthesis of 15-eicosatetraenoic acid derivatives	1	22	0.001444328	0.15436134	0.249303708	1	4	2.80E-04	9606	Homo sapiens	Ptgs2		R-HSA-2161951
R-HSA-446652	Interleukin-1 family signaling	3	183	0.012014181	0.164078848	0.249303708	17	92	0.006430419	9606	Homo sapiens	Il1b;Il18rap		R-HSA-507719;R-HSA-446694;R-HSA-446692;R-HSA-449058;R-HSA-446862;R-HSA-446894;R-HSA-446701;R-HSA-446634;R-HSA-8848395;R-HSA-446868;R-HSA-450133;R-HSA-446130;R-HSA-448703;R-HSA-446684;R-HSA-445752;R-HSA-446648;R-HSA-445753
R-HSA-449836	Other interleukin signaling	1	24	0.00157563	0.167162932	0.249303708	2	17	0.00118823	9606	Homo sapiens	Csf3r		R-HSA-8854738;R-HSA-6787737
R-HSA-8964058	HDL remodeling	1	24	0.00157563	0.167162932	0.249303708	1	13	9.09E-04	9606	Homo sapiens	Lipg		R-HSA-8980228
R-HSA-416572	Sema4D induced cell migration and growth-cone collapse	1	25	0.001641282	0.173491492	0.249303708	2	7	4.89E-04	9606	Homo sapiens	Rnd1		R-HSA-416594;R-HSA-416588
R-HSA-373080	Class B/2 (Secretin family receptors)	2	99	0.006499475	0.174468228	0.249303708	2	24	0.001677501	9606	Homo sapiens	Adm;Pthlh		R-HSA-420214;R-HSA-420489
R-HSA-8986944	Transcriptional Regulation by MECP2	2	100	0.006565126	0.177178364	0.249303708	2	77	0.005381981	9606	Homo sapiens	Slc2a3		R-HSA-9022186;R-HSA-9022175
R-HSA-196836	Vitamin C (ascorbate) metabolism	1	26	0.001706933	0.179772374	0.249303708	1	9	6.29E-04	9606	Homo sapiens	Slc2a3		R-HSA-198818
R-HSA-9705462	Inactivation of CSF3 (G-CSF) signaling	1	27	0.001772584	0.186005934	0.249303708	5	9	6.29E-04	9606	Homo sapiens	Csf3r		R-HSA-9705729;R-HSA-9705726;R-HSA-9707977;R-HSA-9705738;R-HSA-9705467
R-HSA-1474290	Collagen formation	2	104	0.006827731	0.188083304	0.249303708	3	77	0.005381981	9606	Homo sapiens	Mmp13;Plod2		R-HSA-8948232;R-HSA-2213200;R-HSA-1981104
R-HSA-112409	RAF-independent MAPK1/3 activation	1	28	0.001838235	0.192192525	0.249303708	2	12	8.39E-04	9606	Homo sapiens	Il6		R-HSA-109857;R-HSA-109858
R-HSA-2173788	Downregulation of TGF-beta receptor signaling	1	28	0.001838235	0.192192525	0.249303708	2	28	0.001957084	9606	Homo sapiens	Ppp1r15a		R-HSA-178178;R-HSA-178189
R-HSA-912526	Interleukin receptor SHC signaling	1	29	0.001903887	0.1983325	0.249303708	6	6	4.19E-04	9606	Homo sapiens	Csf2rb		R-HSA-508247;R-HSA-453111;R-HSA-912527;R-HSA-913374;R-HSA-453104;R-HSA-913424
R-HSA-9027604	Biosynthesis of electrophilic ω-3 PUFA oxo-derivatives	1	29	0.001903887	0.1983325	0.249303708	4	20	0.001397917	9606	Homo sapiens	Ptgs2		R-HSA-9027627;R-HSA-9027532;R-HSA-9028255;R-HSA-9027607
R-HSA-9824443	Parasitic Infection Pathways	4	302	0.019826681	0.199191199	0.249303708	5	95	0.006640106	9606	Homo sapiens	Il6;Il1b		R-HSA-449058;R-HSA-9662710;R-HSA-9662708;R-HSA-448703;R-HSA-9662781
R-HSA-9658195	Leishmania infection	4	302	0.019826681	0.199191199	0.249303708	5	95	0.006640106	9606	Homo sapiens	Il6;Il1b		R-HSA-449058;R-HSA-9662710;R-HSA-9662708;R-HSA-448703;R-HSA-9662781
R-HSA-8957275	Post-translational protein phosphorylation	2	109	0.007155987	0.201840922	0.249303708	1	1	6.99E-05	9606	Homo sapiens	Il6;Timp1		R-HSA-8952289
R-HSA-70921	Histidine catabolism	1	30	0.001969538	0.204426204	0.249303708	1	8	5.59E-04	9606	Homo sapiens	Hdc		R-HSA-977301
R-HSA-400685	Sema4D in semaphorin signaling	1	31	0.002035189	0.210473985	0.249303708	6	13	9.09E-04	9606	Homo sapiens	Rnd1		R-HSA-400677;R-HSA-416562;R-HSA-416546;R-HSA-416594;R-HSA-416559;R-HSA-416588
R-HSA-425410	Metal ion SLC transporters	1	31	0.002035189	0.210473985	0.249303708	2	20	0.001397917	9606	Homo sapiens	Slc39a14		R-HSA-442387;R-HSA-442317
R-HSA-9025094	Biosynthesis of DPAn-3 SPMs	1	31	0.002035189	0.210473985	0.249303708	1	18	0.001258125	9606	Homo sapiens	Ptgs2		R-HSA-9026408
R-HSA-525793	Myogenesis	1	32	0.00210084	0.216476186	0.249303708	10	14	9.79E-04	9606	Homo sapiens	Cdon		R-HSA-376117;R-HSA-375141;R-HSA-448951;R-HSA-375140;R-HSA-376119;R-HSA-449200;R-HSA-375138;R-HSA-448958;R-HSA-448957;R-HSA-376121
R-HSA-3295583	TRP channels	1	32	0.00210084	0.216476186	0.249303708	1	7	4.89E-04	9606	Homo sapiens	Trpm2		R-HSA-3295579
R-HSA-9018679	Biosynthesis of EPA-derived SPMs	1	33	0.002166492	0.222433146	0.249303708	1	17	0.00118823	9606	Homo sapiens	Ptgs2		R-HSA-9018880
R-HSA-8850843	Phosphate bond hydrolysis by NTPDase proteins	1	34	0.002232143	0.228345204	0.249303708	2	12	8.39E-04	9606	Homo sapiens	Entpd3		R-HSA-8851110;R-HSA-8851129
R-HSA-9674555	Signaling by CSF3 (G-CSF)	1	35	0.002297794	0.234212696	0.249303708	15	21	0.001467813	9606	Homo sapiens	Csf3r		R-HSA-9674546;R-HSA-9677585;R-HSA-9705726;R-HSA-9674808;R-HSA-9674558;R-HSA-9705467;R-HSA-9674563;R-HSA-9674562;R-HSA-9674816;R-HSA-9676071;R-HSA-9674567;R-HSA-9705729;R-HSA-9677579;R-HSA-9707977;R-HSA-9705738
R-HSA-450282	MAPK targets/ Nuclear events mediated by MAP kinases	1	35	0.002297794	0.234212696	0.249303708	2	16	0.001118334	9606	Homo sapiens	Fos		R-HSA-450292;R-HSA-450325
R-HSA-9018683	Biosynthesis of DPA-derived SPMs	1	35	0.002297794	0.234212696	0.249303708	1	21	0.001467813	9606	Homo sapiens	Ptgs2		R-HSA-9026408
R-HSA-1474244	Extracellular matrix organization	4	328	0.021533613	0.240790832	0.249303708	28	319	0.022296778	9606	Homo sapiens	Mmp13;Adamts4;Timp1;Plod2		R-HSA-8948232;R-HSA-1564117;R-HSA-1474197;R-HSA-3791295;R-HSA-1604752;R-HSA-1604690;R-HSA-1602454;R-HSA-1564184;R-HSA-3788075;R-HSA-1566981;R-HSA-1566979;R-HSA-3791149;R-HSA-8942302;R-HSA-1604741;R-HSA-1602488;R-HSA-1604732;R-HSA-1454781;R-HSA-1592436;R-HSA-1592310;R-HSA-1981104;R-HSA-1454822;R-HSA-2213200;R-HSA-1474213;R-HSA-1454757;R-HSA-2534160;R-HSA-2484882;R-HSA-2485148;R-HSA-2168923
R-HSA-9020702	Interleukin-1 signaling	2	125	0.008206408	0.246493918	0.249303708	14	59	0.004123855	9606	Homo sapiens	Il1b		R-HSA-507719;R-HSA-446694;R-HSA-446692;R-HSA-446862;R-HSA-446894;R-HSA-446701;R-HSA-446634;R-HSA-446868;R-HSA-450133;R-HSA-446130;R-HSA-446684;R-HSA-445752;R-HSA-446648;R-HSA-445753
R-HSA-5628897	TP53 Regulates Metabolic Genes	2	126	0.008272059	0.249303708	0.249303708	4	34	0.002376459	9606	Homo sapiens	Ddit4		R-HSA-5632386;R-HSA-5632738;R-HSA-5632732;R-HSA-5632393
R-HSA-381426	Regulation of Insulin-like Growth Factor (IGF) transport and uptake by Insulin-like Growth Factor Binding Proteins (IGFBPs)	2	127	0.00833771	0.252114594	0.252114594	1	14	9.79E-04	9606	Homo sapiens	Il6;Timp1		R-HSA-8952289
R-HSA-5083635	Defective B3GALTL causes PpS	1	39	0.002560399	0.257243624	0.257243624	1	1	6.99E-05	9606	Homo sapiens	Adamts4		R-HSA-6785565
R-HSA-5173214	O-glycosylation of TSR domain-containing proteins	1	41	0.002691702	0.268500232	0.268500232	2	2	1.40E-04	9606	Homo sapiens	Adamts4		R-HSA-5173005;R-HSA-5173192
R-HSA-9696273	RND1 GTPase cycle	1	43	0.002823004	0.279587693	0.279587693	2	2	1.40E-04	9606	Homo sapiens	Rnd1		R-HSA-9696274;R-HSA-9696271
R-HSA-114608	Platelet degranulation	2	141	0.009256828	0.291487662	0.291487662	2	11	7.69E-04	9606	Homo sapiens	Plek;Timp1		R-HSA-482772;R-HSA-481007
R-HSA-451927	Interleukin-2 family signaling	1	47	0.003085609	0.301265214	0.301265214	6	59	0.004123855	9606	Homo sapiens	Csf2rb		R-HSA-508247;R-HSA-453111;R-HSA-912527;R-HSA-913374;R-HSA-453104;R-HSA-913424
R-HSA-8878166	Transcriptional regulation by RUNX2	2	147	0.009650735	0.308308401	0.308308401	2	84	0.005871252	9606	Homo sapiens	Mmp13		R-HSA-8940001;R-HSA-8940007
R-HSA-76005	Response to elevated platelet cytosolic Ca2+	2	148	0.009716387	0.311105242	0.311105242	2	14	9.79E-04	9606	Homo sapiens	Plek;Timp1		R-HSA-482772;R-HSA-481007
R-HSA-512988	Interleukin-3, Interleukin-5 and GM-CSF signaling	1	50	0.003282563	0.317097816	0.317097816	23	38	0.002656042	9606	Homo sapiens	Csf2rb		R-HSA-912527;R-HSA-913451;R-HSA-909738;R-HSA-879909;R-HSA-450031;R-HSA-914182;R-HSA-879942;R-HSA-879910;R-HSA-879937;R-HSA-921155;R-HSA-879907;R-HSA-508247;R-HSA-453111;R-HSA-913374;R-HSA-879934;R-HSA-453104;R-HSA-913371;R-HSA-913370;R-HSA-879930;R-HSA-879925;R-HSA-912757;R-HSA-914036;R-HSA-913424
R-HSA-2173789	TGF-beta receptor signaling activates SMADs	1	50	0.003282563	0.317097816	0.317097816	2	44	0.003075418	9606	Homo sapiens	Ppp1r15a		R-HSA-178178;R-HSA-178189
R-HSA-9018519	Estrogen-dependent gene expression	2	153	0.010044643	0.325053369	0.325053369	14	66	0.004613126	9606	Homo sapiens	Hdc;Fos		R-HSA-9009065;R-HSA-9018497;R-HSA-9009536;R-HSA-9018499;R-HSA-9009378;R-HSA-9009541;R-HSA-9009371;R-HSA-9009533;R-HSA-9018494;R-HSA-9023859;R-HSA-9038163;R-HSA-9023861;R-HSA-9023860;R-HSA-9009526
R-HSA-5683826	Surfactant metabolism	1	52	0.003413866	0.327454765	0.327454765	2	29	0.00202698	9606	Homo sapiens	Csf2rb		R-HSA-5686359;R-HSA-5686335
R-HSA-2172127	DAP12 interactions	1	52	0.003413866	0.327454765	0.327454765	1	33	0.002306563	9606	Homo sapiens	Trem1		R-HSA-210292
R-HSA-1236978	Cross-presentation of soluble exogenous antigens (endosomes)	1	53	0.003479517	0.332574691	0.332574691	4	6	4.19E-04	9606	Homo sapiens	Clec4e		R-HSA-1236939;R-HSA-1236955;R-HSA-1236940;R-HSA-1236941
R-HSA-381119	Unfolded Protein Response (UPR)	2	156	0.010241597	0.333389016	0.333389016	1	99	0.00691969	9606	Homo sapiens	Ccl2		R-HSA-1791056
R-HSA-9006934	Signaling by Receptor Tyrosine Kinases	6	623	0.040900735	0.338338404	0.338338404	7	746	0.052142308	9606	Homo sapiens	Tph1;Arc;Fos;Junb		R-HSA-9031624;R-HSA-9031610;R-HSA-9031616;R-HSA-9621048;R-HSA-9621032;R-HSA-9619838;R-HSA-9031575
R-HSA-9006931	Signaling by Nuclear Receptors	4	386	0.025341387	0.339051708	0.339051708	18	196	0.013699588	9606	Homo sapiens	Hdc;S1pr3;Fos		R-HSA-9009065;R-HSA-9624272;R-HSA-9625813;R-HSA-9018497;R-HSA-9009536;R-HSA-9018499;R-HSA-9009378;R-HSA-9625465;R-HSA-9009541;R-HSA-9009371;R-HSA-9009533;R-HSA-9625479;R-HSA-9018494;R-HSA-9023859;R-HSA-9038163;R-HSA-9023861;R-HSA-9023860;R-HSA-9009526
R-HSA-8963899	Plasma lipoprotein remodeling	1	56	0.003676471	0.347703763	0.347703763	1	31	0.002166772	9606	Homo sapiens	Lipg		R-HSA-8980228
R-HSA-2162123	Synthesis of Prostaglandins (PG) and Thromboxanes (TX)	1	58	0.003807773	0.357600421	0.357600421	4	33	0.002306563	9606	Homo sapiens	Ptgs2		R-HSA-2309779;R-HSA-2309787;R-HSA-2314686;R-HSA-2309773
R-HSA-209776	Metabolism of amine-derived hormones	1	58	0.003807773	0.357600421	0.357600421	1	21	0.001467813	9606	Homo sapiens	Tph1		R-HSA-209828
R-HSA-2262752	Cellular responses to stress	9	1008	0.066176471	0.360773856	0.360773856	15	455	0.031802614	9606	Homo sapiens	Ppp1r15a;Il6;Il1b;Ccl2;Fos		R-HSA-4568740;R-HSA-3222546;R-HSA-3857305;R-HSA-4568737;R-HSA-9650710;R-HSA-9654774;R-HSA-3790130;R-HSA-1791056;R-HSA-3797202;R-HSA-450292;R-HSA-450325;R-HSA-9654752;R-HSA-3222533;R-HSA-3797196;R-HSA-3788748
R-HSA-197264	Nicotinamide salvaging	1	59	0.003873424	0.362492781	0.362492781	1	12	8.39E-04	9606	Homo sapiens	Ptgs2		R-HSA-2309773
R-HSA-8953897	Cellular responses to stimuli	9	1026	0.067358193	0.380466559	0.380466559	15	486	0.033969386	9606	Homo sapiens	Ppp1r15a;Il6;Il1b;Ccl2;Fos		R-HSA-4568740;R-HSA-3222546;R-HSA-3857305;R-HSA-4568737;R-HSA-9650710;R-HSA-9654774;R-HSA-3790130;R-HSA-1791056;R-HSA-3797202;R-HSA-450292;R-HSA-450325;R-HSA-9654752;R-HSA-3222533;R-HSA-3797196;R-HSA-3788748
R-HSA-418597	G alpha (z) signalling events	1	63	0.004136029	0.381695576	0.381695576	3	13	9.09E-04	9606	Homo sapiens	Rgs16		R-HSA-8982018;R-HSA-8982021;R-HSA-8981892
R-HSA-425407	SLC-mediated transmembrane transport	4	418	0.027442227	0.394318925	0.394318925	5	194	0.013559796	9606	Homo sapiens	Slc20a1;Slc39a14;Slc2a3		R-HSA-427605;R-HSA-442387;R-HSA-8981564;R-HSA-8981553;R-HSA-442317
R-HSA-2022090	Assembly of collagen fibrils and other multimeric structures	1	67	0.004398634	0.400324787	0.400324787	1	26	0.001817292	9606	Homo sapiens	Mmp13		R-HSA-2213200
R-HSA-1442490	Collagen degradation	1	69	0.004529937	0.409429627	0.409429627	8	34	0.002376459	9606	Homo sapiens	Mmp13		R-HSA-1454822;R-HSA-1564117;R-HSA-1474197;R-HSA-1474213;R-HSA-1454757;R-HSA-2484882;R-HSA-2168923;R-HSA-1564184
R-HSA-450294	MAP kinase activation	1	69	0.004529937	0.409429627	0.409429627	2	32	0.002236667	9606	Homo sapiens	Fos		R-HSA-450292;R-HSA-450325
R-HSA-373755	Semaphorin interactions	1	71	0.004661239	0.418397402	0.418397402	8	41	0.00286573	9606	Homo sapiens	Rnd1		R-HSA-400677;R-HSA-416562;R-HSA-416546;R-HSA-416594;R-HSA-416559;R-HSA-399935;R-HSA-416588;R-HSA-399928
R-HSA-418555	G alpha (s) signalling events	2	190	0.012473739	0.425220397	0.425220397	3	28	0.001957084	9606	Homo sapiens	Adm;Pthlh		R-HSA-379044;R-HSA-744887;R-HSA-744886
R-HSA-9662851	Anti-inflammatory response favouring Leishmania parasite infection	2	193	0.012670693	0.433028355	0.433028355	3	40	0.002795834	9606	Homo sapiens	Il6		R-HSA-9662710;R-HSA-9662708;R-HSA-9662781
R-HSA-9664433	Leishmania parasite growth and survival	2	193	0.012670693	0.433028355	0.433028355	3	40	0.002795834	9606	Homo sapiens	Il6		R-HSA-9662710;R-HSA-9662708;R-HSA-9662781
R-HSA-212436	Generic Transcription Pathway	13	1586	0.104122899	0.433375219	0.433375219	20	884	0.061787936	9606	Homo sapiens	Mmp13;Il6;Ddit4;Hdc;Slc2a3;Fos;Junb		R-HSA-8956586;R-HSA-9022186;R-HSA-3857305;R-HSA-9768950;R-HSA-9768945;R-HSA-8853890;R-HSA-8956608;R-HSA-5632732;R-HSA-8940001;R-HSA-3790130;R-HSA-6806412;R-HSA-8940007;R-HSA-8956568;R-HSA-9736992;R-HSA-9022175;R-HSA-5632386;R-HSA-5632738;R-HSA-2187293;R-HSA-5632393;R-HSA-6806394
R-HSA-1650814	Collagen biosynthesis and modifying enzymes	1	76	0.004989496	0.440230534	0.440230534	2	51	0.003564689	9606	Homo sapiens	Plod2		R-HSA-8948232;R-HSA-1981104
R-HSA-3906995	Diseases associated with O-glycosylation of proteins	1	78	0.005120798	0.448734496	0.448734496	1	9	6.29E-04	9606	Homo sapiens	Adamts4		R-HSA-6785565
R-HSA-448424	Interleukin-17 signaling	1	78	0.005120798	0.448734496	0.448734496	2	35	0.002446355	9606	Homo sapiens	Fos		R-HSA-450292;R-HSA-450325
R-HSA-196807	Nicotinate metabolism	1	84	0.005514706	0.473485438	0.473485438	1	29	0.00202698	9606	Homo sapiens	Ptgs2		R-HSA-2309773
R-HSA-6796648	TP53 Regulates Transcription of DNA Repair Genes	1	86	0.005646008	0.481488387	0.481488387	2	17	0.00118823	9606	Homo sapiens	Fos		R-HSA-6806412;R-HSA-6806394
R-HSA-9018677	Biosynthesis of DHA-derived SPMs	1	89	0.005842962	0.493267229	0.493267229	1	58	0.00405396	9606	Homo sapiens	Ptgs2		R-HSA-9020261
R-HSA-5632684	Hedgehog 'on' state	1	92	0.006039916	0.50478075	0.50478075	2	37	0.002586147	9606	Homo sapiens	Cdon		R-HSA-5632668;R-HSA-5632652
R-HSA-5357801	Programmed Cell Death	2	237	0.015559349	0.540488773	0.540488773	1	193	0.0134899	9606	Homo sapiens	Il1b		R-HSA-449058
R-HSA-174824	Plasma lipoprotein assembly, remodeling, and clearance	1	102	0.006696429	0.54131805	0.54131805	1	86	0.006011044	9606	Homo sapiens	Lipg		R-HSA-8980228
R-HSA-8939236	RUNX1 regulates transcription of genes involved in differentiation of HSCs	1	105	0.006893382	0.551748657	0.551748657	3	15	0.001048438	9606	Homo sapiens	Hdc		R-HSA-8956568;R-HSA-8956586;R-HSA-8956608
R-HSA-73857	RNA Polymerase II Transcription	13	1728	0.113445378	0.561993396	0.561993396	20	945	0.066051583	9606	Homo sapiens	Mmp13;Il6;Ddit4;Hdc;Slc2a3;Fos;Junb		R-HSA-8956586;R-HSA-9022186;R-HSA-3857305;R-HSA-9768950;R-HSA-9768945;R-HSA-8853890;R-HSA-8956608;R-HSA-5632732;R-HSA-8940001;R-HSA-3790130;R-HSA-6806412;R-HSA-8940007;R-HSA-8956568;R-HSA-9736992;R-HSA-9022175;R-HSA-5632386;R-HSA-5632738;R-HSA-2187293;R-HSA-5632393;R-HSA-6806394
R-HSA-975871	MyD88 cascade initiated on plasma membrane	1	109	0.007155987	0.565291182	0.565291182	2	70	0.00489271	9606	Homo sapiens	Fos		R-HSA-450292;R-HSA-450325
R-HSA-168142	Toll Like Receptor 10 (TLR10) Cascade	1	109	0.007155987	0.565291182	0.565291182	2	71	0.004962606	9606	Homo sapiens	Fos		R-HSA-450292;R-HSA-450325
R-HSA-168176	Toll Like Receptor 5 (TLR5) Cascade	1	109	0.007155987	0.565291182	0.565291182	2	71	0.004962606	9606	Homo sapiens	Fos		R-HSA-450292;R-HSA-450325
R-HSA-109582	Hemostasis	6	803	0.052717962	0.577425793	0.577425793	11	338	0.023624799	9606	Homo sapiens	Sell;Hdc;Plek;Timp1;Plaur;Trem1		R-HSA-482772;R-HSA-158982;R-HSA-203156;R-HSA-202724;R-HSA-481007;R-HSA-159001;R-HSA-996755;R-HSA-158942;R-HSA-158959;R-HSA-159005;R-HSA-158925
R-HSA-2559580	Oxidative Stress Induced Senescence	1	113	0.007418592	0.578427983	0.578427983	4	40	0.002795834	9606	Homo sapiens	Fos		R-HSA-450292;R-HSA-450325;R-HSA-3222546;R-HSA-3222533
R-HSA-192105	Synthesis of bile acids and bile salts	1	113	0.007418592	0.578427983	0.578427983	1	83	0.005801356	9606	Homo sapiens	Ch25h		R-HSA-191983
R-HSA-202733	Cell surface interactions at the vascular wall	2	257	0.016872374	0.58453586	0.58453586	2	65	0.004543231	9606	Homo sapiens	Sell;Trem1		R-HSA-203156;R-HSA-202724
R-HSA-163125	Post-translational modification: synthesis of GPI-anchored proteins	1	115	0.007549895	0.584848018	0.584848018	2	16	0.001118334	9606	Homo sapiens	Plaur		R-HSA-162836;R-HSA-162729
R-HSA-196849	Metabolism of water-soluble vitamins and cofactors	2	258	0.016938025	0.586655659	0.586655659	2	143	0.009995107	9606	Homo sapiens	Slc2a3;Ptgs2		R-HSA-198818;R-HSA-2309773
R-HSA-975138	TRAF6 mediated induction of NFkB and MAP kinases upon TLR7/8 or 9 activation	1	116	0.007615546	0.588021591	0.588021591	2	60	0.004193751	9606	Homo sapiens	Fos		R-HSA-450292;R-HSA-450325
R-HSA-168164	Toll Like Receptor 3 (TLR3) Cascade	1	116	0.007615546	0.588021591	0.588021591	2	73	0.005102397	9606	Homo sapiens	Fos		R-HSA-450292;R-HSA-450325
R-HSA-975155	MyD88 dependent cascade initiated on endosome	1	117	0.007681197	0.591171113	0.591171113	2	75	0.005242189	9606	Homo sapiens	Fos		R-HSA-450292;R-HSA-450325
R-HSA-168181	Toll Like Receptor 7/8 (TLR7/8) Cascade	1	118	0.007746849	0.594296762	0.594296762	2	79	0.005521773	9606	Homo sapiens	Fos		R-HSA-450292;R-HSA-450325
R-HSA-2672351	Stimuli-sensing channels	1	120	0.007878151	0.600477163	0.600477163	1	33	0.002306563	9606	Homo sapiens	Trpm2		R-HSA-3295579
R-HSA-937061	TRIF(TICAM1)-mediated TLR4 signaling	1	121	0.007943803	0.603532268	0.603532268	2	70	0.00489271	9606	Homo sapiens	Fos		R-HSA-450292;R-HSA-450325
R-HSA-166166	MyD88-independent TLR4 cascade	1	121	0.007943803	0.603532268	0.603532268	2	72	0.005032502	9606	Homo sapiens	Fos		R-HSA-450292;R-HSA-450325
R-HSA-168138	Toll Like Receptor 9 (TLR9) Cascade	1	121	0.007943803	0.603532268	0.603532268	2	80	0.005591668	9606	Homo sapiens	Fos		R-HSA-450292;R-HSA-450325
R-HSA-2871796	FCERI mediated MAPK activation	1	124	0.008140756	0.612559307	0.612559307	2	20	0.001397917	9606	Homo sapiens	Fos		R-HSA-450292;R-HSA-450325
R-HSA-194068	Bile acid and bile salt metabolism	1	125	0.008206408	0.615522803	0.615522803	1	99	0.00691969	9606	Homo sapiens	Ch25h		R-HSA-191983
R-HSA-1236975	Antigen processing-Cross presentation	1	128	0.008403361	0.624279124	0.624279124	4	23	0.001607605	9606	Homo sapiens	Clec4e		R-HSA-1236939;R-HSA-1236955;R-HSA-1236940;R-HSA-1236941
R-HSA-6811558	PI5P, PP2A and IER3 Regulate PI3K/AKT Signaling	1	129	0.008469013	0.627153735	0.627153735	2	7	4.89E-04	9606	Homo sapiens	Ier3		R-HSA-6811472;R-HSA-6811454
R-HSA-5173105	O-linked glycosylation	1	133	0.008731618	0.638435758	0.638435758	2	27	0.001887188	9606	Homo sapiens	Adamts4		R-HSA-5173005;R-HSA-5173192
R-HSA-166058	MyD88:MAL(TIRAP) cascade initiated on plasma membrane	1	133	0.008731618	0.638435758	0.638435758	2	76	0.005312085	9606	Homo sapiens	Fos		R-HSA-450292;R-HSA-450325
R-HSA-168188	Toll Like Receptor TLR6:TLR2 Cascade	1	133	0.008731618	0.638435758	0.638435758	2	78	0.005451877	9606	Homo sapiens	Fos		R-HSA-450292;R-HSA-450325
R-HSA-168179	Toll Like Receptor TLR1:TLR2 Cascade	1	136	0.008928571	0.646674559	0.646674559	2	78	0.005451877	9606	Homo sapiens	Fos		R-HSA-450292;R-HSA-450325
R-HSA-181438	Toll Like Receptor 2 (TLR2) Cascade	1	136	0.008928571	0.646674559	0.646674559	2	80	0.005591668	9606	Homo sapiens	Fos		R-HSA-450292;R-HSA-450325
R-HSA-199418	Negative regulation of the PI3K/AKT network	1	137	0.008994223	0.649379251	0.649379251	2	10	6.99E-04	9606	Homo sapiens	Ier3		R-HSA-6811472;R-HSA-6811454
R-HSA-76002	Platelet activation, signaling and aggregation	2	293	0.019235819	0.655871832	0.655871832	2	117	0.008177815	9606	Homo sapiens	Plek;Timp1		R-HSA-482772;R-HSA-481007
R-HSA-8956319	Nucleotide catabolism	1	144	0.009453782	0.667745903	0.667745903	2	63	0.004403439	9606	Homo sapiens	Entpd3		R-HSA-8851110;R-HSA-8851129
R-HSA-5576891	Cardiac conduction	1	147	0.009650735	0.675322284	0.675322284	3	33	0.002306563	9606	Homo sapiens	Kcne4		R-HSA-5577237;R-HSA-9613264;R-HSA-5577050
R-HSA-9018678	Biosynthesis of specialized proresolving mediators (SPMs)	1	159	0.01043855	0.703952703	0.703952703	7	124	0.008667086	9606	Homo sapiens	Ptgs2		R-HSA-9026408;R-HSA-9027627;R-HSA-9027532;R-HSA-9028255;R-HSA-9018880;R-HSA-9020261;R-HSA-9027607
R-HSA-425366	Transport of bile salts and organic acids, metal ions and amine compounds	1	163	0.010701155	0.712928411	0.712928411	2	67	0.004683022	9606	Homo sapiens	Slc39a14		R-HSA-442387;R-HSA-442317
R-HSA-74160	Gene expression (Transcription)	13	1917	0.125853466	0.713604376	0.713604376	20	1090	0.076186482	9606	Homo sapiens	Mmp13;Il6;Ddit4;Hdc;Slc2a3;Fos;Junb		R-HSA-8956586;R-HSA-9022186;R-HSA-3857305;R-HSA-9768950;R-HSA-9768945;R-HSA-8853890;R-HSA-8956608;R-HSA-5632732;R-HSA-8940001;R-HSA-3790130;R-HSA-6806412;R-HSA-8940007;R-HSA-8956568;R-HSA-9736992;R-HSA-9022175;R-HSA-5632386;R-HSA-5632738;R-HSA-2187293;R-HSA-5632393;R-HSA-6806394
R-HSA-3700989	Transcriptional Regulation by TP53	3	484	0.03177521	0.716808157	0.716808157	6	259	0.018103026	9606	Homo sapiens	Ddit4;Fos		R-HSA-5632386;R-HSA-5632738;R-HSA-5632732;R-HSA-6806412;R-HSA-5632393;R-HSA-6806394
R-HSA-5684996	MAPK1/MAPK3 signaling	2	329	0.021599265	0.717189061	0.717189061	3	82	0.00573146	9606	Homo sapiens	Il6;Csf2rb		R-HSA-109857;R-HSA-109858;R-HSA-5672965
R-HSA-166016	Toll Like Receptor 4 (TLR4) Cascade	1	165	0.010832458	0.717314561	0.717314561	2	107	0.007478857	9606	Homo sapiens	Fos		R-HSA-450292;R-HSA-450325
R-HSA-425393	Transport of inorganic cations/anions and amino acids/oligopeptides	1	167	0.010963761	0.721634264	0.721634264	1	76	0.005312085	9606	Homo sapiens	Slc20a1		R-HSA-427605
R-HSA-2142753	Arachidonic acid metabolism	1	168	0.011029412	0.723769511	0.723769511	5	79	0.005521773	9606	Homo sapiens	Ptgs2		R-HSA-2309779;R-HSA-2309787;R-HSA-2314686;R-HSA-2309773;R-HSA-2161951
R-HSA-5358351	Signaling by Hedgehog	1	168	0.011029412	0.723769511	0.723769511	2	82	0.00573146	9606	Homo sapiens	Cdon		R-HSA-5632668;R-HSA-5632652
R-HSA-5663202	Diseases of signal transduction by growth factor receptors and second messengers	3	498	0.032694328	0.734717395	0.734717395	2	478	0.033410219	9606	Homo sapiens	Junb		R-HSA-9725345;R-HSA-9725342
R-HSA-382551	Transport of small molecules	6	969	0.063616071	0.754001618	0.754001618	7	454	0.031732718	9606	Homo sapiens	Lipg;Trpm2;Slc20a1;Slc39a14;Slc2a3		R-HSA-427605;R-HSA-442387;R-HSA-8981564;R-HSA-8981553;R-HSA-3295579;R-HSA-442317;R-HSA-8980228
R-HSA-983231	Factors involved in megakaryocyte development and platelet production	1	194	0.012736345	0.77392875	0.77392875	1	43	0.003005522	9606	Homo sapiens	Hdc		R-HSA-996755
R-HSA-3781865	Diseases of glycosylation	1	202	0.013261555	0.787461433	0.787461433	1	77	0.005381981	9606	Homo sapiens	Adamts4		R-HSA-6785565
R-HSA-168898	Toll-like Receptor Cascades	1	202	0.013261555	0.787461433	0.787461433	2	198	0.013839379	9606	Homo sapiens	Fos		R-HSA-450292;R-HSA-450325
R-HSA-5683057	MAPK family signaling cascades	2	380	0.024947479	0.788253937	0.788253937	3	122	0.008527294	9606	Homo sapiens	Il6;Csf2rb		R-HSA-109857;R-HSA-109858;R-HSA-5672965
R-HSA-196854	Metabolism of vitamins and cofactors	2	382	0.025078782	0.790694319	0.790694319	2	205	0.01432865	9606	Homo sapiens	Slc2a3;Ptgs2		R-HSA-198818;R-HSA-2309773
R-HSA-5689880	Ub-specific processing proteases	1	206	0.01352416	0.793923437	0.793923437	1	40	0.002795834	9606	Homo sapiens	Hdc		R-HSA-6783177
R-HSA-983712	Ion channel transport	1	208	0.013655462	0.797081011	0.797081011	1	51	0.003564689	9606	Homo sapiens	Trpm2		R-HSA-3295579
R-HSA-397014	Muscle contraction	1	232	0.015231092	0.831429316	0.831429316	3	53	0.00370448	9606	Homo sapiens	Kcne4		R-HSA-5577237;R-HSA-9613264;R-HSA-5577050
R-HSA-2454202	Fc epsilon receptor (FCERI) signaling	1	235	0.015428046	0.835295521	0.835295521	2	65	0.004543231	9606	Homo sapiens	Fos		R-HSA-450292;R-HSA-450325
R-HSA-5668914	Diseases of metabolism	2	424	0.027836134	0.836541186	0.836541186	3	195	0.013629692	9606	Homo sapiens	Csf2rb;Adamts4		R-HSA-5688884;R-HSA-5688899;R-HSA-6785565
R-HSA-1280218	Adaptive Immune System	5	933	0.061252626	0.844867809	0.844867809	7	265	0.018522402	9606	Homo sapiens	Lilrb4a;Sell;Cd300lf;Clec4e;Trem1		R-HSA-5696358;R-HSA-199043;R-HSA-199046;R-HSA-1236939;R-HSA-1236955;R-HSA-1236940;R-HSA-1236941
R-HSA-15869	Metabolism of nucleotides	1	256	0.016806723	0.860005027	0.860005027	2	142	0.009925211	9606	Homo sapiens	Entpd3		R-HSA-8851110;R-HSA-8851129
R-HSA-8878171	Transcriptional regulation by RUNX1	1	259	0.017003676	0.863220929	0.863220929	3	132	0.009226253	9606	Homo sapiens	Hdc		R-HSA-8956568;R-HSA-8956586;R-HSA-8956608
R-HSA-416476	G alpha (q) signalling events	1	285	0.018710609	0.888194285	0.888194285	3	35	0.002446355	9606	Homo sapiens	Rgs16		R-HSA-8982025;R-HSA-8982026;R-HSA-8982017
R-HSA-5688426	Deubiquitination	1	289	0.018973214	0.891612203	0.891612203	1	77	0.005381981	9606	Homo sapiens	Hdc		R-HSA-6783177
R-HSA-1257604	PIP3 activates AKT signaling	1	322	0.021139706	0.916130773	0.916130773	2	88	0.006150835	9606	Homo sapiens	Ier3		R-HSA-6811472;R-HSA-6811454
R-HSA-5673001	RAF/MAP kinase cascade	1	322	0.021139706	0.916130773	0.916130773	1	75	0.005242189	9606	Homo sapiens	Csf2rb		R-HSA-5672965
R-HSA-8957322	Metabolism of steroids	1	331	0.021730567	0.921804078	0.921804078	1	250	0.017473964	9606	Homo sapiens	Ch25h		R-HSA-191983
R-HSA-9006925	Intracellular signaling by second messengers	1	369	0.024225315	0.941850307	0.941850307	2	116	0.008107919	9606	Homo sapiens	Ier3		R-HSA-6811472;R-HSA-6811454
R-HSA-983169	Class I MHC mediated antigen processing & presentation	1	412	0.027048319	0.958448412	0.958448412	4	48	0.003355001	9606	Homo sapiens	Clec4e		R-HSA-1236939;R-HSA-1236955;R-HSA-1236940;R-HSA-1236941
R-HSA-8978868	Fatty acid metabolism	1	431	0.028295693	0.964193753	0.964193753	5	220	0.015377088	9606	Homo sapiens	Ptgs2		R-HSA-2309779;R-HSA-2309787;R-HSA-2314686;R-HSA-2309773;R-HSA-2161951
R-HSA-71291	Metabolism of amino acids and derivatives	2	667	0.043789391	0.964973837	0.964973837	2	285	0.019920319	9606	Homo sapiens	Tph1;Hdc		R-HSA-209828;R-HSA-977301
R-HSA-9012999	RHO GTPase cycle	1	460	0.03019958	0.971479661	0.971479661	2	91	0.006360523	9606	Homo sapiens	Rnd1		R-HSA-9696274;R-HSA-9696271
R-HSA-422475	Axon guidance	1	585	0.038405987	0.989357515	0.989357515	8	298	0.020828965	9606	Homo sapiens	Rnd1		R-HSA-400677;R-HSA-416562;R-HSA-416546;R-HSA-416594;R-HSA-416559;R-HSA-399935;R-HSA-416588;R-HSA-399928
R-HSA-9675108	Nervous system development	1	621	0.040769433	0.992000384	0.992000384	8	324	0.022646257	9606	Homo sapiens	Rnd1		R-HSA-400677;R-HSA-416562;R-HSA-416546;R-HSA-416594;R-HSA-416559;R-HSA-399935;R-HSA-416588;R-HSA-399928
R-HSA-1266738	Developmental Biology	4	1356	0.089023109	0.993722341	0.993722341	20	656	0.045851681	9606	Homo sapiens	Csf3r;Cdon;Rnd1		R-HSA-375141;R-HSA-375140;R-HSA-400677;R-HSA-416546;R-HSA-9617207;R-HSA-375138;R-HSA-416559;R-HSA-416588;R-HSA-9634429;R-HSA-376117;R-HSA-448951;R-HSA-376119;R-HSA-416562;R-HSA-416594;R-HSA-449200;R-HSA-448958;R-HSA-399935;R-HSA-448957;R-HSA-376121;R-HSA-399928
R-HSA-597592	Post-translational protein modification	5	1607	0.105501576	0.995386544	0.995386544	6	538	0.03760397	9606	Homo sapiens	Il6;Adamts4;Hdc;Timp1;Plaur		R-HSA-5173005;R-HSA-5173192;R-HSA-162836;R-HSA-8952289;R-HSA-162729;R-HSA-6783177
R-HSA-194315	Signaling by Rho GTPases	1	708	0.046481092	0.995998711	0.995998711	2	203	0.014188859	9606	Homo sapiens	Rnd1		R-HSA-9696274;R-HSA-9696271
R-HSA-5663205	Infectious disease	4	1445	0.094866071	0.996398721	0.996398721	5	897	0.062696582	9606	Homo sapiens	Il6;Il1b		R-HSA-449058;R-HSA-9662710;R-HSA-9662708;R-HSA-448703;R-HSA-9662781
R-HSA-9716542	Signaling by Rho GTPases, Miro GTPases and RHOBTB3	1	724	0.047531513	0.996478956	0.996478956	2	212	0.014817921	9606	Homo sapiens	Rnd1		R-HSA-9696274;R-HSA-9696271
R-HSA-1643685	Disease	9	2528	0.165966387	0.998282342	0.998282342	10	1787	0.124903893	9606	Homo sapiens	Il6;Csf2rb;Adamts4;Il1b;Junb		R-HSA-5688884;R-HSA-449058;R-HSA-9662710;R-HSA-9725345;R-HSA-5688899;R-HSA-9662708;R-HSA-448703;R-HSA-6785565;R-HSA-9725342;R-HSA-9662781
R-HSA-556833	Metabolism of lipids	3	1446	0.094931723	0.999182862	0.999182862	14	965	0.0674495	9606	Homo sapiens	Ch25h;Hilpda;Ptgs2		R-HSA-9026408;R-HSA-9027627;R-HSA-9027532;R-HSA-9018880;R-HSA-9020261;R-HSA-191983;R-HSA-2309773;R-HSA-2309779;R-HSA-9028255;R-HSA-2309787;R-HSA-8858270;R-HSA-2314686;R-HSA-9027607;R-HSA-2161951
R-HSA-392499	Metabolism of proteins	6	2213	0.145286239	0.999627463	0.999627463	8	812	0.056755434	9606	Homo sapiens	Il6;Csf2rb;Adamts4;Hdc;Timp1;Plaur		R-HSA-5686359;R-HSA-5173005;R-HSA-5173192;R-HSA-162836;R-HSA-8952289;R-HSA-5686335;R-HSA-162729;R-HSA-6783177
R-HSA-1430728	Metabolism	7	3647	0.239430147	0.999999944	0.999999944	19	2268	0.1585238	9606	Homo sapiens	Ch25h;Tph1;Hilpda;Hdc;Entpd3;Slc2a3;Ptgs2		R-HSA-9026408;R-HSA-198818;R-HSA-8851110;R-HSA-9027627;R-HSA-9027532;R-HSA-209828;R-HSA-9018880;R-HSA-9020261;R-HSA-191983;R-HSA-2309773;R-HSA-2309779;R-HSA-9028255;R-HSA-2309787;R-HSA-8858270;R-HSA-977301;R-HSA-2314686;R-HSA-9027607;R-HSA-8851129;R-HSA-2161951
